# Supplementary material for: Synthesis, crystal structure and Hirshfeld surface analysis of 2-[(4-hy­droxy­phen­yl)amino]-5,5-diphenyl-1H-imidazol-4(5H)-one
Source: Acta Crystallogr E Crystallogr Commun. 2024 Apr 26;80(Pt 5):532–6. doi: 10.1107/S2056989024003499 (PMC11074569; doi:10.1107/S2056989024003499)
Supplement: Supplementary file 1 [file e-80-00532-sup1.cif]

##############################################################################
#                                                                            #
# This CIF contains the data in a paper accepted for publication in          #
# Acta Crystallographica Section E. It conforms to the requirements of       #
# Notes for Authors for Acta Crystallographica Section E, and has been       #
# peer reviewed under the auspices of the IUCr Commission on Journals.       #
#                                                                            #
# Full details of the Crystallographic Information File format               #
# are given in the paper "The Crystallographic Information File (CIF):       #
# a New Standard Archive File for Crystallography" by S. R. Hall, F. H.      #
# Allen and I. D. Brown [Acta Cryst. (1991), A47, 655-685].                  #
#                                                                            #
# The current version of the core CIF dictionary is obtainable from          #
# ftp://ftp.iucr.org/pub/cif_core.dic.                                       #
#                                                                            #
# Software is freely available for graphical display of the structure(s)     #
# in this CIF. For information consult the CIF software page                 #
# http://www.iucr.org/resources/cif/software.                                #
#                                                                            #
# This file may be used for bona fide research purposes within the           #
# scientific community so long as proper attribution is given to the journal # 
# article from which it was obtained.                                        #
#                                                                            #
##############################################################################
data_global
_audit_creation_method     'APEX4 v2021.10-0'
_journal_date_recd_electronic     2024-04-09
_journal_date_accepted     2024-04-18
_journal_name_full     'Acta Crystallographica, Section E'
_journal_year     2024
_journal_volume     80
_journal_issue      5
_journal_page_first     0
_journal_page_last     0
_journal_paper_category     GO
_journal_paper_doi     10.1107/S2056989024003499
_journal_coeditor_code     VM2300
_publ_contact_author_name     'Abdulsalam Alsubari'
_publ_contact_author_address
;
Laboratory of Medicinal Chemistry
Faculty of Clinical Pharmacy
21 September University,
Yemen
;
_publ_contact_author_email
                            'alsubaripharmaco@21umas.edu.ye, y.ramli@um5r.ac.ma'
_publ_contact_author_fax     ?
_publ_contact_author_phone     ?
_publ_section_title
;
Synthesis, crystal structure and Hirshfeld surface analysis of
2-[(4-hydroxyphenyl)amino]-5,5-diphenyl-1<i>H</i>-imidazol-4(5<i>H</i>)-one
;
_publ_section_title_footnote     .
loop_
    _publ_author_name
    _publ_author_footnote
    _publ_author_address
    'El Moutaouakil Ala Allah, Abderrazzak' .
;
Laboratory of Medicinal Chemistry
Drug Sciences Research Center
Faculty of Medicine and Pharmacy
Mohammed V University in Rabat
Morocco
;
    'Guerrab, Walid' .
;
Laboratory of Medicinal Chemistry
Drug Sciences Research Center
Faculty of Medicine and Pharmacy
Mohammed V University in Rabat
Morocco
;
    'Mague, Joel T.' .
;
Department of Chemistry, Tulane University, New Orleans, LA, 70118,
USA
;
    'Alsubari, Abdulsalam' .
;
Laboratory of Medicinal Chemistry
Faculty of Clinical Pharmacy
21 September University,
Yemen
;
    'Alzahrani, Abdullah Yahya Abdullah' .
;
Department of Chemistry, Faculty of Science and Arts
King Khalid University
Mohail Assir,
Saudi Arabia
;
    'Ramli, Youssef' .
;
Laboratory of Medicinal Chemistry
Drug Sciences Research Center
Faculty of Medicine and Pharmacy
Mohammed V University in Rabat
Morocco
;
_publ_section_synopsis
;
The five-membered ring is slightly ruffled and dihedral angles between the
pendant six-membered rings and the central, five-membered ring vary between
50.78 (4) and 86.78 (10)\%. In the crystal, O---H...N hydrogen bonds and weak
\p-stacking interactions form inversion dimers, which are linked into chains
extending along the <i>c</i>-axis direction by two sets of N---H...O hydrogen
bonds. The chains are connected into layers parallel to the <i>bc</i> plane by
two sets of C---H...\p(ring) interactions.
;
data_I
_audit_creation_method     'SHELXL-2019/1'
_chemical_name_systematic
;
2-[(4-Hydroxyphenyl)amino]-5,5-diphenyl-1<i>H</i>-imidazol-4(5<i>H</i>)-one
;
_chemical_name_common     ?
_chemical_formula_moiety     'C21 H17 N3 O2'
_chemical_formula_sum     'C21 H17 N3 O2'
_chemical_formula_iupac     'C21 H17 N3 O2'
_chemical_formula_weight     343.38
_chemical_melting_point     ?
_space_group_crystal_system     monoclinic
_space_group_name_H-M_alt     'P 21/c'
_space_group_name_Hall     '-P 2ybc'
loop_
    _space_group_symop_operation_xyz
    'x, y, z'
    '-x, y+1/2, -z+1/2'
    '-x, -y, -z'
    'x, -y-1/2, z-1/2'
_cell_length_a     17.764(3)
_cell_length_b     8.4429(12)
_cell_length_c     11.6601(16)
_cell_angle_alpha     90
_cell_angle_beta     100.948(4)
_cell_angle_gamma     90
_cell_volume     1716.9(4)
_cell_formula_units_Z     4
_cell_measurement_reflns_used     3889
_cell_measurement_theta_min     2.3356
_cell_measurement_theta_max     26.1505
_cell_measurement_temperature     150(2)
_exptl_crystal_description     plate
_exptl_crystal_colour     colourless
_exptl_crystal_size_max     0.377
_exptl_crystal_size_mid     0.210
_exptl_crystal_size_min     0.020
_exptl_crystal_density_diffrn     1.328
_exptl_crystal_density_meas     ?
_exptl_crystal_density_method     'not measured'
_exptl_crystal_F_000     720
_exptl_absorpt_coefficient_mu     0.088
_exptl_absorpt_correction_type     multi-scan
_exptl_absorpt_process_details
;
(<i>TWINABS</i>; Sheldrick, 2009)
;
_exptl_absorpt_correction_T_min     0.97
_exptl_absorpt_correction_T_max     1.00
_exptl_special_details
;
The diffraction data were collected in three sets of 363 frames
0.5\% width in \w) at \f = 0, 120 and 240\%. A scan time of 60
sec/frame was used. Analysis of 185 reflections having I/\s(I) >
12 and chosen from the full data set with <i>CELL_NOW</i>
(Sheldrick, 2008) showed the crystal to belong to the monoclinic
system and to be twinned by a 180\% rotation about the <i>c*</i>
axis. The raw data were processed using the multi-component version
of <i>SAINT</i> under control of the two-component orientation file
generated by <i>CELL_NOW</i>.
;
_diffrn_ambient_temperature     150(2)
_diffrn_source     'fine-focus sealed tube'
_diffrn_source_power     1.50
_diffrn_source_voltage     50
_diffrn_source_current     30.0
_diffrn_radiation_type     MoK\a
_diffrn_radiation_wavelength     0.71073
_diffrn_radiation_monochromator     graphite
_diffrn_measurement_device_type     'Bruker D8 QUEST PHOTON 3 diffractometer'
_diffrn_measurement_device     'Bruker D8 QUEST PHOTON 3 diffractometer'
_diffrn_measurement_method     '\w scans'
_diffrn_detector_area_resol_mean     7.3910
_diffrn_reflns_number     16776
_diffrn_reflns_av_R_equivalents     0.0449
_diffrn_reflns_av_unetI/netI     0.0561
_diffrn_reflns_theta_min     2.336
_diffrn_reflns_theta_max     26.459
_diffrn_reflns_theta_full     26.459
_diffrn_measured_fraction_theta_max     0.968
_diffrn_measured_fraction_theta_full     0.967
_diffrn_reflns_limit_h_min     -22
_diffrn_reflns_limit_h_max     21
_diffrn_reflns_limit_k_min     0
_diffrn_reflns_limit_k_max     10
_diffrn_reflns_limit_l_min     0
_diffrn_reflns_limit_l_max     14
_refine_special_details
;
Refinement of F^2^ against ALL reflections.  The weighted R-factor wR and
goodness of fit S are based on F^2^, conventional R-factors R are based
on F, with F set to zero for negative F^2^. The threshold expression of
F^2^ > 2sigma(F^2^) is used only for calculating R-factors(gt) etc. and is
not relevant to the choice of reflections for refinement.  R-factors based
on F^2^ are statistically about twice as large as those based on F, and R-
factors based on ALL data will be even larger. H-atoms attached to carbon
were placed in calculated positions (C---H = 0.95 - 0.98 \%A) and were
included as riding contributions with isotropic displacement parameters
1.2 - 1.5 times those of the attached atoms. Those attached to nitrogen
and to oxygen were placed in locations derived from a difference map and
refined with DFIX 0.91 0.01 and DFIX 0.84 0.01 instructions, respectively.
Refined as a 2-component twin. One reflection affected by the beamstop was
omitted from the final refinement.
;
_reflns_number_total     5347
_reflns_number_gt     3329
_reflns_threshold_expression     'I > 2\s(I)'
_refine_ls_structure_factor_coef     Fsqd
_refine_ls_matrix_type     full
_refine_ls_R_factor_all     0.1042
_refine_ls_R_factor_gt     0.0546
_refine_ls_wR_factor_gt     0.1125
_refine_ls_wR_factor_ref     0.1319
_refine_ls_goodness_of_fit_ref     1.035
_refine_ls_restrained_S_all     1.036
_refine_ls_number_reflns     5347
_refine_ls_number_parameters     248
_refine_ls_number_restraints     3
_refine_ls_hydrogen_treatment     mixed
_refine_ls_weighting_scheme     calc
_refine_ls_weighting_details
              'w=1/[\s^2^(Fo^2^)+(0.0457P)^2^+0.5709P] where P=(Fo^2^+2Fc^2^)/3'
_atom_sites_solution_hydrogens     mixed
_atom_sites_solution_primary     dual
_atom_sites_solution_secondary     difmap
_refine_ls_shift/su_max     0.000
_refine_ls_shift/su_mean     0.000
_refine_diff_density_max     0.227
_refine_diff_density_min     -0.219
_refine_ls_extinction_method     none
_refine_ls_extinction_coef     .
loop_
    _atom_type_symbol
    _atom_type_description
    _atom_type_scat_dispersion_real
    _atom_type_scat_dispersion_imag
    _atom_type_scat_source
    'C' 'C' 0.0033 0.0016
                         'International Tables Vol C Tables 4.2.6.8 and 6.1.1.4'
    'H' 'H' 0.0000 0.0000
                         'International Tables Vol C Tables 4.2.6.8 and 6.1.1.4'
    'N' 'N' 0.0061 0.0033
                         'International Tables Vol C Tables 4.2.6.8 and 6.1.1.4'
    'O' 'O' 0.0106 0.0060
                         'International Tables Vol C Tables 4.2.6.8 and 6.1.1.4'
_computing_data_collection
;
<i>APEX4</i> (Bruker, 2021)
;
_computing_cell_refinement
;
<i>SAINT</i> (Bruker, 2021)
;
_computing_data_reduction
;
<i>SAINT</i> (Bruker, 2021)
;
_computing_structure_solution
;
<i>SHELXT</i> (Sheldrick, 2015<i>a</i>)
;
_computing_structure_refinement
;
<i>SHELXL2018/1</i> (Sheldrick, 2015<i>b</i>)
;
_computing_molecular_graphics
;
<i>DIAMOND</i> (Brandenburg & Putz, 2012)
;
_computing_publication_material
;
<i>SHELXTL</i> (Sheldrick, 2008b)
;
loop_
    _atom_site_type_symbol
    _atom_site_label
    _atom_site_fract_x
    _atom_site_fract_y
    _atom_site_fract_z
    _atom_site_U_iso_or_equiv
    _atom_site_adp_type
    _atom_site_calc_flag
    _atom_site_occupancy
    _atom_site_disorder_assembly
    _atom_site_disorder_group
    O O1 0.76440(12) 0.1256(2) 0.59260(16) 0.0529(6) Uani d 1 . .
    O O2 0.43772(15) 0.8230(3) 0.4878(2) 0.0664(7) Uani d 1 . .
    H H2A 0.4033(16) 0.767(4) 0.444(3) 0.092(14) Uiso d 1 . .
    N N1 0.68601(13) 0.2980(3) 0.66727(18) 0.0409(6) Uani d 1 . .
    N N2 0.73357(13) 0.2658(3) 0.86027(18) 0.0386(6) Uani d 1 . .
    H H2 0.7453(16) 0.303(3) 0.9339(13) 0.047(9) Uiso d 1 . .
    N N3 0.63328(14) 0.4450(3) 0.8052(2) 0.0440(6) Uani d 1 . .
    H H3 0.6262(16) 0.448(3) 0.8788(13) 0.057(10) Uiso d 1 . .
    C C1 0.78406(15) 0.1675(3) 0.8050(2) 0.0342(6) Uani d 1 . .
    C C2 0.74437(17) 0.1927(3) 0.6755(2) 0.0385(7) Uani d 1 . .
    C C3 0.68300(16) 0.3401(3) 0.7783(2) 0.0368(7) Uani d 1 . .
    C C4 0.86637(16) 0.2335(3) 0.8283(2) 0.0394(7) Uani d 1 . .
    C C5 0.91538(19) 0.1953(5) 0.9308(3) 0.0669(11) Uani d 1 . .
    H H5 0.898781 0.124191 0.984000 0.080 Uiso calc 1 . .
    C C6 0.9881(2) 0.2584(5) 0.9574(3) 0.0864(13) Uani d 1 . .
    H H6 1.020691 0.231765 1.029192 0.104 Uiso calc 1 . .
    C C7 1.0135(2) 0.3585(5) 0.8820(4) 0.0766(12) Uani d 1 . .
    H H7 1.063708 0.401801 0.900559 0.092 Uiso calc 1 . .
    C C8 0.9667(2) 0.3961(5) 0.7801(4) 0.0749(11) Uani d 1 . .
    H H8 0.984311 0.465610 0.726783 0.090 Uiso calc 1 . .
    C C9 0.8931(2) 0.3340(4) 0.7526(3) 0.0610(9) Uani d 1 . .
    H H9 0.860949 0.361313 0.680653 0.073 Uiso calc 1 . .
    C C10 0.78376(15) -0.0048(3) 0.8413(2) 0.0366(7) Uani d 1 . .
    C C11 0.75374(17) -0.0543(4) 0.9371(3) 0.0491(8) Uani d 1 . .
    H H11 0.728488 0.019425 0.978410 0.059 Uiso calc 1 . .
    C C12 0.7607(2) -0.2115(4) 0.9723(3) 0.0657(10) Uani d 1 . .
    H H12 0.740132 -0.244907 1.037771 0.079 Uiso calc 1 . .
    C C13 0.7969(2) -0.3190(4) 0.9136(4) 0.0671(11) Uani d 1 . .
    H H13 0.801641 -0.426344 0.938423 0.081 Uiso calc 1 . .
    C C14 0.8263(2) -0.2712(4) 0.8188(3) 0.0626(9) Uani d 1 . .
    H H14 0.851184 -0.345553 0.777377 0.075 Uiso calc 1 . .
    C C15 0.81995(18) -0.1159(4) 0.7836(3) 0.0499(8) Uani d 1 . .
    H H15 0.840871 -0.084081 0.718038 0.060 Uiso calc 1 . .
    C C16 0.58283(16) 0.5387(3) 0.7202(2) 0.0410(7) Uani d 1 . .
    C C17 0.50842(17) 0.4918(4) 0.6807(3) 0.0538(8) Uani d 1 . .
    H H17 0.490481 0.394955 0.707081 0.065 Uiso calc 1 . .
    C C18 0.45952(18) 0.5859(4) 0.6024(3) 0.0558(9) Uani d 1 . .
    H H18 0.407891 0.553935 0.575721 0.067 Uiso calc 1 . .
    C C19 0.48536(18) 0.7249(4) 0.5634(2) 0.0484(8) Uani d 1 . .
    C C20 0.56002(19) 0.7722(4) 0.6020(3) 0.0575(9) Uani d 1 . .
    H H20 0.578193 0.867915 0.574152 0.069 Uiso calc 1 . .
    C C21 0.60862(18) 0.6788(4) 0.6820(3) 0.0536(8) Uani d 1 . .
    H H21 0.659858 0.712093 0.710447 0.064 Uiso calc 1 . .
loop_
    _atom_site_aniso_label
    _atom_site_aniso_U_11
    _atom_site_aniso_U_22
    _atom_site_aniso_U_33
    _atom_site_aniso_U_12
    _atom_site_aniso_U_13
    _atom_site_aniso_U_23
    O1 0.0689(15) 0.0619(14) 0.0268(11) 0.0189(11) 0.0064(10) -0.0030(10)
    O2 0.0690(17) 0.0577(15) 0.0600(15) 0.0140(13) -0.0199(13) 0.0000(13)
    N1 0.0428(15) 0.0502(15) 0.0270(12) 0.0084(12) -0.0001(11) 0.0012(11)
    N2 0.0424(14) 0.0476(15) 0.0232(12) 0.0101(12) -0.0003(11) -0.0007(12)
    N3 0.0446(15) 0.0533(16) 0.0336(14) 0.0150(13) 0.0059(12) 0.0031(13)
    C1 0.0370(16) 0.0391(16) 0.0255(13) 0.0074(13) 0.0036(12) -0.0007(12)
    C2 0.0424(17) 0.0420(17) 0.0295(15) 0.0038(14) 0.0031(13) 0.0027(13)
    C3 0.0336(16) 0.0436(17) 0.0320(15) 0.0014(13) 0.0035(13) 0.0018(13)
    C4 0.0423(17) 0.0398(16) 0.0367(16) 0.0017(14) 0.0091(14) -0.0017(14)
    C5 0.052(2) 0.095(3) 0.049(2) -0.020(2) -0.0041(17) 0.0157(19)
    C6 0.056(2) 0.126(4) 0.068(2) -0.025(2) -0.013(2) 0.014(3)
    C7 0.045(2) 0.102(3) 0.082(3) -0.016(2) 0.011(2) -0.011(3)
    C8 0.062(2) 0.085(3) 0.082(3) -0.019(2) 0.026(2) 0.011(2)
    C9 0.056(2) 0.072(2) 0.055(2) -0.0032(19) 0.0103(17) 0.0117(19)
    C10 0.0313(15) 0.0444(17) 0.0310(15) 0.0004(13) -0.0014(12) 0.0018(13)
    C11 0.0445(18) 0.057(2) 0.0450(18) 0.0009(16) 0.0062(15) 0.0088(16)
    C12 0.064(2) 0.072(3) 0.059(2) -0.010(2) 0.0065(19) 0.027(2)
    C13 0.062(2) 0.048(2) 0.080(3) -0.0079(19) -0.017(2) 0.013(2)
    C14 0.061(2) 0.049(2) 0.073(2) 0.0080(17) 0.0010(19) -0.001(2)
    C15 0.0507(19) 0.049(2) 0.0496(19) 0.0065(15) 0.0081(16) 0.0004(16)
    C16 0.0404(18) 0.0432(18) 0.0381(16) 0.0096(14) 0.0038(14) 0.0025(14)
    C17 0.0455(19) 0.054(2) 0.060(2) -0.0005(16) 0.0034(17) 0.0101(17)
    C18 0.0372(17) 0.065(2) 0.061(2) 0.0037(17) -0.0025(16) 0.0025(18)
    C19 0.0473(19) 0.049(2) 0.0432(17) 0.0110(16) -0.0048(15) -0.0037(16)
    C20 0.056(2) 0.0481(19) 0.063(2) -0.0011(16) -0.0019(18) 0.0074(17)
    C21 0.0401(18) 0.059(2) 0.056(2) 0.0008(17) -0.0052(16) 0.0045(17)
_geom_special_details
;
 All esds (except the esd in the dihedral angle between two l.s. planes)
 are estimated using the full covariance matrix.  The cell esds are taken
 into account individually in the estimation of esds in distances, angles
 and torsion angles; correlations between esds in cell parameters are only
 used when they are defined by crystal symmetry.  An approximate (isotropic)
 treatment of cell esds is used for estimating esds involving l.s. planes.
;
loop_
    _geom_bond_atom_site_label_1
    _geom_bond_atom_site_label_2
    _geom_bond_site_symmetry_2
    _geom_bond_distance
    _geom_bond_publ_flag
    O1 C2 . 1.230(3) ?
    O2 C19 . 1.377(3) ?
    O2 H2A . 0.859(12) ?
    N1 C3 . 1.354(3) ?
    N1 C2 . 1.355(3) ?
    N2 C3 . 1.337(3) ?
    N2 C1 . 1.459(3) ?
    N2 H2 . 0.899(12) ?
    N3 C3 . 1.329(3) ?
    N3 C16 . 1.439(3) ?
    N3 H3 . 0.892(12) ?
    C1 C10 . 1.515(4) ?
    C1 C4 . 1.540(4) ?
    C1 C2 . 1.555(4) ?
    C4 C9 . 1.373(4) ?
    C4 C5 . 1.376(4) ?
    C5 C6 . 1.377(5) ?
    C5 H5 . 0.9500 ?
    C6 C7 . 1.358(5) ?
    C6 H6 . 0.9500 ?
    C7 C8 . 1.352(5) ?
    C7 H7 . 0.9500 ?
    C8 C9 . 1.388(5) ?
    C8 H8 . 0.9500 ?
    C9 H9 . 0.9500 ?
    C10 C15 . 1.383(4) ?
    C10 C11 . 1.390(4) ?
    C11 C12 . 1.388(4) ?
    C11 H11 . 0.9500 ?
    C12 C13 . 1.369(5) ?
    C12 H12 . 0.9500 ?
    C13 C14 . 1.370(5) ?
    C13 H13 . 0.9500 ?
    C14 C15 . 1.372(4) ?
    C14 H14 . 0.9500 ?
    C15 H15 . 0.9500 ?
    C16 C17 . 1.373(4) ?
    C16 C21 . 1.373(4) ?
    C17 C18 . 1.385(4) ?
    C17 H17 . 0.9500 ?
    C18 C19 . 1.369(4) ?
    C18 H18 . 0.9500 ?
    C19 C20 . 1.376(4) ?
    C20 C21 . 1.390(4) ?
    C20 H20 . 0.9500 ?
    C21 H21 . 0.9500 ?
loop_
    _geom_angle_atom_site_label_1
    _geom_angle_atom_site_label_2
    _geom_angle_atom_site_label_3
    _geom_angle_site_symmetry_1
    _geom_angle_site_symmetry_3
    _geom_angle
    _geom_angle_publ_flag
    C19 O2 H2A . . 109(2) ?
    C3 N1 C2 . . 105.9(2) ?
    C3 N2 C1 . . 109.7(2) ?
    C3 N2 H2 . . 121.4(18) ?
    C1 N2 H2 . . 124.7(18) ?
    C3 N3 C16 . . 124.0(2) ?
    C3 N3 H3 . . 117.9(19) ?
    C16 N3 H3 . . 117.5(19) ?
    N2 C1 C10 . . 112.8(2) ?
    N2 C1 C4 . . 111.0(2) ?
    C10 C1 C4 . . 110.6(2) ?
    N2 C1 C2 . . 98.5(2) ?
    C10 C1 C2 . . 112.2(2) ?
    C4 C1 C2 . . 111.3(2) ?
    O1 C2 N1 . . 125.3(2) ?
    O1 C2 C1 . . 123.7(2) ?
    N1 C2 C1 . . 111.0(2) ?
    N3 C3 N2 . . 122.1(3) ?
    N3 C3 N1 . . 123.3(2) ?
    N2 C3 N1 . . 114.6(3) ?
    C9 C4 C5 . . 117.6(3) ?
    C9 C4 C1 . . 122.9(2) ?
    C5 C4 C1 . . 119.5(3) ?
    C4 C5 C6 . . 121.1(3) ?
    C4 C5 H5 . . 119.4 ?
    C6 C5 H5 . . 119.4 ?
    C7 C6 C5 . . 120.5(3) ?
    C7 C6 H6 . . 119.7 ?
    C5 C6 H6 . . 119.7 ?
    C8 C7 C6 . . 119.4(3) ?
    C8 C7 H7 . . 120.3 ?
    C6 C7 H7 . . 120.3 ?
    C7 C8 C9 . . 120.6(4) ?
    C7 C8 H8 . . 119.7 ?
    C9 C8 H8 . . 119.7 ?
    C4 C9 C8 . . 120.8(3) ?
    C4 C9 H9 . . 119.6 ?
    C8 C9 H9 . . 119.6 ?
    C15 C10 C11 . . 118.1(3) ?
    C15 C10 C1 . . 119.3(3) ?
    C11 C10 C1 . . 122.4(3) ?
    C12 C11 C10 . . 119.9(3) ?
    C12 C11 H11 . . 120.0 ?
    C10 C11 H11 . . 120.0 ?
    C13 C12 C11 . . 120.7(3) ?
    C13 C12 H12 . . 119.7 ?
    C11 C12 H12 . . 119.7 ?
    C12 C13 C14 . . 119.7(3) ?
    C12 C13 H13 . . 120.2 ?
    C14 C13 H13 . . 120.2 ?
    C13 C14 C15 . . 120.0(3) ?
    C13 C14 H14 . . 120.0 ?
    C15 C14 H14 . . 120.0 ?
    C14 C15 C10 . . 121.5(3) ?
    C14 C15 H15 . . 119.2 ?
    C10 C15 H15 . . 119.2 ?
    C17 C16 C21 . . 119.9(3) ?
    C17 C16 N3 . . 120.4(3) ?
    C21 C16 N3 . . 119.6(3) ?
    C16 C17 C18 . . 120.0(3) ?
    C16 C17 H17 . . 120.0 ?
    C18 C17 H17 . . 120.0 ?
    C19 C18 C17 . . 120.2(3) ?
    C19 C18 H18 . . 119.9 ?
    C17 C18 H18 . . 119.9 ?
    C18 C19 C20 . . 120.2(3) ?
    C18 C19 O2 . . 121.6(3) ?
    C20 C19 O2 . . 118.1(3) ?
    C19 C20 C21 . . 119.5(3) ?
    C19 C20 H20 . . 120.3 ?
    C21 C20 H20 . . 120.3 ?
    C16 C21 C20 . . 120.2(3) ?
    C16 C21 H21 . . 119.9 ?
    C20 C21 H21 . . 119.9 ?
loop_
    _geom_torsion_atom_site_label_1
    _geom_torsion_atom_site_label_2
    _geom_torsion_atom_site_label_3
    _geom_torsion_atom_site_label_4
    _geom_torsion_site_symmetry_1
    _geom_torsion_site_symmetry_2
    _geom_torsion_site_symmetry_3
    _geom_torsion_site_symmetry_4
    _geom_torsion
    _geom_torsion_publ_flag
    C3 N2 C1 C10 . . . . -123.8(2) ?
    C3 N2 C1 C4 . . . . 111.5(3) ?
    C3 N2 C1 C2 . . . . -5.3(3) ?
    C3 N1 C2 O1 . . . . 179.0(3) ?
    C3 N1 C2 C1 . . . . -1.4(3) ?
    N2 C1 C2 O1 . . . . -176.3(3) ?
    C10 C1 C2 O1 . . . . -57.4(4) ?
    C4 C1 C2 O1 . . . . 67.1(4) ?
    N2 C1 C2 N1 . . . . 4.1(3) ?
    C10 C1 C2 N1 . . . . 123.0(3) ?
    C4 C1 C2 N1 . . . . -112.5(3) ?
    C16 N3 C3 N2 . . . . 173.9(3) ?
    C16 N3 C3 N1 . . . . -7.2(5) ?
    C1 N2 C3 N3 . . . . -175.7(3) ?
    C1 N2 C3 N1 . . . . 5.3(3) ?
    C2 N1 C3 N3 . . . . 178.7(3) ?
    C2 N1 C3 N2 . . . . -2.3(3) ?
    N2 C1 C4 C9 . . . . -94.0(3) ?
    C10 C1 C4 C9 . . . . 140.0(3) ?
    C2 C1 C4 C9 . . . . 14.6(4) ?
    N2 C1 C4 C5 . . . . 83.9(3) ?
    C10 C1 C4 C5 . . . . -42.0(4) ?
    C2 C1 C4 C5 . . . . -167.4(3) ?
    C9 C4 C5 C6 . . . . 1.4(5) ?
    C1 C4 C5 C6 . . . . -176.7(3) ?
    C4 C5 C6 C7 . . . . -1.0(6) ?
    C5 C6 C7 C8 . . . . 0.1(6) ?
    C6 C7 C8 C9 . . . . 0.3(6) ?
    C5 C4 C9 C8 . . . . -1.0(5) ?
    C1 C4 C9 C8 . . . . 177.0(3) ?
    C7 C8 C9 C4 . . . . 0.1(6) ?
    N2 C1 C10 C15 . . . . 170.7(2) ?
    C4 C1 C10 C15 . . . . -64.3(3) ?
    C2 C1 C10 C15 . . . . 60.5(3) ?
    N2 C1 C10 C11 . . . . -14.7(3) ?
    C4 C1 C10 C11 . . . . 110.3(3) ?
    C2 C1 C10 C11 . . . . -124.8(3) ?
    C15 C10 C11 C12 . . . . 0.1(4) ?
    C1 C10 C11 C12 . . . . -174.6(3) ?
    C10 C11 C12 C13 . . . . 0.0(5) ?
    C11 C12 C13 C14 . . . . -0.3(5) ?
    C12 C13 C14 C15 . . . . 0.5(5) ?
    C13 C14 C15 C10 . . . . -0.4(5) ?
    C11 C10 C15 C14 . . . . 0.1(4) ?
    C1 C10 C15 C14 . . . . 175.0(3) ?
    C3 N3 C16 C17 . . . . 97.0(4) ?
    C3 N3 C16 C21 . . . . -85.6(4) ?
    C21 C16 C17 C18 . . . . 0.0(5) ?
    N3 C16 C17 C18 . . . . 177.5(3) ?
    C16 C17 C18 C19 . . . . 0.6(5) ?
    C17 C18 C19 C20 . . . . -0.2(5) ?
    C17 C18 C19 O2 . . . . -178.4(3) ?
    C18 C19 C20 C21 . . . . -0.9(5) ?
    O2 C19 C20 C21 . . . . 177.4(3) ?
    C17 C16 C21 C20 . . . . -1.1(5) ?
    N3 C16 C21 C20 . . . . -178.6(3) ?
    C19 C20 C21 C16 . . . . 1.5(5) ?
loop_
    _geom_hbond_atom_site_label_D
    _geom_hbond_atom_site_label_H
    _geom_hbond_atom_site_label_A
    _geom_hbond_site_symmetry_A
    _geom_hbond_distance_DH
    _geom_hbond_distance_HA
    _geom_hbond_distance_DA
    _geom_hbond_angle_DHA
    _geom_hbond_publ_flag
    O2 H2A N1 3_666 0.859(12) 1.929(16) 2.763(3) 163(4) yes
    N2 H2 O1 4_566 0.899(12) 1.916(13) 2.814(3) 176(3) yes
    N3 H3 O2 2_646 0.892(12) 2.34(2) 3.104(4) 143(2) yes
    C17 H17 Cg4 2_646 0.95 2.92 3.831(4) 162 y
    C21 H21 Cg3 1_565 0.95 2.93 3.822(4) 157 y
_shelx_space_group_comment
;
The symmetry employed for this shelxl refinement is uniquely defined
by the following loop, which should always be used as a source of
symmetry information in preference to the above space-group names.
They are only intended as comments.
;
_shelx_estimated_absorpt_T_min     0.968
_shelx_estimated_absorpt_T_max     0.998
_shelx_hkl_file
;
   2   0   0 876.231 28.9088  -2
   2   0   0 876.231 28.9088   1
   3   0   0 1613.91 20.4973  -2
   3   0   0 1613.91 20.4973   1
   4   0   0 6950.72 99.1515  -2
   4   0   0 6950.72 99.1515   1
   5   0   0 2144.18 27.2032  -2
   5   0   0 2144.18 27.2032   1
   6   0   0 551.766 7.38051  -2
   6   0   0 551.766 7.38051   1
   7   0   0 2.77989 0.72097  -2
   7   0   0 2.77989 0.72097   1
   8   0   0 586.366 10.7612  -2
   8   0   0 586.366 10.7612   1
   9   0   0 926.669 16.3103  -2
   9   0   0 926.669 16.3103   1
  10   0   0 17.9350 1.69610  -2
  10   0   0 17.9350 1.69610   1
  11   0   0 27.8277 2.01930  -2
  11   0   0 27.8277 2.01930   1
  12   0   0 175.472 4.80632  -2
  12   0   0 175.472 4.80632   1
  13   0   0 20.9589 2.13253  -2
  13   0   0 20.9589 2.13253   1
  14   0   0 33.6682 2.62339  -2
  14   0   0 33.6682 2.62339   1
  15   0   0 47.3571 2.93482  -2
  15   0   0 47.3571 2.93482   1
  16   0   0 127.304 4.61618  -2
  16   0   0 127.304 4.61618   1
  17   0   0 77.0469 4.90633  -2
  17   0   0 77.0469 4.90633   1
  18   0   0 12.9446 7.15742  -2
  18   0   0 12.9446 7.15742   1
  19   0   0 18.7786 7.62441  -2
  19   0   0 18.7786 7.62441   1
  20   0   0 22.6276 7.69181  -2
  20   0   0 22.6276 7.69181   1
  21   0   0 65.0689 10.9500  -2
  21   0   0 65.0689 10.9500   1
   0   1   0 2.13049 0.32564   1
   1   1   0 3372.93 40.8431  -2
   1   1   0 3372.93 40.8431   1
   2   1   0 20.7525 0.72603  -2
   2   1   0 20.7525 0.72603   1
   3   1   0 69.1500 1.06225  -2
   3   1   0 69.1500 1.06225   1
   4   1   0 4308.21 36.4487  -2
   4   1   0 4308.21 36.4487   1
   5   1   0 1068.99 10.0860  -2
   5   1   0 1068.99 10.0860   1
   6   1   0 2932.21 28.6423  -2
   6   1   0 2932.21 28.6423   1
   7   1   0 129.853 1.88012  -2
   7   1   0 129.853 1.88012   1
   8   1   0 446.482 5.48781  -2
   8   1   0 446.482 5.48781   1
   9   1   0 325.071 4.33125  -2
   9   1   0 325.071 4.33125   1
  10   1   0 204.721 3.40103  -2
  10   1   0 204.721 3.40103   1
  11   1   0 31.5424 1.45758  -2
  11   1   0 31.5424 1.45758   1
  12   1   0 33.8506 1.57953  -2
  12   1   0 33.8506 1.57953   1
  13   1   0 1.26703 1.01906  -2
  13   1   0 1.26703 1.01906   1
  14   1   0 0.35785 1.08457  -2
  14   1   0 0.35785 1.08457   1
  15   1   0 3.24436 1.59318  -2
  15   1   0 3.24436 1.59318   1
  16   1   0 21.4274 2.54933  -2
  16   1   0 21.4274 2.54933   1
  17   1   0 41.1203 3.12008  -2
  17   1   0 41.1203 3.12008   1
  18   1   0 133.238 6.10483  -2
  18   1   0 133.238 6.10483   1
  19   1   0 3.20318 2.57861  -2
  19   1   0 3.20318 2.57861   1
  20   1   0 38.8416 6.58094  -2
  20   1   0 38.8416 6.58094   1
  21   1   0 33.1598 6.57194  -2
  21   1   0 33.1598 6.57194   1
   0   2   0 9999.99 224.778  -2
   0   2   0 9999.99 224.778   1
   1   2   0 695.087 6.62891  -2
   1   2   0 695.087 6.62891   1
   2   2   0 567.333 5.51981  -2
   2   2   0 567.333 5.51981   1
   3   2   0 4.00531 0.47437  -2
   3   2   0 4.00531 0.47437   1
   4   2   0 117.331 2.83756  -2
   4   2   0 117.331 2.83756   1
   5   2   0 252.909 4.91454  -2
   5   2   0 252.909 4.91454   1
   6   2   0 19.2193 0.98871  -2
   6   2   0 19.2193 0.98871   1
   7   2   0 1114.41 14.9916  -2
   7   2   0 1114.41 14.9916   1
   8   2   0 16.9311 0.97185  -2
   8   2   0 16.9311 0.97185   1
   9   2   0 157.382 2.42206  -2
   9   2   0 157.382 2.42206   1
  10   2   0 4.49223 0.75803  -2
  10   2   0 4.49223 0.75803   1
  11   2   0 35.1576 1.39162  -2
  11   2   0 35.1576 1.39162   1
  12   2   0 57.4006 1.79234  -2
  12   2   0 57.4006 1.79234   1
  13   2   0 7.49667 1.91117  -2
  13   2   0 7.49667 1.91117   1
  14   2   0 56.0545 3.26939  -2
  14   2   0 56.0545 3.26939   1
  15   2   0 38.4686 2.93986  -2
  15   2   0 38.4686 2.93986   1
  16   2   0 64.7791 3.68955  -2
  16   2   0 64.7791 3.68955   1
  17   2   0 70.8617 3.98613  -2
  17   2   0 70.8617 3.98613   1
  18   2   0 4.69381 2.21092  -2
  18   2   0 4.69381 2.21092   1
  19   2   0 1.38210 2.34395  -2
  19   2   0 1.38210 2.34395   1
  20   2   0 4.97294 2.87884  -2
  20   2   0 4.97294 2.87884   1
  21   2   0 2.92285 3.49256  -2
  21   2   0 2.92285 3.49256   1
   0   3   0 -0.4909 0.63143   1
   1   3   0 102.103 1.73438  -2
   1   3   0 102.103 1.73438   1
   2   3   0 265.192 3.81540  -2
   2   3   0 265.192 3.81540   1
   3   3   0 128.459 1.76365  -2
   3   3   0 128.459 1.76365   1
   4   3   0 195.281 3.47238  -2
   4   3   0 195.281 3.47238   1
   5   3   0 3.10012 1.23632  -2
   5   3   0 3.10012 1.23632   1
   6   3   0 501.370 10.9305  -2
   6   3   0 501.370 10.9305   1
   7   3   0 78.2793 2.83115  -2
   7   3   0 78.2793 2.83115   1
   8   3   0 251.628 5.57258  -2
   8   3   0 251.628 5.57258   1
   9   3   0 71.3278 2.88607  -2
   9   3   0 71.3278 2.88607   1
  10   3   0 2.65034 1.39777  -2
  10   3   0 2.65034 1.39777   1
  11   3   0 2.66724 1.64181  -2
  11   3   0 2.66724 1.64181   1
  12   3   0 1.21403 1.55761  -2
  12   3   0 1.21403 1.55761   1
  13   3   0 127.235 4.49677  -2
  13   3   0 127.235 4.49677   1
  14   3   0 211.230 7.41370  -2
  14   3   0 211.230 7.41370   1
  15   3   0 41.5459 3.33858  -2
  15   3   0 41.5459 3.33858   1
  16   3   0 24.3383 3.00550  -2
  16   3   0 24.3383 3.00550   1
  17   3   0 85.2776 4.45804  -2
  17   3   0 85.2776 4.45804   1
  18   3   0 1.14326 2.44451  -2
  18   3   0 1.14326 2.44451   1
  19   3   0 -1.8828 2.35816  -2
  19   3   0 -1.8828 2.35816   1
  20   3   0 3.87724 2.66787  -2
  20   3   0 3.87724 2.66787   1
   0   4   0 390.659 7.70324  -2
   0   4   0 390.659 7.70324   1
   1   4   0 375.407 5.26575  -2
   1   4   0 375.407 5.26575   1
   2   4   0 -1.4107 0.62713  -2
   2   4   0 -1.4107 0.62713   1
   3   4   0 106.378 2.10102  -2
   3   4   0 106.378 2.10102   1
   4   4   0 39.3203 1.08955  -2
   4   4   0 39.3203 1.08955   1
   5   4   0 154.862 2.72639  -2
   5   4   0 154.862 2.72639   1
   6   4   0 -0.2001 1.20849  -2
   6   4   0 -0.2001 1.20849   1
   7   4   0 17.1055 1.78937  -2
   7   4   0 17.1055 1.78937   1
   8   4   0 146.576 4.21439  -2
   8   4   0 146.576 4.21439   1
   9   4   0 61.8703 2.96402  -2
   9   4   0 61.8703 2.96402   1
  10   4   0 -0.6840 1.44319  -2
  10   4   0 -0.6840 1.44319   1
  11   4   0 9.45116 1.93532  -2
  11   4   0 9.45116 1.93532   1
  12   4   0 45.2387 3.10258  -2
  12   4   0 45.2387 3.10258   1
  13   4   0 67.9574 4.28250  -2
  13   4   0 67.9574 4.28250   1
  14   4   0 151.928 5.29225  -2
  14   4   0 151.928 5.29225   1
  15   4   0 3.70108 2.23249  -2
  15   4   0 3.70108 2.23249   1
  16   4   0 4.86377 2.24609  -2
  16   4   0 4.86377 2.24609   1
  17   4   0 8.02946 2.58841  -2
  17   4   0 8.02946 2.58841   1
  18   4   0 1.69422 2.51752  -2
  18   4   0 1.69422 2.51752   1
  19   4   0 5.28098 2.71695  -2
  19   4   0 5.28098 2.71695   1
  20   4   0 -0.1470 2.85294  -2
  20   4   0 -0.1470 2.85294   1
   0   5   0 -0.5211 1.03793   1
   1   5   0 169.919 3.41134  -2
   1   5   0 169.919 3.41134   1
   2   5   0 8.58339 1.06001  -2
   2   5   0 8.58339 1.06001   1
   3   5   0 78.9900 2.00930  -2
   3   5   0 78.9900 2.00930   1
   4   5   0 115.416 2.14436  -2
   4   5   0 115.416 2.14436   1
   5   5   0 331.132 5.08319  -2
   5   5   0 331.132 5.08319   1
   6   5   0 20.0752 2.07850  -2
   6   5   0 20.0752 2.07850   1
   7   5   0 5.49616 1.70774  -2
   7   5   0 5.49616 1.70774   1
   8   5   0 96.0500 3.67773  -2
   8   5   0 96.0500 3.67773   1
   9   5   0 181.973 5.13323  -2
   9   5   0 181.973 5.13323   1
  10   5   0 310.219 7.31878  -2
  10   5   0 310.219 7.31878   1
  11   5   0 180.644 6.42763  -2
  11   5   0 180.644 6.42763   1
  12   5   0 24.8808 2.77111  -2
  12   5   0 24.8808 2.77111   1
  13   5   0 4.56831 2.29674  -2
  13   5   0 4.56831 2.29674   1
  14   5   0 62.7752 3.97724  -2
  14   5   0 62.7752 3.97724   1
  15   5   0 12.7434 2.75018  -2
  15   5   0 12.7434 2.75018   1
  16   5   0 46.4813 3.81402  -2
  16   5   0 46.4813 3.81402   1
  17   5   0 10.1155 2.97144  -2
  17   5   0 10.1155 2.97144   1
  18   5   0 -2.4093 2.58749  -2
  18   5   0 -2.4093 2.58749   1
  19   5   0 -2.6030 3.21525  -2
  19   5   0 -2.6030 3.21525   1
   0   6   0 67.6515 3.14900  -2
   0   6   0 67.6515 3.14900   1
   1   6   0 9.24808 1.13662  -2
   1   6   0 9.24808 1.13662   1
   2   6   0 53.1209 1.86042  -2
   2   6   0 53.1209 1.86042   1
   3   6   0 0.37487 0.84149  -2
   3   6   0 0.37487 0.84149   1
   4   6   0 1.77546 0.82358  -2
   4   6   0 1.77546 0.82358   1
   5   6   0 4.54564 1.65152  -2
   5   6   0 4.54564 1.65152   1
   6   6   0 30.9832 2.56902  -2
   6   6   0 30.9832 2.56902   1
   7   6   0 126.855 4.39902  -2
   7   6   0 126.855 4.39902   1
   8   6   0 59.2229 3.33395  -2
   8   6   0 59.2229 3.33395   1
   9   6   0 140.875 7.20780  -2
   9   6   0 140.875 7.20780   1
  10   6   0 200.839 5.96877  -2
  10   6   0 200.839 5.96877   1
  11   6   0 99.8544 4.42010  -2
  11   6   0 99.8544 4.42010   1
  12   6   0 0.34778 2.01070  -2
  12   6   0 0.34778 2.01070   1
  13   6   0 2.91076 2.28837  -2
  13   6   0 2.91076 2.28837   1
  14   6   0 14.2199 2.88061  -2
  14   6   0 14.2199 2.88061   1
  15   6   0 0.43074 2.47657  -2
  15   6   0 0.43074 2.47657   1
  16   6   0 -0.7775 2.36573  -2
  16   6   0 -0.7775 2.36573   1
  17   6   0 31.0205 3.72962  -2
  17   6   0 31.0205 3.72962   1
   0   7   0 0.08573 1.53848   1
   1   7   0 7.57813 1.25113  -2
   1   7   0 7.57813 1.25113   1
   2   7   0 0.32565 1.10936  -2
   2   7   0 0.32565 1.10936   1
   3   7   0 0.53566 1.92549  -2
   3   7   0 0.53566 1.92549   1
   4   7   0 -0.1455 1.71869  -2
   4   7   0 -0.1455 1.71869   1
   5   7   0 27.4378 3.09488  -2
   5   7   0 27.4378 3.09488   1
   6   7   0 17.4700 2.46053  -2
   6   7   0 17.4700 2.46053   1
   7   7   0 74.2396 3.84014  -2
   7   7   0 74.2396 3.84014   1
   8   7   0 38.4606 3.15427  -2
   8   7   0 38.4606 3.15427   1
   9   7   0 54.7984 3.58964  -2
   9   7   0 54.7984 3.58964   1
  10   7   0 4.93014 2.12028  -2
  10   7   0 4.93014 2.12028   1
  11   7   0 16.4317 2.70880  -2
  11   7   0 16.4317 2.70880   1
  12   7   0 14.0671 2.73078  -2
  12   7   0 14.0671 2.73078   1
  13   7   0 0.55534 2.46328  -2
  13   7   0 0.55534 2.46328   1
  14   7   0 35.8642 3.60692  -2
  14   7   0 35.8642 3.60692   1
  15   7   0 5.70334 2.78284  -2
  15   7   0 5.70334 2.78284   1
  16   7   0 7.37954 3.69106  -2
  16   7   0 7.37954 3.69106   1
   0   8   0 13.5460 2.26443  -2
   0   8   0 13.5460 2.26443   1
   1   8   0 30.8121 2.71292  -2
   1   8   0 30.8121 2.71292   1
   2   8   0 3.88912 2.05623  -2
   2   8   0 3.88912 2.05623   1
   3   8   0 41.5266 3.52327  -2
   3   8   0 41.5266 3.52327   1
   4   8   0 39.4007 4.18097  -2
   4   8   0 39.4007 4.18097   1
   5   8   0 2.46008 2.58549  -2
   5   8   0 2.46008 2.58549   1
   6   8   0 72.6760 4.03125  -2
   6   8   0 72.6760 4.03125   1
   7   8   0 1.84133 2.14290  -2
   7   8   0 1.84133 2.14290   1
   8   8   0 10.9614 2.60296  -2
   8   8   0 10.9614 2.60296   1
   9   8   0 3.40750 2.18180  -2
   9   8   0 3.40750 2.18180   1
  10   8   0 5.74552 2.22710  -2
  10   8   0 5.74552 2.22710   1
  11   8   0 1.06690 2.22500  -2
  11   8   0 1.06690 2.22500   1
  12   8   0 -1.7365 2.16952  -2
  12   8   0 -1.7365 2.16952   1
  13   8   0 4.58374 2.83041  -2
  13   8   0 4.58374 2.83041   1
  14   8   0 10.9504 3.15559  -2
  14   8   0 10.9504 3.15559   1
   0   9   0 2.72701 6.59941   1
   1   9   0 -6.0976 4.90803  -2
   1   9   0 -6.0976 4.90803   1
   2   9   0 2.83546 2.75314  -2
   2   9   0 2.83546 2.75314   1
   3   9   0 14.4612 3.09594  -2
   3   9   0 14.4612 3.09594   1
   4   9   0 1.52940 2.30693  -2
   4   9   0 1.52940 2.30693   1
   5   9   0 17.5697 2.87673  -2
   5   9   0 17.5697 2.87673   1
   6   9   0 7.50884 2.37274  -2
   6   9   0 7.50884 2.37274   1
   7   9   0 14.4292 3.17592  -2
   7   9   0 14.4292 3.17592   1
   8   9   0 3.62557 3.13394  -2
   8   9   0 3.62557 3.13394   1
   9   9   0 7.48390 2.63487  -2
   9   9   0 7.48390 2.63487   1
  10   9   0 2.99304 2.54141  -2
  10   9   0 2.99304 2.54141   1
  11   9   0 2.83184 3.42033  -2
  11   9   0 2.83184 3.42033   1
   1  10   0 -6.6794 6.20399  -2
   1  10   0 -6.6794 6.20399   1
   2  10   0 -13.038 5.52929  -2
   2  10   0 -13.038 5.52929   1
   3  10   0 12.8515 6.68846  -2
   3  10   0 12.8515 6.68846   1
   4  10   0 15.2323 4.89573  -2
   4  10   0 15.2323 4.89573   1
   5  10   0 1.69319 2.75848  -2
   5  10   0 1.69319 2.75848   1
   6  10   0 1.49371 3.26457  -2
   6  10   0 1.49371 3.26457   1
   7  10   0 -3.6861 3.73864  -2
   7  10   0 -3.6861 3.73864   1
 -21   0   1 11.1407 7.16103   1
 -21   0   1 5.33922 5.90187   2
 -20   0   1 6.52984 6.22389   2
 -20   0   1 8.43229 6.80536   1
 -19   0   1 15.2653 12.8994   1
 -19   0   1 6.88055 5.89395   2
 -18   0   1 7.67240 6.43110   2
 -18   0   1 17.3676 12.7204   1
 -17   0   1 1.86137 4.30970   1
 -17   0   1 -0.1812 2.43923   2
 -16   0   1 2.66005 3.07842   1
 -16   0   1 -0.6729 1.52051   2
 -15   0   1 0.71547 2.87006   1
 -15   0   1 0.04168 1.50213   2
 -14   0   1 1.59409 1.68978   1
 -14   0   1 -0.0475 1.40031   2
 -13   0   1 -1.5736 1.16304   1
 -13   0   1 -1.5562 1.74009   2
 -12   0   1 0.66721 1.62216   2
 -12   0   1 1.22900 1.08759   1
 -11   0   1 -1.0710 0.99177   1
 -11   0   1 -0.7337 1.54968   2
 -10   0   1 -0.0590 1.08075   1
 -10   0   1 -1.3193 0.99476   2
  -9   0   1 0.30578 0.94589   1
  -9   0   1 -0.6853 0.95446   2
  -8   0   1 -0.0423 0.71050   2
  -8   0   1 0.19173 0.97030   1
  -7   0   1 0.11219 0.68024   2
  -7   0   1 0.59797 0.70003   1
  -6   0   1 0.54566 0.52246   2
  -6   0   1 1.48187 0.69785   1
  -5   0   1 1.30363 0.75553   1
  -5   0   1 0.54176 0.59444   2
  -4   0   1 0.47132 0.75068   1
  -4   0   1 1.47799 0.54281   2
  -3   0   1 1.69634 0.58900   1
  -3   0   1 2.28926 0.47927   2
  -2   0   1 1.38007 0.35972   1
  -2   0   1 0.30780 0.37420   2
  -1   0   1 0.07643 0.29500   1
  -1   0   1 -0.2782 0.30977   2
   0   0   1 0.55901 0.36472   2
   0   0   1 -0.3441 0.35794   1
   1   0   1 -0.0081 0.27399   1
   1   0   1 0.19254 0.28007   2
   2   0   1 2.56931 0.45620   2
   2   0   1 6.18040 0.82559   1
   3   0   1 0.93786 0.53298   1
   3   0   1 2.08931 0.82352   2
   4   0   1 0.83983 1.02344   2
   4   0   1 0.78988 0.50374   1
   5   0   1 1.03225 0.59981   2
   5   0   1 -0.3129 0.52129   1
   6   0   1 0.51193 0.55380   1
   6   0   1 -0.2770 0.69330   2
   7   0   1 -1.0204 0.67458   2
   7   0   1 0.56976 0.71400   1
   8   0   1 1.94136 1.00638   1
   8   0   1 -0.9030 0.87922   2
   9   0   1 -2.6624 0.93544   1
   9   0   1 0.18964 1.07958   2
  10   0   1 0.04076 1.29957   1
  10   0   1 1.85090 1.08227   2
  11   0   1 2.18031 1.17712   2
  11   0   1 0.28398 1.34365   1
  12   0   1 0.49845 1.20552   2
  12   0   1 0.46755 1.53114   1
  13   0   1 0.40330 1.27537   1
  13   0   1 0.37552 1.76716   2
  14   0   1 0.64489 1.45492   1
  14   0   1 0.06752 5.06398   2
  15   0   1 -0.3136 1.63144   1
  16   0   1 0.21511 1.70189   1
  16   0   1 -4.1002 5.47043   2
  17   0   1 0.31617 2.57314   1
  18   0   1 6.38707 6.10953   1
  19   0   1 12.5900 6.76978   1
  19   0   1 -2.2447 5.42127   2
  20   0   1 9.65610 6.67759   1
  20   0   1 15.7553 7.04069   2
  20   1   1 37.5203 9.71595  -2
 -21   1   1 37.5203 9.71595   1
 -20   1   1 -3.3675 4.74954   2
  19   1   1 28.9262 8.90090  -2
 -20   1   1 28.9262 8.90090   1
  18   1   1 25.1156 5.55007  -2
 -19   1   1 25.1156 5.55007   1
 -19   1   1 7.09856 6.07846   1
 -19   1   1 15.1923 6.62836   2
  17   1   1 48.1040 4.65184  -2
 -18   1   1 48.1040 4.65184   1
 -18   1   1 44.9259 8.90471   1
 -18   1   1 12.9748 3.23838   2
  16   1   1 36.9622 4.50943  -2
 -17   1   1 36.9622 4.50943   1
 -17   1   1 11.2572 2.24268   2
 -17   1   1 16.5984 8.26053   1
  15   1   1 6.10305 3.92682  -2
 -16   1   1 6.10305 3.92682   1
 -16   1   1 3.19751 2.30168   2
 -16   1   1 7.54346 5.38111   1
 -15   1   1 9.64379 2.13388   1
 -15   1   1 4.28678 1.59254   2
  14   1   1 31.1514 13.9971  -2
 -15   1   1 31.1514 13.9971   1
  13   1   1 11.7237 4.01864  -2
 -14   1   1 11.7237 4.01864   1
 -14   1   1 1.35156 1.13228   1
 -14   1   1 2.21067 1.00339   2
 -13   1   1 0.73561 1.12944   1
 -13   1   1 -0.6260 1.02260   2
  12   1   1 4.84601 2.93756  -2
 -13   1   1 4.84601 2.93756   1
 -12   1   1 0.24860 0.78586   1
 -12   1   1 0.26937 0.84392   2
 -11   1   1 119.705 2.59131   1
 -11   1   1 47.6848 1.67868   2
 -10   1   1 6.84874 0.80866   2
 -10   1   1 15.7653 1.13744   1
  -9   1   1 4.84707 0.79070   1
   8   1   1 98.4406 5.00334  -2
  -9   1   1 98.4406 5.00334   1
  -9   1   1 2.13066 0.62673   2
  -8   1   1 152.131 2.69961   1
  -8   1   1 60.2337 1.34110   2
   7   1   1 155.997 6.27287  -2
  -8   1   1 155.997 6.27287   1
  -7   1   1 28.8290 0.87786   2
  -7   1   1 70.3456 1.47773   1
  -6   1   1 3.91492 0.51945   2
  -6   1   1 9.56923 0.66040   1
  -5   1   1 55.4323 1.03667   1
  -5   1   1 23.8442 0.62244   2
  -4   1   1 188.438 1.87916   2
  -4   1   1 463.060 4.86586   1
  -3   1   1 1807.36 15.8283   2
  -3   1   1 4350.18 38.6375   1
  -2   1   1 477.569 4.25777   2
  -2   1   1 1170.54 11.7754   1
  -1   1   1 29.0572 0.55364   2
  -1   1   1 66.9104 1.00653   1
   0   1   1 35.8213 0.58372   2
   0   1   1 84.2906 1.01784   1
   1   1   1 93.0374 1.32765   2
   1   1   1 217.317 2.01452   1
   2   1   1 1524.98 12.9120   1
   2   1   1 625.742 6.67404   2
   3   1   1 308.403 3.40913   2
   3   1   1 734.999 6.17465   1
   4   1   1 481.944 5.05976   2
   4   1   1 1181.65 9.75091   1
   5   1   1 651.789 6.75189   2
   5   1   1 1570.71 14.6128   1
   6   1   1 8.92731 0.77403   2
   6   1   1 19.3315 0.75990   1
   7   1   1 45.6882 1.18126   1
   7   1   1 20.3541 1.05345   2
  -8   1   1 107.189 5.80853  -2
   7   1   1 107.189 5.80853   1
   8   1   1 268.103 3.42054   1
   8   1   1 113.797 2.46562   2
   9   1   1 33.1963 1.29878   1
   9   1   1 13.3125 1.14840   2
  10   1   1 4.31731 0.87230   2
  10   1   1 9.30128 0.91679   1
  11   1   1 2.65828 0.85067   1
  11   1   1 1.01204 0.83313   2
  12   1   1 3.57453 1.16666   2
  12   1   1 8.69766 1.10363   1
  13   1   1 13.7934 1.53886   2
  13   1   1 32.0666 1.74218   1
  14   1   1 37.1697 2.20029   1
 -15   1   1 52.0586 5.78972  -2
  14   1   1 52.0586 5.78972   1
  14   1   1 15.9154 2.30115   2
  15   1   1 5.53992 6.48853   2
 -16   1   1 6.66076 5.66185  -2
  15   1   1 6.66076 5.66185   1
  15   1   1 2.16619 2.40215   1
  16   1   1 52.2810 3.54568   1
 -17   1   1 75.9944 14.7421  -2
  16   1   1 75.9944 14.7421   1
  16   1   1 23.3497 6.80497   2
  17   1   1 28.7739 4.05303   1
  17   1   1 15.4508 6.43094   2
 -18   1   1 42.9975 13.5265  -2
  17   1   1 42.9975 13.5265   1
  18   1   1 37.5592 8.29189   1
  18   1   1 11.6953 3.05783   2
 -19   1   1 34.0578 6.15074  -2
  18   1   1 34.0578 6.15074   1
  19   1   1 3.13949 2.76095   1
 -20   1   1 20.0458 13.7275  -2
  19   1   1 20.0458 13.7275   1
 -21   1   1 50.6802 10.0012  -2
  20   1   1 50.6802 10.0012   1
  21   1   1 13.5473 6.15091   1
  21   1   1 9.70747 9.22495   2
  20   2   1 7.17824 7.85914  -2
 -21   2   1 7.17824 7.85914   1
  19   2   1 2.18619 6.58090  -2
 -20   2   1 2.18619 6.58090   1
 -20   2   1 3.63828 3.07572   1
 -20   2   1 0.47070 5.59051   2
 -19   2   1 6.98451 3.22606   1
  18   2   1 -0.1475 6.43131  -2
 -19   2   1 -0.1475 6.43131   1
 -19   2   1 4.79634 6.04674   2
  17   2   1 -6.0827 5.61143  -2
 -18   2   1 -6.0827 5.61143   1
 -18   2   1 1.29624 5.34482   1
 -18   2   1 6.17920 6.43266   2
 -17   2   1 6.42220 3.03580   1
  16   2   1 -17.418 14.8393  -2
 -17   2   1 -17.418 14.8393   1
 -17   2   1 3.36307 2.51784   2
 -16   2   1 70.9540 3.92741   2
  15   2   1 245.114 12.5282  -2
 -16   2   1 245.114 12.5282   1
 -16   2   1 160.483 6.48942   1
 -15   2   1 2.82344 1.85551   2
 -15   2   1 2.35706 1.73356   1
 -14   2   1 33.4867 2.65314   2
 -14   2   1 85.6913 3.61954   1
 -13   2   1 23.1025 2.80572   2
  12   2   1 34.3363 6.01387  -2
 -13   2   1 34.3363 6.01387   1
 -13   2   1 46.5041 3.50225   1
 -12   2   1 0.03195 0.98967   2
 -12   2   1 2.92433 0.92009   1
  11   2   1 38.6787 3.13523  -2
 -12   2   1 38.6787 3.13523   1
 -11   2   1 130.653 2.96636   2
 -11   2   1 317.858 4.84640   1
 -10   2   1 1.97431 0.57096   2
 -10   2   1 7.50616 0.79313   1
  -9   2   1 182.096 2.72725   1
  -9   2   1 69.7932 1.45386   2
  -8   2   1 47.6646 1.41424   2
   7   2   1 145.313 3.67016  -2
  -8   2   1 145.313 3.67016   1
  -8   2   1 111.389 2.19835   1
  -7   2   1 1019.07 11.1495   1
  -7   2   1 409.404 5.45349   2
   6   2   1 1032.77 28.7244  -2
  -7   2   1 1032.77 28.7244   1
   5   2   1 596.536 16.9799  -2
  -6   2   1 596.536 16.9799   1
  -6   2   1 634.063 7.15932   1
  -6   2   1 254.838 3.60196   2
  -5   2   1 424.508 5.50916   2
  -5   2   1 1030.47 13.8395   1
  -4   2   1 9.90347 0.55892   1
  -4   2   1 4.20317 0.50133   2
  -3   2   1 1122.56 9.60623   2
  -3   2   1 2753.92 26.2292   1
  -2   2   1 406.952 3.74196   2
  -2   2   1 1003.73 9.86234   1
  -1   2   1 11.2235 0.56722   2
  -1   2   1 24.5071 0.71468   1
   0   2   1 312.756 3.07272   1
   0   2   1 130.466 1.65678   2
   1   2   1 1618.84 14.3987   1
   1   2   1 667.849 6.33489   2
   2   2   1 14.3469 0.57371   1
   2   2   1 5.93372 0.46847   2
   3   2   1 93.2099 1.32005   1
   3   2   1 39.9620 0.97387   2
   4   2   1 212.660 3.03709   1
   4   2   1 88.4445 1.96920   2
   5   2   1 2.22940 0.51424   1
   5   2   1 1.68563 0.35754   2
   6   2   1 1259.77 14.8266   1
   6   2   1 536.923 6.18869   2
   7   2   1 146.087 2.75859   1
   7   2   1 63.8146 1.53722   2
   8   2   1 1.41015 0.50196   2
   8   2   1 2.09204 0.54625   1
   9   2   1 46.7211 1.26349   2
   9   2   1 115.906 1.81972   1
  10   2   1 90.8257 2.08548   1
  10   2   1 38.2375 1.40096   2
 -11   2   1 238.398 8.31515  -2
  10   2   1 238.398 8.31515   1
  11   2   1 79.9276 2.67320   1
  11   2   1 32.3333 1.77027   2
 -12   2   1 81.2548 3.85256  -2
  11   2   1 81.2548 3.85256   1
  12   2   1 -0.4034 1.75245   2
 -13   2   1 14.0453 5.17570  -2
  12   2   1 14.0453 5.17570   1
  12   2   1 1.30917 1.90601   1
  13   2   1 5.61191 1.73702   1
  13   2   1 2.62727 1.57337   2
  14   2   1 6.05221 1.95426   1
  14   2   1 5.86140 1.89571   2
  15   2   1 203.706 6.29339   1
  15   2   1 83.3258 4.87632   2
 -16   2   1 268.241 21.3090  -2
  15   2   1 268.241 21.3090   1
  16   2   1 6.41695 2.75593   1
  16   2   1 7.86567 2.87210   2
 -18   2   1 -0.5036 6.08739  -2
  17   2   1 -0.5036 6.08739   1
  17   2   1 1.41875 5.18462   2
  17   2   1 1.80964 5.54510   1
 -19   2   1 1.82123 4.68901  -2
  18   2   1 1.82123 4.68901   1
  18   2   1 7.62336 6.15617   1
  18   2   1 0.23655 2.66644   2
  19   2   1 -0.1260 2.89844   2
 -20   2   1 7.67210 6.67511  -2
  19   2   1 7.67210 6.67511   1
  19   2   1 11.8679 6.62454   1
 -21   2   1 11.5089 7.92141  -2
  20   2   1 11.5089 7.92141   1
  21   2   1 0.49332 7.47394   2
  21   2   1 -1.5323 4.64519   1
 -21   3   1 3.82071 4.19434   1
 -21   3   1 0.62877 6.32182   2
  20   3   1 0.98079 8.20386  -2
 -21   3   1 0.98079 8.20386   1
  19   3   1 -11.861 6.98983  -2
 -20   3   1 -11.861 6.98983   1
 -20   3   1 4.49366 3.47344   1
 -20   3   1 10.6988 7.10201   2
 -19   3   1 3.14312 3.22965   1
  18   3   1 1.20820 7.17442  -2
 -19   3   1 1.20820 7.17442   1
 -19   3   1 0.11166 5.43569   2
  17   3   1 -3.4232 4.99350  -2
 -18   3   1 -3.4232 4.99350   1
 -18   3   1 3.34566 5.72973   2
 -18   3   1 6.78345 6.16112   1
 -17   3   1 22.1485 3.03588   2
 -17   3   1 53.0174 9.32220   1
  16   3   1 46.9586 5.51741  -2
 -17   3   1 46.9586 5.51741   1
 -16   3   1 48.5422 6.80445   1
 -16   3   1 18.7958 2.92466   2
  15   3   1 76.2223 8.09367  -2
 -16   3   1 76.2223 8.09367   1
 -15   3   1 125.883 5.89002   1
 -15   3   1 44.1346 3.99983   2
 -14   3   1 26.2646 2.79013   1
 -14   3   1 6.77829 2.61505   2
 -13   3   1 6.50041 2.32962   2
 -13   3   1 9.50782 2.12813   1
  12   3   1 20.5976 10.2598  -2
 -13   3   1 20.5976 10.2598   1
 -12   3   1 10.8058 1.86815   1
  11   3   1 29.3559 9.76382  -2
 -12   3   1 29.3559 9.76382   1
 -12   3   1 6.37215 2.01296   2
 -11   3   1 88.1284 3.77508   1
 -11   3   1 36.9278 2.49141   2
  10   3   1 136.449 11.7226  -2
 -11   3   1 136.449 11.7226   1
 -10   3   1 1.13708 1.35384   1
 -10   3   1 1.98665 0.94316   2
  -9   3   1 0.75480 0.52388   2
  -9   3   1 1.34695 1.23069   1
  -8   3   1 0.48930 1.08661   1
  -8   3   1 -0.0492 0.51974   2
  -7   3   1 219.964 3.97153   1
  -7   3   1 85.5871 1.64374   2
  -6   3   1 113.686 2.16649   2
  -6   3   1 267.801 4.54827   1
  -5   3   1 3.47440 0.66698   1
  -5   3   1 1.73962 0.63725   2
  -4   3   1 2219.26 21.7382   1
  -4   3   1 876.448 9.73177   2
  -3   3   1 155.084 2.10296   1
  -3   3   1 67.0251 1.37686   2
  -2   3   1 7.54682 0.63962   2
  -2   3   1 17.1465 0.72611   1
  -1   3   1 0.55386 0.44917   1
  -1   3   1 1.63816 0.45372   2
   0   3   1 830.304 8.67484   1
   0   3   1 339.707 3.93010   2
   1   3   1 98.3570 1.71457   2
   1   3   1 229.668 2.86339   1
   2   3   1 3.57841 0.45951   2
   2   3   1 9.75792 0.84379   1
   3   3   1 27.4952 0.77203   2
   3   3   1 60.5968 1.28598   1
   4   3   1 27.0247 0.84648   1
   4   3   1 12.2576 1.04433   2
   5   3   1 569.489 8.34671   2
   5   3   1 1399.29 16.3782   1
   6   3   1 5.85037 0.72355   2
   6   3   1 11.2371 0.66943   1
   7   3   1 10.4836 1.48542   2
   7   3   1 24.8632 0.91970   1
   8   3   1 21.4917 0.94415   1
   8   3   1 9.72666 1.51272   2
   9   3   1 510.720 6.84251   1
   9   3   1 214.334 5.17107   2
  10   3   1 116.924 3.87353   1
  10   3   1 52.5877 3.05144   2
 -12   3   1 80.3369 6.70624  -2
  11   3   1 80.3369 6.70624   1
  11   3   1 30.1180 2.61309   2
  11   3   1 64.5033 3.97204   1
  12   3   1 16.1137 2.30564   2
 -13   3   1 45.6918 5.31385  -2
  12   3   1 45.6918 5.31385   1
  12   3   1 35.9395 3.81865   1
  13   3   1 27.3099 2.97507   2
 -14   3   1 62.3797 6.40301  -2
  13   3   1 62.3797 6.40301   1
  13   3   1 61.2458 4.83579   1
  14   3   1 1.07457 1.78443   1
  14   3   1 1.91073 2.19952   2
 -15   3   1 46.7031 14.1208  -2
  14   3   1 46.7031 14.1208   1
  15   3   1 44.3120 3.76737   1
  15   3   1 14.4827 4.95384   2
 -16   3   1 55.4503 14.7836  -2
  15   3   1 55.4503 14.7836   1
 -17   3   1 9.57810 15.5491  -2
  16   3   1 9.57810 15.5491   1
  16   3   1 1.95808 2.08838   1
  16   3   1 -3.6935 4.71269   2
  17   3   1 -0.0480 5.18498   1
 -18   3   1 3.39381 5.18499  -2
  17   3   1 3.39381 5.18499   1
  17   3   1 6.62217 5.93239   2
  18   3   1 5.43323 3.17338   2
 -19   3   1 6.33751 5.20373  -2
  18   3   1 6.33751 5.20373   1
  18   3   1 16.5054 7.45547   1
 -20   3   1 -6.2200 5.47408  -2
  19   3   1 -6.2200 5.47408   1
  19   3   1 1.75663 3.19410   2
  19   3   1 4.89591 6.50357   1
 -21   3   1 5.58205 6.04127  -2
  20   3   1 5.58205 6.04127   1
  20   3   1 0.57601 3.53580   2
 -20   4   1 1.41793 4.24016   1
  19   4   1 5.12409 8.13647  -2
 -20   4   1 5.12409 8.13647   1
 -20   4   1 -1.5600 6.77685   2
 -19   4   1 0.38995 3.07416   1
 -19   4   1 -3.0112 5.52575   2
 -18   4   1 -1.0437 3.07476   1
  17   4   1 2.24833 7.28759  -2
 -18   4   1 2.24833 7.28759   1
 -18   4   1 2.35207 5.84400   2
 -17   4   1 29.3905 4.28179   1
 -17   4   1 7.98632 3.37871   2
  16   4   1 18.5595 7.42781  -2
 -17   4   1 18.5595 7.42781   1
  15   4   1 -5.2444 5.95802  -2
 -16   4   1 -5.2444 5.95802   1
 -16   4   1 3.07788 2.90174   1
 -16   4   1 0.96932 2.58752   2
 -15   4   1 14.5731 3.50283   1
  14   4   1 9.17387 5.84795  -2
 -15   4   1 9.17387 5.84795   1
 -15   4   1 7.41491 2.97945   2
 -14   4   1 19.6833 3.68045   1
 -14   4   1 11.5833 5.88077   2
  13   4   1 24.7143 5.63535  -2
 -14   4   1 24.7143 5.63535   1
  12   4   1 25.3373 6.38863  -2
 -13   4   1 25.3373 6.38863   1
 -13   4   1 1.21878 2.51608   1
 -13   4   1 0.55012 2.82408   2
  11   4   1 37.7661 5.50566  -2
 -12   4   1 37.7661 5.50566   1
 -12   4   1 0.60880 1.69091   2
 -12   4   1 0.64527 2.35436   1
  10   4   1 15.1233 4.65401  -2
 -11   4   1 15.1233 4.65401   1
 -11   4   1 -0.7387 2.10458   1
 -11   4   1 -1.0404 1.42910   2
 -10   4   1 4.37140 1.52396   2
 -10   4   1 8.32991 1.80368   1
  -9   4   1 21.3547 2.08293   2
  -9   4   1 45.2621 2.71378   1
  -8   4   1 171.331 4.58681   2
  -8   4   1 411.925 8.21580   1
  -7   4   1 502.474 7.88106   1
  -7   4   1 204.705 5.88640   2
   6   4   1 494.398 14.1545  -2
  -7   4   1 494.398 14.1545   1
  -6   4   1 28.9606 0.90169   2
  -6   4   1 73.7577 2.20307   1
  -5   4   1 1048.73 12.8430   1
  -5   4   1 407.183 4.58444   2
   4   4   1 1019.35 28.5218  -2
  -5   4   1 1019.35 28.5218   1
  -4   4   1 16.8359 0.88741   2
   3   4   1 127.745 5.38517  -2
  -4   4   1 127.745 5.38517   1
  -4   4   1 41.9320 1.50339   1
  -3   4   1 54.9976 1.68433   1
  -3   4   1 18.5361 0.89383   2
  -2   4   1 188.259 2.61541   2
  -2   4   1 452.399 5.59577   1
  -1   4   1 0.25221 0.65859   2
  -1   4   1 1.41018 0.60975   1
   0   4   1 247.648 3.86274   1
   0   4   1 99.1057 2.12633   2
   1   4   1 147.265 2.51278   1
   1   4   1 62.8916 1.52617   2
   2   4   1 9.22203 0.76051   1
   2   4   1 4.05111 0.68888   2
   3   4   1 194.225 2.85171   1
   3   4   1 77.2629 1.96140   2
   4   4   1 27.7358 1.10351   2
   4   4   1 64.3392 1.28807   1
   5   4   1 93.5989 2.25456   1
   5   4   1 41.7375 2.26262   2
   6   4   1 63.3829 3.29207   1
   6   4   1 26.0005 2.04475   2
  -7   4   1 245.214 10.9144  -2
   6   4   1 245.214 10.9144   1
   7   4   1 99.2654 3.39492   2
   7   4   1 233.679 5.48574   1
   8   4   1 65.5554 2.93986   1
   8   4   1 28.4930 2.20265   2
   9   4   1 230.305 5.76296   1
   9   4   1 94.9587 3.54919   2
  10   4   1 10.6238 2.63963   2
 -11   4   1 25.3284 9.22240  -2
  10   4   1 25.3284 9.22240   1
  10   4   1 30.6034 2.75799   1
  11   4   1 35.0089 3.92514   2
  11   4   1 89.8083 4.15234   1
 -12   4   1 103.338 12.2249  -2
  11   4   1 103.338 12.2249   1
  12   4   1 42.7952 4.19546   1
 -13   4   1 34.8626 7.06679  -2
  12   4   1 34.8626 7.06679   1
  12   4   1 16.7060 3.18579   2
 -14   4   1 8.85341 5.27012  -2
  13   4   1 8.85341 5.27012   1
  13   4   1 -2.9994 3.95421   2
  13   4   1 2.03872 4.54114   1
 -15   4   1 5.43972 6.14975  -2
  14   4   1 5.43972 6.14975   1
  14   4   1 8.32534 3.04436   2
  14   4   1 11.1353 3.08676   1
 -16   4   1 10.7427 6.40165  -2
  15   4   1 10.7427 6.40165   1
  15   4   1 6.83332 3.25730   2
  15   4   1 13.2307 3.13327   1
  16   4   1 0.47337 2.79832   2
 -17   4   1 -3.2865 6.75336  -2
  16   4   1 -3.2865 6.75336   1
  16   4   1 4.74292 3.25460   1
 -18   4   1 2.87751 5.41178  -2
  17   4   1 2.87751 5.41178   1
  17   4   1 1.24812 2.81141   2
  17   4   1 0.87591 5.45471   1
 -19   4   1 1.38096 5.59922  -2
  18   4   1 1.38096 5.59922   1
  18   4   1 6.60683 6.25717   1
  18   4   1 0.43694 3.16066   2
 -20   4   1 10.9541 6.33694  -2
  19   4   1 10.9541 6.33694   1
  19   4   1 11.7142 7.50701   1
  19   4   1 4.60201 3.50945   2
  18   5   1 -5.1684 8.20649  -2
 -19   5   1 -5.1684 8.20649   1
 -19   5   1 3.95452 4.89459   1
 -19   5   1 -2.0406 6.92605   2
 -18   5   1 3.41498 3.55212   1
  17   5   1 11.9590 8.32512  -2
 -18   5   1 11.9590 8.32512   1
 -18   5   1 -1.2196 5.58655   2
  16   5   1 3.13899 7.02713  -2
 -17   5   1 3.13899 7.02713   1
 -17   5   1 0.39421 3.17978   1
 -17   5   1 6.01036 6.17653   2
 -16   5   1 2.24715 3.15720   1
  15   5   1 5.08078 6.35481  -2
 -16   5   1 5.08078 6.35481   1
 -16   5   1 -0.3350 4.96247   2
  14   5   1 -5.0699 5.87393  -2
 -15   5   1 -5.0699 5.87393   1
 -15   5   1 3.55369 2.66560   2
 -15   5   1 8.39878 3.44073   1
  13   5   1 80.1905 7.45198  -2
 -14   5   1 80.1905 7.45198   1
 -14   5   1 1.92509 4.69455   2
 -14   5   1 2.49761 2.88908   1
  12   5   1 9.06694 5.70220  -2
 -13   5   1 9.06694 5.70220   1
 -13   5   1 6.69620 5.28870   2
 -13   5   1 5.56109 2.90570   1
 -12   5   1 6.42740 2.72791   2
 -12   5   1 12.6056 3.45916   1
 -11   5   1 93.3841 5.06394   1
 -11   5   1 40.1996 3.35366   2
  10   5   1 95.9565 7.80454  -2
 -11   5   1 95.9565 7.80454   1
 -10   5   1 57.9606 3.98671   2
 -10   5   1 137.034 5.74626   1
   9   5   1 154.577 9.20391  -2
 -10   5   1 154.577 9.20391   1
  -9   5   1 29.7809 3.22890   1
  -9   5   1 11.8580 2.25334   2
   8   5   1 81.3884 7.01974  -2
  -9   5   1 81.3884 7.01974   1
  -8   5   1 23.8922 2.85232   2
  -8   5   1 53.0585 2.95786   1
  -7   5   1 139.825 5.09400   2
  -7   5   1 346.197 6.10901   1
  -6   5   1 57.6061 3.15697   1
  -6   5   1 25.1274 1.31720   2
   5   5   1 121.608 10.6417  -2
  -6   5   1 121.608 10.6417   1
  -5   5   1 1.76879 0.71596   2
  -5   5   1 8.24667 0.91921   1
  -4   5   1 5.51836 0.64643   2
  -4   5   1 17.6583 1.17778   1
  -3   5   1 2.38926 0.68291   2
  -3   5   1 6.89621 0.88919   1
  -2   5   1 6.30198 0.95853   1
  -2   5   1 4.30922 0.80080   2
  -1   5   1 6.29307 0.88101   1
  -1   5   1 2.19230 0.75780   2
   0   5   1 12.2021 1.06771   2
   0   5   1 29.7589 1.37899   1
   1   5   1 207.920 3.57681   1
   1   5   1 86.2864 2.11292   2
   2   5   1 122.576 2.67856   1
   2   5   1 51.9296 1.74116   2
   3   5   1 15.8162 0.99551   1
   3   5   1 5.75284 0.85352   2
   4   5   1 2.65572 0.62134   1
   4   5   1 1.28664 0.92929   2
  -5   5   1 -0.1773 4.15071  -2
   4   5   1 -0.1773 4.15071   1
   5   5   1 77.3609 1.83747   2
   5   5   1 202.543 3.60900   1
  -6   5   1 229.888 10.8588  -2
   5   5   1 229.888 10.8588   1
   6   5   1 6.54459 1.10377   2
  -7   5   1 152.208 8.95801  -2
   6   5   1 152.208 8.95801   1
   6   5   1 19.8769 2.49283   1
  -8   5   1 42.5173 6.12551  -2
   7   5   1 42.5173 6.12551   1
   7   5   1 6.72287 1.65292   2
   7   5   1 16.8221 2.33326   1
  -9   5   1 135.387 8.78824  -2
   8   5   1 135.387 8.78824   1
   8   5   1 57.5421 3.76239   2
   8   5   1 125.779 5.07577   1
   9   5   1 70.5266 3.97337   1
   9   5   1 27.1880 3.19484   2
 -10   5   1 114.339 8.66638  -2
   9   5   1 114.339 8.66638   1
  10   5   1 0.91299 1.97545   1
  10   5   1 3.62074 2.21632   2
 -11   5   1 30.4359 6.81043  -2
  10   5   1 30.4359 6.81043   1
  11   5   1 35.2713 7.30934   2
  11   5   1 67.5814 7.71488   1
  12   5   1 1.72518 2.65592   2
 -13   5   1 3.66701 3.96358  -2
  12   5   1 3.66701 3.96358   1
  12   5   1 6.60068 5.13217   1
  13   5   1 85.1512 6.02473   2
 -14   5   1 180.587 7.35718  -2
  13   5   1 180.587 7.35718   1
  13   5   1 171.375 13.6555   1
  14   5   1 0.50473 2.53182   2
 -15   5   1 6.38730 6.23681  -2
  14   5   1 6.38730 6.23681   1
  14   5   1 -1.6269 2.68926   1
 -16   5   1 49.3947 6.21279  -2
  15   5   1 49.3947 6.21279   1
  15   5   1 14.8765 4.10704   2
  15   5   1 46.4824 9.46484   1
  16   5   1 1.87353 2.98458   2
 -17   5   1 5.42155 5.30873  -2
  16   5   1 5.42155 5.30873   1
  16   5   1 13.1883 7.09469   1
 -18   5   1 -4.1944 5.20851  -2
  17   5   1 -4.1944 5.20851   1
  17   5   1 3.92736 3.39229   2
  17   5   1 0.45961 6.06507   1
  18   5   1 2.76601 3.49846   2
 -19   5   1 1.45139 6.23069  -2
  18   5   1 1.45139 6.23069   1
  18   5   1 4.73177 6.55674   1
 -18   6   1 -4.7562 5.86518   2
  16   6   1 12.3672 7.31249  -2
 -17   6   1 12.3672 7.31249   1
 -17   6   1 -1.4829 6.22640   2
 -17   6   1 0.06671 4.20676   1
  15   6   1 7.39012 6.65175  -2
 -16   6   1 7.39012 6.65175   1
 -16   6   1 0.45565 3.96711   1
  14   6   1 9.02828 6.04812  -2
 -15   6   1 9.02828 6.04812   1
 -15   6   1 6.90329 4.11752   1
  13   6   1 10.7549 6.20972  -2
 -14   6   1 10.7549 6.20972   1
 -14   6   1 3.26371 4.03578   1
 -13   6   1 8.14160 2.68436   1
  12   6   1 2.15524 7.73095  -2
 -13   6   1 2.15524 7.73095   1
  11   6   1 51.9736 8.50358  -2
 -12   6   1 51.9736 8.50358   1
 -12   6   1 42.9177 4.35165   1
 -12   6   1 22.4599 4.82171   2
 -11   6   1 -0.0101 2.27255   2
 -11   6   1 8.13232 2.23340   1
  10   6   1 29.6884 10.8101  -2
 -11   6   1 29.6884 10.8101   1
 -10   6   1 23.7089 3.37065   1
 -10   6   1 10.9267 2.54110   2
  -9   6   1 2.81212 2.40608   1
  -9   6   1 -3.5418 1.83607   2
   8   6   1 20.5166 5.97879  -2
  -9   6   1 20.5166 5.97879   1
  -8   6   1 2.22198 2.07911   2
   7   6   1 67.1540 5.92291  -2
  -8   6   1 67.1540 5.92291   1
  -8   6   1 0.16280 2.44812   1
  -7   6   1 4.55982 1.79249   1
  -7   6   1 2.55527 1.86778   2
   6   6   1 7.56308 8.51249  -2
  -7   6   1 7.56308 8.51249   1
  -6   6   1 8.64356 2.43519   2
  -6   6   1 27.6164 2.75171   1
   5   6   1 27.6565 9.15818  -2
  -6   6   1 27.6565 9.15818   1
  -5   6   1 121.835 4.50297   1
   4   6   1 144.973 13.3177  -2
  -5   6   1 144.973 13.3177   1
  -5   6   1 47.4805 3.31676   2
  -4   6   1 3.99343 0.98030   1
  -4   6   1 3.86709 0.86749   2
   3   6   1 7.01866 10.8303  -2
  -4   6   1 7.01866 10.8303   1
  -3   6   1 105.113 2.68702   1
  -3   6   1 42.2694 1.71446   2
  -2   6   1 0.29598 0.84109   2
  -2   6   1 0.40022 0.80739   1
  -1   6   1 14.9589 1.27654   2
  -1   6   1 39.6313 1.74060   1
   0   6   1 12.3760 1.17645   2
   0   6   1 29.4829 1.85269   1
   1   6   1 17.1412 1.39105   2
   1   6   1 39.8718 1.75062   1
   2   6   1 44.9659 1.83643   2
   2   6   1 107.848 2.70659   1
   3   6   1 28.8267 1.57921   1
   3   6   1 13.3865 1.26495   2
   4   6   1 18.0730 1.68363   1
   4   6   1 10.9367 1.49352   2
  -5   6   1 71.5044 7.04685  -2
   4   6   1 71.5044 7.04685   1
   5   6   1 7.96348 2.26472   1
   5   6   1 3.13416 1.70355   2
  -6   6   1 22.5886 4.90918  -2
   5   6   1 22.5886 4.90918   1
   6   6   1 -0.0391 1.74222   1
   6   6   1 0.29171 1.60544   2
  -7   6   1 11.6008 5.84947  -2
   6   6   1 11.6008 5.84947   1
   7   6   1 79.4620 5.32333   2
   7   6   1 184.882 6.42405   1
  -8   6   1 162.269 10.1690  -2
   7   6   1 162.269 10.1690   1
   8   6   1 61.7230 4.14933   1
   8   6   1 32.5434 3.57362   2
   9   6   1 41.9143 4.72161   2
   9   6   1 76.1101 7.04854   1
  10   6   1 16.0304 3.39935   1
  10   6   1 5.73556 2.22530   2
 -11   6   1 21.7027 5.74570  -2
  10   6   1 21.7027 5.74570   1
 -12   6   1 30.5689 5.46996  -2
  11   6   1 30.5689 5.46996   1
  11   6   1 14.4808 3.90460   1
  11   6   1 4.41332 2.56758   2
  12   6   1 1.03946 2.22085   2
 -13   6   1 0.29532 4.32011  -2
  12   6   1 0.29532 4.32011   1
 -14   6   1 25.6958 4.92472  -2
  13   6   1 25.6958 4.92472   1
  13   6   1 6.57294 4.08327   2
  14   6   1 4.84303 3.91824   2
 -15   6   1 5.29535 4.87420  -2
  14   6   1 5.29535 4.87420   1
 -16   6   1 17.6276 5.27129  -2
  15   6   1 17.6276 5.27129   1
  15   6   1 1.79182 3.96195   2
  16   6   1 4.00286 4.43587   2
 -17   6   1 11.2845 5.83258  -2
  16   6   1 11.2845 5.83258   1
  16   6   1 -0.2811 5.92643   1
  17   6   1 2.02492 4.01614   2
 -15   7   1 0.48612 2.90434   1
 -15   7   1 -0.0373 3.76378   2
  14   7   1 3.65040 12.7395  -2
 -15   7   1 3.65040 12.7395   1
  13   7   1 20.7219 12.9156  -2
 -14   7   1 20.7219 12.9156   1
 -14   7   1 15.1918 3.46560   1
 -14   7   1 12.0823 4.85716   2
 -13   7   1 32.4442 3.59156   1
 -13   7   1 15.2754 3.78607   2
 -12   7   1 -1.0945 2.06539   1
 -12   7   1 5.10833 5.79764   2
  11   7   1 10.8715 12.0446  -2
 -12   7   1 10.8715 12.0446   1
 -11   7   1 12.7278 2.70857   1
  10   7   1 21.0532 11.1579  -2
 -11   7   1 21.0532 11.1579   1
 -11   7   1 7.96062 5.95020   2
 -10   7   1 2.56202 2.00700   1
 -10   7   1 -0.6898 2.68922   2
  -9   7   1 12.7099 2.79634   2
  -9   7   1 36.0864 3.58006   1
   8   7   1 50.4032 11.8894  -2
  -9   7   1 50.4032 11.8894   1
   7   7   1 0.15029 9.72397  -2
  -8   7   1 0.15029 9.72397   1
  -8   7   1 0.18596 2.42205   2
  -8   7   1 6.27267 2.24107   1
  -7   7   1 0.34322 2.19724   2
   6   7   1 62.9112 6.25093  -2
  -7   7   1 62.9112 6.25093   1
  -7   7   1 4.50195 3.08416   1
  -6   7   1 45.2601 4.12444   2
  -6   7   1 113.160 7.92872   1
   5   7   1 127.118 9.01095  -2
  -6   7   1 127.118 9.01095   1
  -5   7   1 1.49532 2.71381   2
  -5   7   1 4.21853 2.63349   1
   4   7   1 7.22959 5.27125  -2
  -5   7   1 7.22959 5.27125   1
  -4   7   1 12.9958 2.31703   1
  -4   7   1 6.74021 2.61701   2
   3   7   1 61.8374 13.8136  -2
  -4   7   1 61.8374 13.8136   1
  -3   7   1 14.2450 2.08520   2
  -3   7   1 36.1907 2.41022   1
   2   7   1 55.8038 13.4465  -2
  -3   7   1 55.8038 13.4465   1
  -2   7   1 -0.1196 1.11266   2
  -2   7   1 3.61724 1.12900   1
  -1   7   1 8.40434 1.32216   2
  -1   7   1 21.2642 1.73907   1
   0   7   1 29.9802 5.89815  -2
  -1   7   1 29.9802 5.89815   1
   0   7   1 4.17316 1.25425   2
   0   7   1 11.7083 1.48748   1
  -1   7   1 18.8806 5.73746  -2
   0   7   1 18.8806 5.73746   1
   1   7   1 27.6266 1.92088   1
   1   7   1 11.1804 1.34378   2
  -2   7   1 28.1611 6.32323  -2
   1   7   1 28.1611 6.32323   1
   2   7   1 -0.5708 1.04546   2
   2   7   1 -0.0755 1.00204   1
   3   7   1 11.2609 2.17397   2
   3   7   1 29.4720 3.48676   1
  -4   7   1 32.4192 6.56968  -2
   3   7   1 32.4192 6.56968   1
   4   7   1 4.18905 2.60571   2
  -5   7   1 9.58348 6.23437  -2
   4   7   1 9.58348 6.23437   1
   4   7   1 6.89074 2.41288   1
   5   7   1 12.6397 3.28971   2
   5   7   1 28.5645 3.82308   1
  -6   7   1 68.8486 7.86436  -2
   5   7   1 68.8486 7.86436   1
   6   7   1 62.9535 5.60905   2
  -7   7   1 165.212 14.9815  -2
   6   7   1 165.212 14.9815   1
   6   7   1 111.773 5.87195   1
   7   7   1 0.87524 3.32119   1
  -8   7   1 6.95007 5.47085  -2
   7   7   1 6.95007 5.47085   1
   7   7   1 0.71598 1.97405   2
   8   7   1 1.97838 2.15780   2
   8   7   1 14.4871 2.99468   1
 -10   7   1 7.11206 10.7620  -2
   9   7   1 7.11206 10.7620   1
   9   7   1 0.32344 2.07022   2
   9   7   1 0.11349 2.34796   1
 -11   7   1 2.97714 4.38010  -2
  10   7   1 2.97714 4.38010   1
  10   7   1 2.46182 2.26453   2
  10   7   1 -3.5249 4.90028   1
  11   7   1 -0.6800 2.09089   2
 -12   7   1 -4.8002 4.80844  -2
  11   7   1 -4.8002 4.80844   1
  11   7   1 4.22157 5.92271   1
  12   7   1 -0.6305 2.16843   2
  12   7   1 6.65716 3.32533   1
 -13   7   1 26.2995 8.11452  -2
  12   7   1 26.2995 8.11452   1
 -14   7   1 20.1458 7.09600  -2
  13   7   1 20.1458 7.09600   1
  13   7   1 6.27405 2.84930   2
  13   7   1 10.6353 4.27001   1
  14   7   1 -0.6273 2.68496   2
  14   7   1 1.47228 4.31054   1
 -15   7   1 4.53298 7.00539  -2
  14   7   1 4.53298 7.00539   1
  15   7   1 -4.2104 3.64214   2
 -14   8   1 0.99555 4.91980   2
 -14   8   1 5.24501 4.03579   1
 -13   8   1 4.62363 2.82368   1
 -13   8   1 7.66136 3.87298   2
 -12   8   1 2.40502 3.03853   2
 -12   8   1 0.20302 2.41945   1
  11   8   1 -5.7584 12.1662  -2
 -12   8   1 -5.7584 12.1662   1
 -11   8   1 1.21238 2.33697   1
  10   8   1 2.46999 12.0368  -2
 -11   8   1 2.46999 12.0368   1
 -11   8   1 -2.5222 5.56428   2
   9   8   1 -5.6867 10.8695  -2
 -10   8   1 -5.6867 10.8695   1
 -10   8   1 1.45186 2.31887   1
 -10   8   1 0.45187 5.46690   2
  -9   8   1 -2.3605 2.11838   1
   8   8   1 0.12782 11.0477  -2
  -9   8   1 0.12782 11.0477   1
  -9   8   1 2.70849 5.66691   2
  -8   8   1 31.6582 3.89078   1
   7   8   1 50.5929 9.07609  -2
  -8   8   1 50.5929 9.07609   1
  -8   8   1 14.0255 4.35943   2
  -7   8   1 29.9044 3.34832   1
  -7   8   1 11.6025 3.23923   2
   6   8   1 14.3373 11.5558  -2
  -7   8   1 14.3373 11.5558   1
   5   8   1 138.474 7.11835  -2
  -6   8   1 138.474 7.11835   1
  -6   8   1 99.2409 8.08031   1
  -6   8   1 32.9169 4.75186   2
  -5   8   1 13.9561 3.78520   2
  -5   8   1 37.1777 5.67078   1
   4   8   1 43.3845 8.70384  -2
  -5   8   1 43.3845 8.70384   1
   3   8   1 11.5941 5.19466  -2
  -4   8   1 11.5941 5.19466   1
  -4   8   1 3.84675 5.59330   1
  -4   8   1 -0.9302 2.38512   2
  -3   8   1 45.5483 3.55551   1
  -3   8   1 22.0479 3.55913   2
   2   8   1 163.383 19.0281  -2
  -3   8   1 163.383 19.0281   1
  -2   8   1 4.54903 2.33320   2
  -2   8   1 8.56585 2.12781   1
  -1   8   1 1.31094 1.55132   1
  -1   8   1 -1.6974 1.51234   2
   0   8   1 1.29975 5.86231  -2
  -1   8   1 1.29975 5.86231   1
   0   8   1 -0.5320 1.25512   1
   0   8   1 -0.3656 1.44815   2
  -1   8   1 -5.4284 5.91873  -2
   0   8   1 -5.4284 5.91873   1
   1   8   1 2.55063 1.70903   2
  -2   8   1 18.5522 6.78106  -2
   1   8   1 18.5522 6.78106   1
   1   8   1 1.91050 2.30151   1
   2   8   1 -0.4713 1.74574   2
  -3   8   1 24.3911 7.11358  -2
   2   8   1 24.3911 7.11358   1
   2   8   1 4.25089 2.54580   1
   3   8   1 0.32115 5.45042   2
   3   8   1 17.1583 3.29970   1
   4   8   1 8.70876 3.77924   2
  -5   8   1 51.2760 6.73490  -2
   4   8   1 51.2760 6.73490   1
   4   8   1 31.9200 4.88755   1
  -6   8   1 68.9239 7.38781  -2
   5   8   1 68.9239 7.38781   1
   5   8   1 15.2293 4.53439   2
   5   8   1 41.2865 5.63451   1
  -7   8   1 9.72574 7.01591  -2
   6   8   1 9.72574 7.01591   1
   6   8   1 -0.8435 2.54790   1
   6   8   1 2.10235 2.19848   2
   7   8   1 4.89902 2.56310   2
  -8   8   1 18.5874 6.63641  -2
   7   8   1 18.5874 6.63641   1
   7   8   1 10.4338 4.06468   1
   8   8   1 1.50822 5.49916   1
   8   8   1 -0.9583 2.20612   2
  -9   8   1 8.26285 4.25580  -2
   8   8   1 8.26285 4.25580   1
   9   8   1 -5.2355 4.88477   1
   9   8   1 -1.1029 2.05570   2
 -10   8   1 -0.7902 4.56817  -2
   9   8   1 -0.7902 4.56817   1
 -11   8   1 2.39421 4.82781  -2
  10   8   1 2.39421 4.82781   1
  10   8   1 2.39373 2.44408   2
  10   8   1 -3.6280 5.17570   1
 -12   8   1 3.81332 8.51635  -2
  11   8   1 3.81332 8.51635   1
  11   8   1 -2.6206 2.13681   2
  11   8   1 -0.7876 2.89312   1
 -13   8   1 0.13070 8.34852  -2
  12   8   1 0.13070 8.34852   1
  12   8   1 1.36906 2.44602   2
  12   8   1 4.09273 3.31894   1
  13   8   1 -0.8743 2.80853   2
  13   8   1 0.69647 3.35624   1
 -11   9   1 -0.5585 2.92682   1
   9   9   1 25.7194 14.1450  -2
 -10   9   1 25.7194 14.1450   1
 -10   9   1 7.87127 3.25164   1
  -9   9   1 2.28774 2.78682   1
   8   9   1 -1.6262 8.60529  -2
  -9   9   1 -1.6262 8.60529   1
  -8   9   1 6.01578 2.97285   1
   7   9   1 6.71060 8.60442  -2
  -8   9   1 6.71060 8.60442   1
   6   9   1 13.9093 5.67205  -2
  -7   9   1 13.9093 5.67205   1
  -7   9   1 14.2688 4.98103   1
  -6   9   1 10.6190 2.61543   1
  -6   9   1 8.71774 3.34006   2
  -5   9   1 23.2770 4.12725   1
  -5   9   1 7.60705 3.38164   2
   4   9   1 12.7073 6.28571  -2
  -5   9   1 12.7073 6.28571   1
  -4   9   1 4.69488 3.51425   1
  -4   9   1 -0.5915 2.94890   2
   3   9   1 18.7455 6.12182  -2
  -4   9   1 18.7455 6.12182   1
  -3   9   1 1.79627 3.55055   1
   2   9   1 -2.9406 11.4185  -2
  -3   9   1 -2.9406 11.4185   1
  -3   9   1 2.25169 3.43018   2
   1   9   1 4.81999 11.4569  -2
  -2   9   1 4.81999 11.4569   1
  -2   9   1 5.21455 3.34606   1
  -1   9   1 3.21567 4.32109   1
  -1   9   1 -2.7305 5.48195   2
   0   9   1 -1.4254 3.79154   2
   0   9   1 1.42606 4.10092   1
  -2   9   1 53.3035 12.9429  -2
   1   9   1 53.3035 12.9429   1
   2   9   1 5.93258 2.36128   2
   2   9   1 16.1176 4.11600   1
  -3   9   1 18.0475 6.44395  -2
   2   9   1 18.0475 6.44395   1
  -4   9   1 57.6215 7.25903  -2
   3   9   1 57.6215 7.25903   1
   3   9   1 44.7625 5.76568   1
   3   9   1 18.6382 4.69399   2
   4   9   1 1.97104 2.95622   1
  -5   9   1 -0.3136 7.47009  -2
   4   9   1 -0.3136 7.47009   1
   4   9   1 0.91649 2.91981   2
   5   9   1 2.73051 2.18641   2
   5   9   1 1.82624 2.88255   1
  -6   9   1 14.5306 8.18723  -2
   5   9   1 14.5306 8.18723   1
  -7   9   1 11.6715 4.96701  -2
   6   9   1 11.6715 4.96701   1
   6   9   1 4.52687 3.68872   2
   7   9   1 5.36102 3.39897   2
  -8   9   1 -0.4881 5.36449  -2
   7   9   1 -0.4881 5.36449   1
   8   9   1 -3.0894 2.38605   2
  -9   9   1 4.51999 4.40850  -2
   8   9   1 4.51999 4.40850   1
 -10   9   1 2.75717 4.94394  -2
   9   9   1 2.75717 4.94394   1
   9   9   1 2.81568 4.00230   2
  10   9   1 -4.8501 2.73206   2
 -11   9   1 4.96679 8.47813  -2
  10   9   1 4.96679 8.47813   1
  11   9   1 3.55058 3.84062   1
  11   9   1 6.48506 3.68956   2
  -7  10   1 -0.6586 2.91399   1
  -7  10   1 -2.1065 6.65945   2
  -6  10   1 16.7217 3.62924   1
   4  10   1 26.0005 14.4592  -2
  -5  10   1 26.0005 14.4592   1
  -5  10   1 6.91237 4.55217   1
  -4  10   1 5.43507 4.39439   1
   3  10   1 28.1194 14.2565  -2
  -4  10   1 28.1194 14.2565   1
  -3  10   1 7.55455 13.0514  -2
   2  10   1 7.55455 13.0514   1
  -4  10   1 16.1101 8.94790  -2
   3  10   1 16.1101 8.94790   1
  -5  10   1 6.16845 8.90415  -2
   4  10   1 6.16845 8.90415   1
   4  10   1 6.43748 4.24864   2
   5  10   1 4.87821 2.92049   2
  -6  10   1 19.7982 6.35661  -2
   5  10   1 19.7982 6.35661   1
   6  10   1 0.88691 2.52767   2
   6  10   1 5.56154 7.29494   1
  -7  10   1 6.92354 7.92360  -2
   6  10   1 6.92354 7.92360   1
 -22   0   2 117.807 16.9175   1
  20   0   2 28.0753 11.0259  -2
 -21   0   2 28.0753 11.0259   1
  19   0   2 96.4838 13.4247  -2
 -20   0   2 96.4838 13.4247   1
  18   0   2 81.9594 12.2213  -2
 -19   0   2 81.9594 12.2213   1
  17   0   2 36.2087 10.6809  -2
 -18   0   2 36.2087 10.6809   1
  16   0   2 5.38629 2.95310  -2
 -17   0   2 5.38629 2.95310   1
  15   0   2 26.5133 3.50266  -2
 -16   0   2 26.5133 3.50266   1
  14   0   2 95.5766 4.29949  -2
 -15   0   2 95.5766 4.29949   1
  13   0   2 68.1872 3.70688  -2
 -14   0   2 68.1872 3.70688   1
  12   0   2 1.53329 2.33839  -2
 -13   0   2 1.53329 2.33839   1
  11   0   2 185.717 6.73387  -2
 -12   0   2 185.717 6.73387   1
  10   0   2 494.422 13.0723  -2
 -11   0   2 494.422 13.0723   1
   9   0   2 1232.04 21.4504  -2
 -10   0   2 1232.04 21.4504   1
   8   0   2 876.796 17.8748  -2
  -9   0   2 876.796 17.8748   1
   7   0   2 192.881 6.42402  -2
  -8   0   2 192.881 6.42402   1
   6   0   2 999.063 22.3220  -2
  -7   0   2 999.063 22.3220   1
   5   0   2 667.382 12.0928  -2
  -6   0   2 667.382 12.0928   1
   4   0   2 1742.61 22.5936  -2
  -5   0   2 1742.61 22.5936   1
  -5   0   2 6.15564 1.42693   2
  -4   0   2 1364.36 25.1972   1
   3   0   2 1386.48 23.4364  -2
  -4   0   2 1386.48 23.4364   1
  -4   0   2 555.474 11.1670   2
  -3   0   2 699.138 11.2381   1
  -3   0   2 286.781 5.17221   2
   2   0   2 911.496 21.4623  -2
  -3   0   2 911.496 21.4623   1
  -2   0   2 6134.03 79.6542   1
  -2   0   2 2521.08 37.9311   2
   1   0   2 7140.25 164.300  -2
  -2   0   2 7140.25 164.300   1
  -1   0   2 1421.46 18.9507   1
  -1   0   2 605.494 8.46671   2
   0   0   2 809.565 11.0855   2
   0   0   2 1898.30 25.0874   1
  -1   0   2 11.3630 0.81977  -2
   0   0   2 11.3630 0.81977   1
  -2   0   2 5164.70 90.2919  -2
   1   0   2 5164.70 90.2919   1
   1   0   2 1178.84 15.9276   2
   1   0   2 2751.00 41.5223   1
   2   0   2 208.990 3.96994   2
   2   0   2 489.404 8.14594   1
  -3   0   2 752.150 17.9726  -2
   2   0   2 752.150 17.9726   1
  -4   0   2 667.375 11.6035  -2
   3   0   2 667.375 11.6035   1
   3   0   2 102.425 2.97309   1
   3   0   2 41.9617 2.57955   2
  -5   0   2 4147.29 52.6528  -2
   4   0   2 4147.29 52.6528   1
   4   0   2 4060.02 103.344   1
  -6   0   2 334.220 5.61891  -2
   5   0   2 334.220 5.61891   1
  -7   0   2 2088.60 29.5500  -2
   6   0   2 2088.60 29.5500   1
  -8   0   2 76.3150 2.94244  -2
   7   0   2 76.3150 2.94244   1
  -9   0   2 645.731 13.6404  -2
   8   0   2 645.731 13.6404   1
 -10   0   2 540.245 10.4612  -2
   9   0   2 540.245 10.4612   1
 -11   0   2 194.913 6.69521  -2
  10   0   2 194.913 6.69521   1
 -12   0   2 76.9123 3.38190  -2
  11   0   2 76.9123 3.38190   1
 -13   0   2 -3.8732 3.11554  -2
  12   0   2 -3.8732 3.11554   1
 -14   0   2 176.936 5.50247  -2
  13   0   2 176.936 5.50247   1
 -15   0   2 147.195 5.18470  -2
  14   0   2 147.195 5.18470   1
 -16   0   2 30.6398 3.65970  -2
  15   0   2 30.6398 3.65970   1
 -17   0   2 15.8459 4.08709  -2
  16   0   2 15.8459 4.08709   1
 -18   0   2 37.3603 10.9523  -2
  17   0   2 37.3603 10.9523   1
 -19   0   2 61.4610 11.3943  -2
  18   0   2 61.4610 11.3943   1
 -20   0   2 61.4694 11.7944  -2
  19   0   2 61.4694 11.7944   1
 -21   0   2 18.8049 10.0948  -2
  20   0   2 18.8049 10.0948   1
 -22   1   2 8.36919 5.13670   1
 -22   1   2 11.6635 5.26313   2
  20   1   2 57.7718 8.74695  -2
 -21   1   2 57.7718 8.74695   1
  19   1   2 19.7971 7.26493  -2
 -20   1   2 19.7971 7.26493   1
  18   1   2 45.4470 4.69943  -2
 -19   1   2 45.4470 4.69943   1
  17   1   2 37.1659 4.72209  -2
 -18   1   2 37.1659 4.72209   1
  16   1   2 29.8222 3.48929  -2
 -17   1   2 29.8222 3.48929   1
  15   1   2 75.1036 4.58631  -2
 -16   1   2 75.1036 4.58631   1
  14   1   2 38.5921 2.76341  -2
 -15   1   2 38.5921 2.76341   1
  13   1   2 62.5962 2.89831  -2
 -14   1   2 62.5962 2.89831   1
  12   1   2 28.3782 2.35503  -2
 -13   1   2 28.3782 2.35503   1
  11   1   2 144.472 3.25689  -2
 -12   1   2 144.472 3.25689   1
  10   1   2 279.526 4.63026  -2
 -11   1   2 279.526 4.63026   1
   9   1   2 486.403 7.51766  -2
 -10   1   2 486.403 7.51766   1
   8   1   2 273.112 4.85632  -2
  -9   1   2 273.112 4.85632   1
   7   1   2 310.712 4.23326  -2
  -8   1   2 310.712 4.23326   1
   6   1   2 20.9926 1.39491  -2
  -7   1   2 20.9926 1.39491   1
   5   1   2 59.5396 1.70600  -2
  -6   1   2 59.5396 1.70600   1
   4   1   2 627.056 7.74764  -2
  -5   1   2 627.056 7.74764   1
  -5   1   2 43.1078 2.38646   1
  -5   1   2 22.0057 2.01047   2
  -4   1   2 848.731 11.6702   1
   3   1   2 1907.88 23.8885  -2
  -4   1   2 1907.88 23.8885   1
  -4   1   2 352.238 5.98712   2
  -3   1   2 257.752 3.90960   2
   2   1   2 1675.18 22.7329  -2
  -3   1   2 1675.18 22.7329   1
  -3   1   2 604.952 6.98845   1
   1   1   2 5852.38 95.6771  -2
  -2   1   2 5852.38 95.6771   1
  -2   1   2 2229.37 21.5449   2
  -2   1   2 5375.28 49.0721   1
  -1   1   2 219.209 2.54958   2
  -1   1   2 519.492 5.32248   1
   0   1   2 977.821 27.5911  -2
  -1   1   2 977.821 27.5911   1
   0   1   2 1156.86 10.5300   1
   0   1   2 483.333 4.95252   2
  -1   1   2 1314.47 25.7668  -2
   0   1   2 1314.47 25.7668   1
   1   1   2 1183.18 11.6964   1
   1   1   2 494.937 5.95165   2
  -2   1   2 3490.57 51.1488  -2
   1   1   2 3490.57 51.1488   1
   2   1   2 2583.81 32.0838   1
   2   1   2 1082.99 14.4267   2
  -3   1   2 2884.83 32.5086  -2
   2   1   2 2884.83 32.5086   1
  -4   1   2 2887.48 27.6672  -2
   3   1   2 2887.48 27.6672   1
   3   1   2 2647.34 39.7667   1
   3   1   2 1042.07 14.1175   2
  -5   1   2 1422.81 14.6473  -2
   4   1   2 1422.81 14.6473   1
   4   1   2 560.442 15.2472   2
   4   1   2 1421.68 37.0744   1
  -6   1   2 50.7954 1.58457  -2
   5   1   2 50.7954 1.58457   1
  -7   1   2 22.8741 1.22640  -2
   6   1   2 22.8741 1.22640   1
  -8   1   2 671.678 7.91703  -2
   7   1   2 671.678 7.91703   1
  -9   1   2 521.521 7.48766  -2
   8   1   2 521.521 7.48766   1
 -10   1   2 247.303 4.03887  -2
   9   1   2 247.303 4.03887   1
 -11   1   2 252.660 4.30576  -2
  10   1   2 252.660 4.30576   1
 -12   1   2 67.1140 2.28346  -2
  11   1   2 67.1140 2.28346   1
 -13   1   2 12.7360 1.73536  -2
  12   1   2 12.7360 1.73536   1
 -14   1   2 34.2545 2.15831  -2
  13   1   2 34.2545 2.15831   1
 -15   1   2 76.6656 3.30937  -2
  14   1   2 76.6656 3.30937   1
 -16   1   2 158.393 5.39921  -2
  15   1   2 158.393 5.39921   1
 -17   1   2 37.5347 3.66747  -2
  16   1   2 37.5347 3.66747   1
 -18   1   2 49.8987 5.01382  -2
  17   1   2 49.8987 5.01382   1
 -19   1   2 66.5492 5.36530  -2
  18   1   2 66.5492 5.36530   1
 -20   1   2 25.7755 7.58109  -2
  19   1   2 25.7755 7.58109   1
 -21   1   2 82.5711 9.48371  -2
  20   1   2 82.5711 9.48371   1
  20   2   2 14.5076 5.07730  -2
 -21   2   2 14.5076 5.07730   1
  19   2   2 13.2121 4.00761  -2
 -20   2   2 13.2121 4.00761   1
  18   2   2 1.08277 3.51842  -2
 -19   2   2 1.08277 3.51842   1
  17   2   2 3.58153 3.26745  -2
 -18   2   2 3.58153 3.26745   1
  16   2   2 13.6353 7.26868  -2
 -17   2   2 13.6353 7.26868   1
  15   2   2 81.9969 4.54851  -2
 -16   2   2 81.9969 4.54851   1
  14   2   2 231.114 7.09598  -2
 -15   2   2 231.114 7.09598   1
  13   2   2 40.9048 3.35829  -2
 -14   2   2 40.9048 3.35829   1
  12   2   2 1.65681 2.02052  -2
 -13   2   2 1.65681 2.02052   1
  11   2   2 23.6321 1.70208  -2
 -12   2   2 23.6321 1.70208   1
  10   2   2 73.3910 2.22171  -2
 -11   2   2 73.3910 2.22171   1
   9   2   2 38.3000 1.69247  -2
 -10   2   2 38.3000 1.69247   1
   8   2   2 34.3894 1.29410  -2
  -9   2   2 34.3894 1.29410   1
   7   2   2 123.122 3.23347  -2
  -8   2   2 123.122 3.23347   1
   6   2   2 91.8012 2.29949  -2
  -7   2   2 91.8012 2.29949   1
   5   2   2 339.033 4.72239  -2
  -6   2   2 339.033 4.72239   1
   4   2   2 337.630 5.93807  -2
  -5   2   2 337.630 5.93807   1
  -5   2   2 239.129 4.37539   1
  -5   2   2 93.3387 3.95008   2
   3   2   2 396.427 6.10214  -2
  -4   2   2 396.427 6.10214   1
  -4   2   2 390.295 8.03695   1
  -4   2   2 154.644 5.84846   2
   2   2   2 76.7552 2.08798  -2
  -3   2   2 76.7552 2.08798   1
  -3   2   2 26.2640 1.51968   2
  -3   2   2 65.4954 1.67821   1
  -2   2   2 7215.92 86.6503   1
   1   2   2 7081.88 93.6212  -2
  -2   2   2 7081.88 93.6212   1
  -2   2   2 2977.54 44.7805   2
   0   2   2 648.087 8.38238  -2
  -1   2   2 648.087 8.38238   1
  -1   2   2 162.812 3.08092   2
  -1   2   2 386.825 5.33822   1
   0   2   2 628.969 9.28739   1
   0   2   2 255.815 3.78877   2
  -1   2   2 790.594 8.39915  -2
   0   2   2 790.594 8.39915   1
  -2   2   2 3131.03 34.5605  -2
   1   2   2 3131.03 34.5605   1
   1   2   2 123.853 2.46062   2
   1   2   2 265.055 4.94814   1
  -3   2   2 55.3711 1.47820  -2
   2   2   2 55.3711 1.47820   1
   2   2   2 11.2554 1.08367   2
   2   2   2 25.9977 1.64178   1
  -4   2   2 170.141 2.78031  -2
   3   2   2 170.141 2.78031   1
   3   2   2 2.94684 0.84602   2
   3   2   2 1.64128 1.32021   1
  -5   2   2 377.415 5.80506  -2
   4   2   2 377.415 5.80506   1
   4   2   2 108.664 2.88810   2
   4   2   2 265.346 8.11201   1
  -6   2   2 519.351 6.16252  -2
   5   2   2 519.351 6.16252   1
  -7   2   2 65.9253 1.51710  -2
   6   2   2 65.9253 1.51710   1
  -8   2   2 70.1998 1.53612  -2
   7   2   2 70.1998 1.53612   1
  -9   2   2 32.3962 1.14193  -2
   8   2   2 32.3962 1.14193   1
 -10   2   2 21.1480 1.80707  -2
   9   2   2 21.1480 1.80707   1
 -11   2   2 152.933 3.69473  -2
  10   2   2 152.933 3.69473   1
 -12   2   2 7.75102 1.88760  -2
  11   2   2 7.75102 1.88760   1
 -13   2   2 5.04033 1.89588  -2
  12   2   2 5.04033 1.89588   1
 -14   2   2 87.0112 4.26794  -2
  13   2   2 87.0112 4.26794   1
 -15   2   2 502.957 13.0161  -2
  14   2   2 502.957 13.0161   1
 -16   2   2 206.689 6.45351  -2
  15   2   2 206.689 6.45351   1
 -17   2   2 7.06218 3.44839  -2
  16   2   2 7.06218 3.44839   1
 -18   2   2 10.5839 4.29923  -2
  17   2   2 10.5839 4.29923   1
 -19   2   2 4.84058 4.19083  -2
  18   2   2 4.84058 4.19083   1
 -20   2   2 12.9059 4.86362  -2
  19   2   2 12.9059 4.86362   1
 -21   2   2 -4.0431 6.82234  -2
  20   2   2 -4.0431 6.82234   1
  20   3   2 -0.9063 5.04774  -2
 -21   3   2 -0.9063 5.04774   1
  19   3   2 -1.9822 4.24191  -2
 -20   3   2 -1.9822 4.24191   1
  18   3   2 26.6655 4.33450  -2
 -19   3   2 26.6655 4.33450   1
  17   3   2 19.9595 3.94545  -2
 -18   3   2 19.9595 3.94545   1
  16   3   2 17.3944 4.23581  -2
 -17   3   2 17.3944 4.23581   1
  15   3   2 23.7713 3.84577  -2
 -16   3   2 23.7713 3.84577   1
  14   3   2 17.7709 10.5522  -2
 -15   3   2 17.7709 10.5522   1
  13   3   2 2.65240 3.01001  -2
 -14   3   2 2.65240 3.01001   1
  12   3   2 75.2809 4.04667  -2
 -13   3   2 75.2809 4.04667   1
  11   3   2 7.03357 2.64525  -2
 -12   3   2 7.03357 2.64525   1
  10   3   2 94.4911 2.92089  -2
 -11   3   2 94.4911 2.92089   1
   9   3   2 15.3651 1.74736  -2
 -10   3   2 15.3651 1.74736   1
   8   3   2 147.012 3.43588  -2
  -9   3   2 147.012 3.43588   1
   7   3   2 221.464 3.55151  -2
  -8   3   2 221.464 3.55151   1
   6   3   2 5.24828 0.93862  -2
  -7   3   2 5.24828 0.93862   1
   5   3   2 807.452 10.7544  -2
  -6   3   2 807.452 10.7544   1
  -6   3   2 740.159 21.3190   1
   4   3   2 363.323 5.61249  -2
  -5   3   2 363.323 5.61249   1
  -5   3   2 28.8637 2.26669   2
  -5   3   2 56.5465 2.53588   1
   3   3   2 9.11369 1.22134  -2
  -4   3   2 9.11369 1.22134   1
  -4   3   2 13.8930 1.35602   1
  -4   3   2 5.06718 1.33839   2
  -3   3   2 906.551 24.1080   1
   2   3   2 999.447 17.5988  -2
  -3   3   2 999.447 17.5988   1
  -3   3   2 363.741 10.7739   2
   1   3   2 49.3574 1.46150  -2
  -2   3   2 49.3574 1.46150   1
  -2   3   2 38.9538 4.43757   1
  -2   3   2 12.3481 3.18018   2
   0   3   2 259.554 4.38011  -2
  -1   3   2 259.554 4.38011   1
  -1   3   2 208.586 6.96641   1
  -1   3   2 84.8455 4.12265   2
  -1   3   2 204.358 3.32633  -2
   0   3   2 204.358 3.32633   1
   0   3   2 48.1965 3.23191   2
   0   3   2 118.098 4.90211   1
  -2   3   2 37.8478 1.40834  -2
   1   3   2 37.8478 1.40834   1
   1   3   2 9.73449 3.05220   2
  -3   3   2 570.017 7.92925  -2
   2   3   2 570.017 7.92925   1
   2   3   2 207.761 6.95003   1
   2   3   2 94.6195 3.81030   2
  -4   3   2 7.41215 1.11128  -2
   3   3   2 7.41215 1.11128   1
   3   3   2 1.13532 0.88480   2
   3   3   2 0.52899 1.21323   1
  -5   3   2 741.621 10.2417  -2
   4   3   2 741.621 10.2417   1
   4   3   2 751.963 20.3894   1
   4   3   2 316.722 8.92715   2
  -6   3   2 447.009 8.62007  -2
   5   3   2 447.009 8.62007   1
   5   3   2 65.5684 3.11230   2
  -7   3   2 1.34670 1.34369  -2
   6   3   2 1.34670 1.34369   1
  -8   3   2 163.579 2.91411  -2
   7   3   2 163.579 2.91411   1
  -9   3   2 209.905 3.54012  -2
   8   3   2 209.905 3.54012   1
 -10   3   2 25.4117 1.79458  -2
   9   3   2 25.4117 1.79458   1
 -11   3   2 88.9594 3.72623  -2
  10   3   2 88.9594 3.72623   1
 -12   3   2 6.32751 2.33892  -2
  11   3   2 6.32751 2.33892   1
 -13   3   2 78.0947 3.99169  -2
  12   3   2 78.0947 3.99169   1
 -14   3   2 7.94168 3.27010  -2
  13   3   2 7.94168 3.27010   1
 -15   3   2 54.1015 5.08826  -2
  14   3   2 54.1015 5.08826   1
 -16   3   2 19.5444 4.50987  -2
  15   3   2 19.5444 4.50987   1
 -17   3   2 1.58929 3.50756  -2
  16   3   2 1.58929 3.50756   1
 -18   3   2 2.18370 3.72778  -2
  17   3   2 2.18370 3.72778   1
 -19   3   2 4.85835 4.03703  -2
  18   3   2 4.85835 4.03703   1
 -20   3   2 3.84698 4.04297  -2
  19   3   2 3.84698 4.04297   1
 -21   3   2 -1.2371 7.39119  -2
  20   3   2 -1.2371 7.39119   1
  19   4   2 -2.7904 4.80353  -2
 -20   4   2 -2.7904 4.80353   1
  18   4   2 -1.1381 5.33221  -2
 -19   4   2 -1.1381 5.33221   1
  17   4   2 0.08877 3.82803  -2
 -18   4   2 0.08877 3.82803   1
  16   4   2 -3.0741 3.42327  -2
 -17   4   2 -3.0741 3.42327   1
  15   4   2 11.1363 3.93733  -2
 -16   4   2 11.1363 3.93733   1
  14   4   2 19.7631 3.72140  -2
 -15   4   2 19.7631 3.72140   1
  13   4   2 27.1519 5.15102  -2
 -14   4   2 27.1519 5.15102   1
  12   4   2 8.19845 4.31255  -2
 -13   4   2 8.19845 4.31255   1
  11   4   2 1.79760 2.80120  -2
 -12   4   2 1.79760 2.80120   1
  10   4   2 5.06656 2.69215  -2
 -11   4   2 5.06656 2.69215   1
   9   4   2 94.0281 3.96573  -2
 -10   4   2 94.0281 3.96573   1
   8   4   2 145.206 3.46614  -2
  -9   4   2 145.206 3.46614   1
   7   4   2 79.0312 3.51034  -2
  -8   4   2 79.0312 3.51034   1
   6   4   2 228.330 3.89476  -2
  -7   4   2 228.330 3.89476   1
   5   4   2 156.466 3.54777  -2
  -6   4   2 156.466 3.54777   1
  -6   4   2 145.872 3.72418   1
   4   4   2 36.1880 1.20773  -2
  -5   4   2 36.1880 1.20773   1
  -5   4   2 40.2820 3.27123   1
   3   4   2 265.873 5.44295  -2
  -4   4   2 265.873 5.44295   1
   2   4   2 156.792 3.35347  -2
  -3   4   2 156.792 3.35347   1
   1   4   2 286.813 4.60576  -2
  -2   4   2 286.813 4.60576   1
   0   4   2 1038.00 15.5773  -2
  -1   4   2 1038.00 15.5773   1
  -1   4   2 444.787 7.51228  -2
   0   4   2 444.787 7.51228   1
  -2   4   2 185.532 4.33087  -2
   1   4   2 185.532 4.33087   1
  -3   4   2 158.188 3.45420  -2
   2   4   2 158.188 3.45420   1
  -4   4   2 529.709 7.54266  -2
   3   4   2 529.709 7.54266   1
  -5   4   2 29.0592 1.45212  -2
   4   4   2 29.0592 1.45212   1
   4   4   2 4.33752 2.05107   2
  -6   4   2 62.8063 1.51058  -2
   5   4   2 62.8063 1.51058   1
   5   4   2 1.69105 0.74811   2
  -7   4   2 101.362 3.58008  -2
   6   4   2 101.362 3.58008   1
   7   4   2 59.4682 3.30625   2
  -8   4   2 176.526 4.87034  -2
   7   4   2 176.526 4.87034   1
  -9   4   2 64.2693 3.23688  -2
   8   4   2 64.2693 3.23688   1
 -10   4   2 129.268 4.51601  -2
   9   4   2 129.268 4.51601   1
 -11   4   2 10.3207 2.71473  -2
  10   4   2 10.3207 2.71473   1
 -12   4   2 0.84339 2.83814  -2
  11   4   2 0.84339 2.83814   1
 -13   4   2 4.73302 4.45608  -2
  12   4   2 4.73302 4.45608   1
 -14   4   2 15.6701 4.03348  -2
  13   4   2 15.6701 4.03348   1
 -15   4   2 19.5042 3.58655  -2
  14   4   2 19.5042 3.58655   1
 -16   4   2 21.5497 4.93659  -2
  15   4   2 21.5497 4.93659   1
 -17   4   2 -0.5350 3.80491  -2
  16   4   2 -0.5350 3.80491   1
 -18   4   2 2.32248 3.73397  -2
  17   4   2 2.32248 3.73397   1
 -19   4   2 2.57845 4.35429  -2
  18   4   2 2.57845 4.35429   1
 -20   4   2 2.60966 5.20664  -2
  19   4   2 2.60966 5.20664   1
  18   5   2 7.23682 7.72858  -2
 -19   5   2 7.23682 7.72858   1
  17   5   2 3.81086 4.31746  -2
 -18   5   2 3.81086 4.31746   1
  16   5   2 0.43468 3.76884  -2
 -17   5   2 0.43468 3.76884   1
  15   5   2 13.5972 3.79845  -2
 -16   5   2 13.5972 3.79845   1
  14   5   2 0.73764 3.71113  -2
 -15   5   2 0.73764 3.71113   1
  13   5   2 40.4262 4.32315  -2
 -14   5   2 40.4262 4.32315   1
  12   5   2 127.843 5.27712  -2
 -13   5   2 127.843 5.27712   1
  11   5   2 47.2734 4.64731  -2
 -12   5   2 47.2734 4.64731   1
  10   5   2 11.3772 3.69476  -2
 -11   5   2 11.3772 3.69476   1
   9   5   2 159.207 5.39220  -2
 -10   5   2 159.207 5.39220   1
   8   5   2 83.6989 3.97404  -2
  -9   5   2 83.6989 3.97404   1
   7   5   2 38.8123 3.09720  -2
  -8   5   2 38.8123 3.09720   1
  -8   5   2 8.20496 3.02141   1
  -7   5   2 4.15568 1.88103   1
   6   5   2 13.7385 2.62990  -2
  -7   5   2 13.7385 2.62990   1
   5   5   2 13.5257 2.36413  -2
  -6   5   2 13.5257 2.36413   1
  -6   5   2 7.32309 1.03931   1
   4   5   2 5.78994 1.47304  -2
  -5   5   2 5.78994 1.47304   1
   3   5   2 23.0884 1.60784  -2
  -4   5   2 23.0884 1.60784   1
   2   5   2 35.9003 1.82609  -2
  -3   5   2 35.9003 1.82609   1
   1   5   2 46.4567 2.01091  -2
  -2   5   2 46.4567 2.01091   1
   0   5   2 136.008 3.74331  -2
  -1   5   2 136.008 3.74331   1
  -1   5   2 195.588 3.62780  -2
   0   5   2 195.588 3.62780   1
  -2   5   2 101.545 3.80206  -2
   1   5   2 101.545 3.80206   1
  -3   5   2 24.1420 1.93640  -2
   2   5   2 24.1420 1.93640   1
  -4   5   2 30.3799 2.01960  -2
   3   5   2 30.3799 2.01960   1
  -5   5   2 14.5684 1.74199  -2
   4   5   2 14.5684 1.74199   1
  -6   5   2 23.7310 2.50899  -2
   5   5   2 23.7310 2.50899   1
   5   5   2 0.48186 2.08314   2
  -7   5   2 41.1090 3.08705  -2
   6   5   2 41.1090 3.08705   1
   6   5   2 3.76745 1.93101   2
  -8   5   2 95.5594 3.95730  -2
   7   5   2 95.5594 3.95730   1
  -9   5   2 38.0153 3.13602  -2
   8   5   2 38.0153 3.13602   1
 -10   5   2 123.205 4.67071  -2
   9   5   2 123.205 4.67071   1
 -11   5   2 -0.4340 3.91113  -2
  10   5   2 -0.4340 3.91113   1
 -12   5   2 102.069 6.55631  -2
  11   5   2 102.069 6.55631   1
 -13   5   2 71.7058 4.42863  -2
  12   5   2 71.7058 4.42863   1
 -14   5   2 14.0971 3.32530  -2
  13   5   2 14.0971 3.32530   1
 -15   5   2 4.56470 3.73848  -2
  14   5   2 4.56470 3.73848   1
  14   5   2 -1.2671 6.46635   1
 -16   5   2 22.2115 4.18840  -2
  15   5   2 22.2115 4.18840   1
 -17   5   2 -5.9075 3.90541  -2
  16   5   2 -5.9075 3.90541   1
 -18   5   2 -5.4992 4.22075  -2
  17   5   2 -5.4992 4.22075   1
 -19   5   2 9.91824 8.33061  -2
  18   5   2 9.91824 8.33061   1
  16   6   2 4.31830 4.18288  -2
 -17   6   2 4.31830 4.18288   1
  15   6   2 7.82419 3.87222  -2
 -16   6   2 7.82419 3.87222   1
  14   6   2 3.12669 3.48757  -2
 -15   6   2 3.12669 3.48757   1
  13   6   2 6.63443 3.60145  -2
 -14   6   2 6.63443 3.60145   1
  12   6   2 62.9319 4.56400  -2
 -13   6   2 62.9319 4.56400   1
  11   6   2 21.5756 3.80902  -2
 -12   6   2 21.5756 3.80902   1
  10   6   2 115.662 5.72327  -2
 -11   6   2 115.662 5.72327   1
   9   6   2 21.8146 3.53419  -2
 -10   6   2 21.8146 3.53419   1
   8   6   2 279.285 17.0508  -2
  -9   6   2 279.285 17.0508   1
   7   6   2 203.338 6.06693  -2
  -8   6   2 203.338 6.06693   1
   6   6   2 72.5932 3.97584  -2
  -7   6   2 72.5932 3.97584   1
   5   6   2 68.0063 3.74870  -2
  -6   6   2 68.0063 3.74870   1
   4   6   2 23.9492 2.93607  -2
  -5   6   2 23.9492 2.93607   1
   3   6   2 77.5569 2.46746  -2
  -4   6   2 77.5569 2.46746   1
   2   6   2 31.7279 2.22620  -2
  -3   6   2 31.7279 2.22620   1
   1   6   2 66.0949 2.50684  -2
  -2   6   2 66.0949 2.50684   1
   0   6   2 21.8446 2.17276  -2
  -1   6   2 21.8446 2.17276   1
  -1   6   2 44.4410 2.20661  -2
   0   6   2 44.4410 2.20661   1
  -2   6   2 70.0423 2.89824  -2
   1   6   2 70.0423 2.89824   1
  -3   6   2 9.51165 1.67630  -2
   2   6   2 9.51165 1.67630   1
  -4   6   2 36.2192 1.90791  -2
   3   6   2 36.2192 1.90791   1
  -5   6   2 24.1002 2.83674  -2
   4   6   2 24.1002 2.83674   1
  -6   6   2 52.5907 3.28856  -2
   5   6   2 52.5907 3.28856   1
   5   6   2 0.68118 2.55628   2
  -7   6   2 73.4976 3.83942  -2
   6   6   2 73.4976 3.83942   1
  -8   6   2 76.5061 3.96133  -2
   7   6   2 76.5061 3.96133   1
  -9   6   2 102.946 6.09796  -2
   8   6   2 102.946 6.09796   1
 -10   6   2 48.4896 4.24238  -2
   9   6   2 48.4896 4.24238   1
 -11   6   2 205.504 6.41200  -2
  10   6   2 205.504 6.41200   1
 -12   6   2 32.6986 3.79295  -2
  11   6   2 32.6986 3.79295   1
 -13   6   2 23.7568 3.73575  -2
  12   6   2 23.7568 3.73575   1
 -14   6   2 7.38008 3.51992  -2
  13   6   2 7.38008 3.51992   1
 -15   6   2 -1.2141 3.84575  -2
  14   6   2 -1.2141 3.84575   1
 -16   6   2 -0.7445 4.17588  -2
  15   6   2 -0.7445 4.17588   1
 -17   6   2 3.44552 4.21400  -2
  16   6   2 3.44552 4.21400   1
  14   7   2 31.9329 4.72098  -2
 -15   7   2 31.9329 4.72098   1
  13   7   2 1.60918 3.88456  -2
 -14   7   2 1.60918 3.88456   1
  12   7   2 41.2284 4.38454  -2
 -13   7   2 41.2284 4.38454   1
  11   7   2 7.24197 3.71023  -2
 -12   7   2 7.24197 3.71023   1
  10   7   2 3.08441 3.52318  -2
 -11   7   2 3.08441 3.52318   1
   9   7   2 5.46852 3.18849  -2
 -10   7   2 5.46852 3.18849   1
   8   7   2 6.77626 3.25020  -2
  -9   7   2 6.77626 3.25020   1
   7   7   2 84.1978 4.53730  -2
  -8   7   2 84.1978 4.53730   1
   6   7   2 18.4352 9.46990  -2
  -7   7   2 18.4352 9.46990   1
   5   7   2 38.2624 3.96819  -2
  -6   7   2 38.2624 3.96819   1
   4   7   2 41.3526 3.86908  -2
  -5   7   2 41.3526 3.86908   1
   3   7   2 103.345 4.80915  -2
  -4   7   2 103.345 4.80915   1
   2   7   2 95.7685 3.77243  -2
  -3   7   2 95.7685 3.77243   1
   1   7   2 38.9686 2.41740  -2
  -2   7   2 38.9686 2.41740   1
   0   7   2 74.2978 2.89429  -2
  -1   7   2 74.2978 2.89429   1
  -1   7   2 51.8792 2.61655  -2
   0   7   2 51.8792 2.61655   1
  -2   7   2 53.3609 2.59151  -2
   1   7   2 53.3609 2.59151   1
  -3   7   2 62.2736 3.87025  -2
   2   7   2 62.2736 3.87025   1
  -4   7   2 212.974 7.50172  -2
   3   7   2 212.974 7.50172   1
  -5   7   2 114.461 5.27925  -2
   4   7   2 114.461 5.27925   1
  -6   7   2 95.8924 5.93575  -2
   5   7   2 95.8924 5.93575   1
  -7   7   2 17.3562 3.69951  -2
   6   7   2 17.3562 3.69951   1
  -8   7   2 70.7550 4.32239  -2
   7   7   2 70.7550 4.32239   1
  -9   7   2 22.9668 4.31357  -2
   8   7   2 22.9668 4.31357   1
 -10   7   2 9.70033 3.25933  -2
   9   7   2 9.70033 3.25933   1
 -11   7   2 15.1639 3.69324  -2
  10   7   2 15.1639 3.69324   1
 -12   7   2 11.2389 3.63830  -2
  11   7   2 11.2389 3.63830   1
 -13   7   2 20.3661 3.92376  -2
  12   7   2 20.3661 3.92376   1
 -14   7   2 2.01250 3.76026  -2
  13   7   2 2.01250 3.76026   1
 -15   7   2 15.8801 4.62078  -2
  14   7   2 15.8801 4.62078   1
  12   8   2 9.88303 4.21233  -2
 -13   8   2 9.88303 4.21233   1
  11   8   2 4.55541 4.04488  -2
 -12   8   2 4.55541 4.04488   1
  10   8   2 1.49414 3.62685  -2
 -11   8   2 1.49414 3.62685   1
   9   8   2 0.63222 3.56938  -2
 -10   8   2 0.63222 3.56938   1
   8   8   2 4.95576 3.59630  -2
  -9   8   2 4.95576 3.59630   1
   7   8   2 81.4820 4.89846  -2
  -8   8   2 81.4820 4.89846   1
   6   8   2 6.13392 3.51642  -2
  -7   8   2 6.13392 3.51642   1
   5   8   2 16.3733 3.63494  -2
  -6   8   2 16.3733 3.63494   1
   4   8   2 10.6045 4.24016  -2
  -5   8   2 10.6045 4.24016   1
   3   8   2 27.1082 4.36384  -2
  -4   8   2 27.1082 4.36384   1
   2   8   2 25.0425 3.46859  -2
  -3   8   2 25.0425 3.46859   1
   1   8   2 6.64025 3.03066  -2
  -2   8   2 6.64025 3.03066   1
   0   8   2 0.73833 2.54564  -2
  -1   8   2 0.73833 2.54564   1
  -1   8   2 -0.7016 5.21082  -2
   0   8   2 -0.7016 5.21082   1
  -2   8   2 7.61028 3.19325  -2
   1   8   2 7.61028 3.19325   1
  -3   8   2 7.10957 4.02715  -2
   2   8   2 7.10957 4.02715   1
  -4   8   2 56.1607 4.84000  -2
   3   8   2 56.1607 4.84000   1
  -5   8   2 12.6857 4.70429  -2
   4   8   2 12.6857 4.70429   1
  -6   8   2 9.48923 3.45939  -2
   5   8   2 9.48923 3.45939   1
  -7   8   2 5.79716 3.29967  -2
   6   8   2 5.79716 3.29967   1
  -8   8   2 28.0625 3.93385  -2
   7   8   2 28.0625 3.93385   1
  -9   8   2 4.91929 3.41559  -2
   8   8   2 4.91929 3.41559   1
 -10   8   2 2.47259 3.63979  -2
   9   8   2 2.47259 3.63979   1
 -11   8   2 -0.3359 3.83368  -2
  10   8   2 -0.3359 3.83368   1
 -12   8   2 2.23415 3.71111  -2
  11   8   2 2.23415 3.71111   1
 -13   8   2 -2.0144 3.95264  -2
  12   8   2 -2.0144 3.95264   1
  10   9   2 -3.6391 6.80524  -2
 -11   9   2 -3.6391 6.80524   1
   9   9   2 4.16217 4.46423  -2
 -10   9   2 4.16217 4.46423   1
   8   9   2 -3.8005 3.71640  -2
  -9   9   2 -3.8005 3.71640   1
   7   9   2 8.69136 4.73705  -2
  -8   9   2 8.69136 4.73705   1
   6   9   2 14.1449 3.83896  -2
  -7   9   2 14.1449 3.83896   1
   5   9   2 14.1961 3.74634  -2
  -6   9   2 14.1961 3.74634   1
   4   9   2 9.00934 3.66591  -2
  -5   9   2 9.00934 3.66591   1
   3   9   2 3.13735 3.37292  -2
  -4   9   2 3.13735 3.37292   1
   2   9   2 35.7563 5.20491  -2
  -3   9   2 35.7563 5.20491   1
   1   9   2 18.6856 14.8694  -2
  -2   9   2 18.6856 14.8694   1
  -2   9   2 3.51475 4.98906  -2
   1   9   2 3.51475 4.98906   1
  -3   9   2 13.5265 5.17517  -2
   2   9   2 13.5265 5.17517   1
  -4   9   2 -1.0234 3.35918  -2
   3   9   2 -1.0234 3.35918   1
  -5   9   2 5.45668 3.65152  -2
   4   9   2 5.45668 3.65152   1
  -6   9   2 4.34177 3.72087  -2
   5   9   2 4.34177 3.72087   1
  -7   9   2 19.1661 4.72638  -2
   6   9   2 19.1661 4.72638   1
  -8   9   2 10.3171 4.78492  -2
   7   9   2 10.3171 4.78492   1
  -9   9   2 -0.6012 3.97473  -2
   8   9   2 -0.6012 3.97473   1
 -10   9   2 -1.4185 4.66487  -2
   9   9   2 -1.4185 4.66487   1
 -11   9   2 4.67951 7.33765  -2
  10   9   2 4.67951 7.33765   1
   5  10   2 -2.3823 4.45706  -2
  -6  10   2 -2.3823 4.45706   1
   4  10   2 -3.3624 5.49687  -2
  -5  10   2 -3.3624 5.49687   1
   3  10   2 31.8216 11.8800  -2
  -4  10   2 31.8216 11.8800   1
   0  10   2 5.22364 16.8868  -2
  -1  10   2 5.22364 16.8868   1
  -1  10   2 -11.303 13.7036  -2
   0  10   2 -11.303 13.7036   1
  -2  10   2 -27.975 13.4932  -2
   1  10   2 -27.975 13.4932   1
  -3  10   2 23.8097 13.6256  -2
   2  10   2 23.8097 13.6256   1
  -4  10   2 20.1884 6.82035  -2
   3  10   2 20.1884 6.82035   1
  -5  10   2 -7.3643 7.44452  -2
   4  10   2 -7.3643 7.44452   1
  -6  10   2 1.73831 7.75772  -2
   5  10   2 1.73831 7.75772   1
 -21   0   3 20.7322 12.4035   1
 -20   0   3 15.9319 11.7188   1
 -19   0   3 11.8055 11.5256   1
 -18   0   3 14.8120 11.4445   1
 -17   0   3 2.07124 3.36292   1
 -16   0   3 -2.4650 3.44307   1
 -15   0   3 1.19776 3.13136   1
 -14   0   3 0.90357 2.95201   1
 -13   0   3 1.96984 2.73466   1
 -12   0   3 -0.1596 2.52782   1
 -11   0   3 -1.0940 1.59340   1
 -10   0   3 2.27673 3.40143   1
  -9   0   3 -0.3374 3.35163   1
  -8   0   3 2.92355 3.40123   1
  -7   0   3 1.41523 1.43917   1
  -6   0   3 1.25311 1.04139   1
  -6   0   3 0.10394 1.65242   2
  -5   0   3 1.05657 0.74486   1
  -5   0   3 1.01217 0.86500   2
  -4   0   3 0.50884 0.77806   2
  -4   0   3 1.92501 0.75551   1
  -3   0   3 0.12754 0.68430   1
  -3   0   3 -1.3539 0.64986   2
  -2   0   3 0.34861 0.66031   1
  -2   0   3 -0.4639 0.75882   2
  -1   0   3 -0.8734 0.75787   1
  -1   0   3 0.37366 0.78044   2
   0   0   3 3.03431 0.74411   1
   0   0   3 -0.5700 0.74716   2
   1   0   3 0.65775 0.68891   1
   1   0   3 0.76804 0.65925   2
   2   0   3 -0.3706 0.74511   1
   2   0   3 -1.0056 0.75180   2
   3   0   3 -0.7740 0.79454   1
   3   0   3 -0.8875 0.72342   2
   4   0   3 0.84780 0.99329   1
   4   0   3 0.51950 1.02370   2
   5   0   3 -1.3373 1.49733   2
   5   0   3 -0.0075 2.08776   1
   6   0   3 0.76940 2.21952   1
   7   0   3 -1.1266 2.28473   1
   8   0   3 0.62314 3.07466   1
   9   0   3 2.20516 2.32990   1
  10   0   3 1.72831 3.13207   1
  11   0   3 -0.2212 2.56766   1
  12   0   3 0.57211 2.69119   1
  13   0   3 1.53512 2.99428   1
  14   0   3 -0.7687 3.18831   1
  15   0   3 6.60449 4.49973   1
  16   0   3 5.41797 4.61706   1
  17   0   3 19.2400 11.4389   1
  18   0   3 18.3247 11.8094   1
  19   0   3 24.7538 12.4924   1
  19   1   3 39.5613 8.92371  -2
 -21   1   3 39.5613 8.92371   1
  18   1   3 44.1825 8.61512  -2
 -20   1   3 44.1825 8.61512   1
  17   1   3 22.1879 4.56636  -2
 -19   1   3 22.1879 4.56636   1
  16   1   3 41.9339 5.30664  -2
 -18   1   3 41.9339 5.30664   1
  15   1   3 20.2663 3.71269  -2
 -17   1   3 20.2663 3.71269   1
  14   1   3 44.8231 3.58552  -2
 -16   1   3 44.8231 3.58552   1
  13   1   3 14.0624 2.34140  -2
 -15   1   3 14.0624 2.34140   1
  12   1   3 7.89251 2.13510  -2
 -14   1   3 7.89251 2.13510   1
  11   1   3 119.651 4.54027  -2
 -13   1   3 119.651 4.54027   1
  10   1   3 177.523 3.67805  -2
 -12   1   3 177.523 3.67805   1
   9   1   3 189.989 4.32837  -2
 -11   1   3 189.989 4.32837   1
   8   1   3 132.834 4.02503  -2
 -10   1   3 132.834 4.02503   1
   7   1   3 113.855 4.98332  -2
  -9   1   3 113.855 4.98332   1
  -9   1   3 23.3157 3.12013   2
   6   1   3 135.308 4.82922  -2
  -8   1   3 135.308 4.82922   1
  -8   1   3 50.5686 3.15269   2
  -8   1   3 122.046 5.49563   1
   5   1   3 447.294 7.77746  -2
  -7   1   3 447.294 7.77746   1
  -7   1   3 51.6679 2.41920   1
  -7   1   3 17.4001 2.26928   2
   4   1   3 71.4945 4.28044  -2
  -6   1   3 71.4945 4.28044   1
  -6   1   3 16.0851 1.41621   2
  -6   1   3 36.1909 1.51045   1
  -5   1   3 746.512 8.66102   1
   3   1   3 774.482 17.4143  -2
  -5   1   3 774.482 17.4143   1
  -5   1   3 302.382 4.55794   2
  -4   1   3 0.74237 0.53022   2
  -4   1   3 0.71428 0.53889   1
   2   1   3 16.4090 2.83739  -2
  -4   1   3 16.4090 2.83739   1
  -3   1   3 1323.13 13.5347   2
  -3   1   3 3225.54 29.9741   1
  -2   1   3 778.711 6.89728   1
  -2   1   3 326.924 3.55102   2
  -1   1   3 3010.64 24.2371   1
  -1   1   3 1260.33 10.8176   2
   0   1   3 72.8040 1.14105   2
   0   1   3 178.221 1.92486   1
   1   1   3 106.550 1.41010   1
   1   1   3 47.7568 0.97841   2
   2   1   3 48.6318 1.14830   1
   2   1   3 20.2516 0.89136   2
  -4   1   3 61.1186 4.63201  -2
   2   1   3 61.1186 4.63201   1
   3   1   3 165.649 2.43376   1
   3   1   3 69.8439 1.42962   2
  -5   1   3 478.173 10.1693  -2
   3   1   3 478.173 10.1693   1
   4   1   3 98.6887 2.39019   1
  -6   1   3 121.318 3.77442  -2
   4   1   3 121.318 3.77442   1
   4   1   3 42.2984 1.53551   2
  -7   1   3 972.606 13.3206  -2
   5   1   3 972.606 13.3206   1
   5   1   3 953.115 19.2215   1
   5   1   3 390.739 8.51363   2
  -8   1   3 55.5727 2.41276  -2
   6   1   3 55.5727 2.41276   1
   6   1   3 1.00396 1.42636   1
   6   1   3 1.74738 1.71405   2
  -9   1   3 132.346 4.69499  -2
   7   1   3 132.346 4.69499   1
   7   1   3 89.2613 4.28237   1
 -10   1   3 302.627 5.42933  -2
   8   1   3 302.627 5.42933   1
 -11   1   3 258.737 5.09966  -2
   9   1   3 258.737 5.09966   1
 -12   1   3 387.220 6.83048  -2
  10   1   3 387.220 6.83048   1
 -13   1   3 183.813 3.92102  -2
  11   1   3 183.813 3.92102   1
 -14   1   3 27.9882 2.25199  -2
  12   1   3 27.9882 2.25199   1
 -15   1   3 26.7999 2.88477  -2
  13   1   3 26.7999 2.88477   1
 -16   1   3 105.006 4.46800  -2
  14   1   3 105.006 4.46800   1
 -17   1   3 10.0988 3.78101  -2
  15   1   3 10.0988 3.78101   1
 -18   1   3 49.5831 5.23312  -2
  16   1   3 49.5831 5.23312   1
 -19   1   3 9.87960 5.04520  -2
  17   1   3 9.87960 5.04520   1
 -20   1   3 68.7676 9.21260  -2
  18   1   3 68.7676 9.21260   1
 -21   1   3 58.1301 9.38821  -2
  19   1   3 58.1301 9.38821   1
  19   2   3 9.52634 4.46086  -2
 -21   2   3 9.52634 4.46086   1
  18   2   3 3.36758 4.11524  -2
 -20   2   3 3.36758 4.11524   1
  17   2   3 -6.7517 4.18594  -2
 -19   2   3 -6.7517 4.18594   1
  16   2   3 4.13850 3.86581  -2
 -18   2   3 4.13850 3.86581   1
  15   2   3 1.71634 7.60491  -2
 -17   2   3 1.71634 7.60491   1
  14   2   3 44.6639 5.11796  -2
 -16   2   3 44.6639 5.11796   1
  13   2   3 26.8691 3.75095  -2
 -15   2   3 26.8691 3.75095   1
  12   2   3 16.2744 2.66186  -2
 -14   2   3 16.2744 2.66186   1
  11   2   3 21.9968 2.53925  -2
 -13   2   3 21.9968 2.53925   1
  10   2   3 83.4871 2.62335  -2
 -12   2   3 83.4871 2.62335   1
 -11   2   3 0.05812 1.80719   2
   9   2   3 26.2783 2.30717  -2
 -11   2   3 26.2783 2.30717   1
   8   2   3 243.213 5.58326  -2
 -10   2   3 243.213 5.58326   1
   7   2   3 291.951 5.52809  -2
  -9   2   3 291.951 5.52809   1
  -9   2   3 1.07575 1.23796   2
   6   2   3 399.910 6.88659  -2
  -8   2   3 399.910 6.88659   1
  -8   2   3 108.378 4.46217   2
  -7   2   3 0.78910 1.28775   2
   5   2   3 147.708 3.50870  -2
  -7   2   3 147.708 3.50870   1
  -7   2   3 -1.4376 1.15354   1
  -6   2   3 21.1612 1.36261   2
   4   2   3 108.057 4.26756  -2
  -6   2   3 108.057 4.26756   1
  -6   2   3 56.0316 1.84020   1
  -5   2   3 -0.1851 0.72443   2
  -5   2   3 -0.0904 0.77165   1
   3   2   3 65.4844 3.47228  -2
  -5   2   3 65.4844 3.47228   1
  -4   2   3 192.144 3.38323   1
  -4   2   3 74.6595 1.75951   2
   2   2   3 222.948 6.15359  -2
  -4   2   3 222.948 6.15359   1
  -3   2   3 127.515 1.91312   2
  -3   2   3 316.545 4.08813   1
   1   2   3 326.159 8.05453  -2
  -3   2   3 326.159 8.05453   1
  -2   2   3 8.31314 0.77851   1
  -2   2   3 4.61235 0.61767   2
   0   2   3 642.686 13.8765  -2
  -2   2   3 642.686 13.8765   1
  -1   2   3 2.71757 0.59098   1
  -1   2   3 0.74906 0.53742   2
  -1   2   3 3.04048 3.51343  -2
  -1   2   3 3.04048 3.51343   1
   0   2   3 1585.68 16.1583   1
   0   2   3 652.122 7.73907   2
  -2   2   3 1676.55 46.6866  -2
   0   2   3 1676.55 46.6866   1
   1   2   3 46.6964 1.16297   1
   1   2   3 18.8757 0.91305   2
  -3   2   3 184.103 7.10001  -2
   1   2   3 184.103 7.10001   1
   2   2   3 126.915 2.51205   1
   2   2   3 52.2730 1.57394   2
  -4   2   3 203.260 4.58281  -2
   2   2   3 203.260 4.58281   1
   3   2   3 71.0013 1.82931   2
   3   2   3 167.400 3.03746   1
  -5   2   3 168.835 4.11792  -2
   3   2   3 168.835 4.11792   1
   4   2   3 43.7615 1.63196   2
  -6   2   3 132.209 3.08031  -2
   4   2   3 132.209 3.08031   1
   4   2   3 108.381 3.31810   1
   5   2   3 397.244 8.59248   1
  -7   2   3 396.346 7.01004  -2
   5   2   3 396.346 7.01004   1
   5   2   3 163.789 5.68191   2
   6   2   3 313.529 7.01976   1
  -8   2   3 443.554 7.63872  -2
   6   2   3 443.554 7.63872   1
   7   2   3 636.329 18.3778   1
  -9   2   3 706.456 10.4172  -2
   7   2   3 706.456 10.4172   1
 -10   2   3 96.4764 3.05451  -2
   8   2   3 96.4764 3.05451   1
 -11   2   3 56.7329 2.60547  -2
   9   2   3 56.7329 2.60547   1
   9   2   3 53.8725 3.54311   1
 -12   2   3 109.759 3.43452  -2
  10   2   3 109.759 3.43452   1
 -13   2   3 21.5331 2.50264  -2
  11   2   3 21.5331 2.50264   1
 -14   2   3 19.8001 3.23003  -2
  12   2   3 19.8001 3.23003   1
 -15   2   3 64.1688 4.73428  -2
  13   2   3 64.1688 4.73428   1
 -16   2   3 112.176 7.03564  -2
  14   2   3 112.176 7.03564   1
 -17   2   3 22.4500 4.02614  -2
  15   2   3 22.4500 4.02614   1
 -18   2   3 0.65789 4.62085  -2
  16   2   3 0.65789 4.62085   1
 -19   2   3 4.50181 4.18082  -2
  17   2   3 4.50181 4.18082   1
 -20   2   3 12.4291 5.66917  -2
  18   2   3 12.4291 5.66917   1
 -21   2   3 6.48344 5.52579  -2
  19   2   3 6.48344 5.52579   1
  20   2   3 8.88644 4.11825   1
  20   2   3 25.4118 14.0698   2
  19   3   3 1.42359 5.40229  -2
 -21   3   3 1.42359 5.40229   1
  18   3   3 9.00467 4.74032  -2
 -20   3   3 9.00467 4.74032   1
  17   3   3 8.75827 4.33192  -2
 -19   3   3 8.75827 4.33192   1
  16   3   3 -6.0294 4.03710  -2
 -18   3   3 -6.0294 4.03710   1
  15   3   3 6.38028 4.08673  -2
 -17   3   3 6.38028 4.08673   1
  14   3   3 19.4594 4.09374  -2
 -16   3   3 19.4594 4.09374   1
  12   3   3 119.623 5.17514  -2
 -14   3   3 119.623 5.17514   1
  11   3   3 2.03326 3.00049  -2
 -13   3   3 2.03326 3.00049   1
  10   3   3 52.3760 2.80395  -2
 -12   3   3 52.3760 2.80395   1
   9   3   3 11.9961 2.12308  -2
 -11   3   3 11.9961 2.12308   1
   8   3   3 135.953 3.65015  -2
 -10   3   3 135.953 3.65015   1
   7   3   3 19.9774 3.48480  -2
  -9   3   3 19.9774 3.48480   1
  -9   3   3 1.25772 1.63167   1
   6   3   3 85.8123 3.21454  -2
  -8   3   3 85.8123 3.21454   1
  -8   3   3 11.4132 1.33202   2
  -8   3   3 30.8596 2.14480   1
   5   3   3 81.7942 3.43685  -2
  -7   3   3 81.7942 3.43685   1
  -7   3   3 36.1436 2.10711   1
  -7   3   3 13.9783 1.84193   2
   4   3   3 229.302 4.89442  -2
  -6   3   3 229.302 4.89442   1
  -6   3   3 212.418 5.79303   1
  -6   3   3 74.5786 3.82641   2
   3   3   3 277.575 7.28424  -2
  -5   3   3 277.575 7.28424   1
  -5   3   3 3.86403 1.03703   2
  -5   3   3 8.84662 1.49630   1
  -4   3   3 862.285 15.6511   2
   2   3   3 2231.81 31.6679  -2
  -4   3   3 2231.81 31.6679   1
  -4   3   3 2129.15 43.4283   1
  -3   3   3 29.2449 1.64209   2
  -3   3   3 75.7699 3.10075   1
   1   3   3 108.227 3.81218  -2
  -3   3   3 108.227 3.81218   1
  -2   3   3 0.63455 0.96876   2
  -2   3   3 0.48724 0.94344   1
   0   3   3 7.64026 3.93010  -2
  -2   3   3 7.64026 3.93010   1
  -1   3   3 97.1991 2.60924   2
  -1   3   3 331.614 8.32477  -2
  -1   3   3 331.614 8.32477   1
  -1   3   3 231.339 4.51912   1
   0   3   3 3.55979 1.02505   1
   0   3   3 1.59532 0.91993   2
  -2   3   3 4.21640 2.53364  -2
   0   3   3 4.21640 2.53364   1
  -3   3   3 119.825 3.52022  -2
   1   3   3 119.825 3.52022   1
   1   3   3 35.4223 1.84716   2
   1   3   3 83.2006 2.70364   1
  -4   3   3 883.684 11.7821  -2
   2   3   3 883.684 11.7821   1
   2   3   3 26.0218 2.41148   1
   2   3   3 14.1203 1.87370   2
   3   3   3 632.392 10.2539   1
  -5   3   3 635.994 13.0166  -2
   3   3   3 635.994 13.0166   1
   3   3   3 272.829 6.97786   2
  -6   3   3 165.790 3.28722  -2
   4   3   3 165.790 3.28722   1
   4   3   3 35.9041 2.20214   2
   4   3   3 76.5897 2.78302   1
   5   3   3 91.4352 2.70954   1
  -7   3   3 105.706 2.73613  -2
   5   3   3 105.706 2.73613   1
   5   3   3 39.5645 2.10574   2
  -8   3   3 150.565 2.98307  -2
   6   3   3 150.565 2.98307   1
   6   3   3 128.664 3.50209   1
   6   3   3 59.1476 2.85228   2
  -9   3   3 47.2442 1.82561  -2
   7   3   3 47.2442 1.82561   1
 -10   3   3 252.306 4.98760  -2
   8   3   3 252.306 4.98760   1
 -11   3   3 21.1881 2.18109  -2
   9   3   3 21.1881 2.18109   1
 -12   3   3 25.5885 3.00189  -2
  10   3   3 25.5885 3.00189   1
 -13   3   3 5.29449 3.09610  -2
  11   3   3 5.29449 3.09610   1
 -14   3   3 177.961 5.95319  -2
  12   3   3 177.961 5.95319   1
 -15   3   3 103.353 8.49428  -2
  13   3   3 103.353 8.49428   1
 -16   3   3 51.6530 5.62675  -2
  14   3   3 51.6530 5.62675   1
 -17   3   3 5.67419 3.86678  -2
  15   3   3 5.67419 3.86678   1
 -18   3   3 1.80180 3.91230  -2
  16   3   3 1.80180 3.91230   1
 -19   3   3 9.14310 4.61821  -2
  17   3   3 9.14310 4.61821   1
 -20   3   3 -0.5216 5.86691  -2
  18   3   3 -0.5216 5.86691   1
 -21   3   3 4.72961 8.09708  -2
  19   3   3 4.72961 8.09708   1
  18   4   3 5.87591 5.07986  -2
 -20   4   3 5.87591 5.07986   1
  17   4   3 5.47179 4.66908  -2
 -19   4   3 5.47179 4.66908   1
  16   4   3 24.0468 4.97309  -2
 -18   4   3 24.0468 4.97309   1
  15   4   3 4.42552 4.12528  -2
 -17   4   3 4.42552 4.12528   1
  14   4   3 27.7946 6.09014  -2
 -16   4   3 27.7946 6.09014   1
  13   4   3 26.2161 4.16199  -2
 -15   4   3 26.2161 4.16199   1
  12   4   3 34.0058 4.99116  -2
 -14   4   3 34.0058 4.99116   1
  11   4   3 101.859 8.41359  -2
 -13   4   3 101.859 8.41359   1
  10   4   3 90.7854 4.55745  -2
 -12   4   3 90.7854 4.55745   1
   9   4   3 50.3602 3.76481  -2
 -11   4   3 50.3602 3.76481   1
   8   4   3 466.413 7.99231  -2
 -10   4   3 466.413 7.99231   1
   7   4   3 84.5996 3.01345  -2
  -9   4   3 84.5996 3.01345   1
   6   4   3 67.6066 2.83119  -2
  -8   4   3 67.6066 2.83119   1
  -8   4   3 38.8808 2.14464   1
   5   4   3 61.4182 3.11195  -2
  -7   4   3 61.4182 3.11195   1
  -7   4   3 8.83955 1.50278   2
  -7   4   3 50.0014 2.65486   1
   4   4   3 7.98878 2.34424  -2
  -6   4   3 7.98878 2.34424   1
  -6   4   3 1.39400 1.58677   2
  -6   4   3 3.12139 1.34219   1
  -5   4   3 180.586 5.33003   1
   3   4   3 232.462 4.71487  -2
  -5   4   3 232.462 4.71487   1
  -5   4   3 69.4756 3.43201   2
  -4   4   3 59.6197 5.94184   2
  -4   4   3 150.323 4.88557   1
   2   4   3 153.674 4.63291  -2
  -4   4   3 153.674 4.63291   1
  -3   4   3 17.0826 1.98384   1
   1   4   3 65.5492 5.21694  -2
  -3   4   3 65.5492 5.21694   1
  -3   4   3 9.86841 3.72322   2
  -2   4   3 24.5917 2.01416   1
  -2   4   3 10.4841 2.45281   2
   0   4   3 34.1926 3.31948  -2
  -2   4   3 34.1926 3.31948   1
  -1   4   3 399.658 7.82407  -2
  -1   4   3 399.658 7.82407   1
  -1   4   3 268.747 8.99946   1
  -1   4   3 119.608 5.50563   2
   0   4   3 6.91623 1.45662   2
   0   4   3 20.8546 3.06615   1
  -2   4   3 29.5587 2.86476  -2
   0   4   3 29.5587 2.86476   1
   1   4   3 108.853 7.69172   1
  -3   4   3 123.307 4.62997  -2
   1   4   3 123.307 4.62997   1
   1   4   3 49.7318 2.46777   2
   2   4   3 0.87050 1.29774   2
  -4   4   3 63.6718 2.80925  -2
   2   4   3 63.6718 2.80925   1
   2   4   3 0.01539 2.71378   1
   3   4   3 64.8323 3.02822   2
  -5   4   3 224.856 4.79752  -2
   3   4   3 224.856 4.79752   1
   3   4   3 140.887 4.92433   1
  -6   4   3 30.9680 1.73632  -2
   4   4   3 30.9680 1.73632   1
   4   4   3 28.8121 2.54093   1
   4   4   3 10.3103 1.83903   2
  -7   4   3 55.9224 1.92780  -2
   5   4   3 55.9224 1.92780   1
   5   4   3 28.5261 1.91853   1
   5   4   3 13.7045 1.75201   2
  -8   4   3 85.3853 2.78754  -2
   6   4   3 85.3853 2.78754   1
   6   4   3 23.2825 1.74890   2
  -9   4   3 206.511 5.61072  -2
   7   4   3 206.511 5.61072   1
 -10   4   3 186.805 5.44206  -2
   8   4   3 186.805 5.44206   1
 -11   4   3 88.4525 4.12925  -2
   9   4   3 88.4525 4.12925   1
 -12   4   3 38.8934 3.83154  -2
  10   4   3 38.8934 3.83154   1
 -13   4   3 52.7770 5.82277  -2
  11   4   3 52.7770 5.82277   1
 -14   4   3 16.7922 4.65868  -2
  12   4   3 16.7922 4.65868   1
 -15   4   3 39.5508 4.02798  -2
  13   4   3 39.5508 4.02798   1
 -16   4   3 26.6076 4.37548  -2
  14   4   3 26.6076 4.37548   1
 -17   4   3 8.23692 4.27771  -2
  15   4   3 8.23692 4.27771   1
 -18   4   3 23.7218 4.80316  -2
  16   4   3 23.7218 4.80316   1
 -19   4   3 0.42986 4.53428  -2
  17   4   3 0.42986 4.53428   1
 -20   4   3 7.17364 5.94384  -2
  18   4   3 7.17364 5.94384   1
  17   5   3 13.3890 5.32908  -2
 -19   5   3 13.3890 5.32908   1
  16   5   3 17.8985 5.13482  -2
 -18   5   3 17.8985 5.13482   1
  15   5   3 20.1380 5.13911  -2
 -17   5   3 20.1380 5.13911   1
  14   5   3 14.3686 4.38920  -2
 -16   5   3 14.3686 4.38920   1
  13   5   3 18.2779 4.29776  -2
 -15   5   3 18.2779 4.29776   1
  12   5   3 55.5879 4.67336  -2
 -14   5   3 55.5879 4.67336   1
  11   5   3 62.9020 5.06525  -2
 -13   5   3 62.9020 5.06525   1
  10   5   3 69.2688 5.03030  -2
 -12   5   3 69.2688 5.03030   1
   9   5   3 102.355 8.30010  -2
 -11   5   3 102.355 8.30010   1
   8   5   3 171.317 5.66003  -2
 -10   5   3 171.317 5.66003   1
   7   5   3 210.778 6.15095  -2
  -9   5   3 210.778 6.15095   1
   6   5   3 5.40016 2.33532  -2
  -8   5   3 5.40016 2.33532   1
   5   5   3 17.5164 2.39167  -2
  -7   5   3 17.5164 2.39167   1
   4   5   3 140.515 3.90597  -2
  -6   5   3 140.515 3.90597   1
  -6   5   3 111.235 4.58369   1
   3   5   3 195.419 6.61826  -2
  -5   5   3 195.419 6.61826   1
  -5   5   3 96.4065 4.51012   1
   2   5   3 38.4434 4.02250  -2
  -4   5   3 38.4434 4.02250   1
  -4   5   3 13.6022 2.31298   1
   1   5   3 85.1352 3.92514  -2
  -3   5   3 85.1352 3.92514   1
  -3   5   3 26.1099 5.15101   2
  -3   5   3 67.0667 6.67006   1
   0   5   3 138.553 3.86124  -2
  -2   5   3 138.553 3.86124   1
  -2   5   3 87.9425 7.55242   1
  -2   5   3 32.5872 3.72008   2
  -1   5   3 9.42118 2.75273   2
  -1   5   3 36.7610 3.23914  -2
  -1   5   3 36.7610 3.23914   1
  -1   5   3 27.8632 3.78775   1
   0   5   3 47.9764 6.01478   2
  -2   5   3 154.734 5.57075  -2
   0   5   3 154.734 5.57075   1
   0   5   3 105.423 5.70758   1
  -3   5   3 65.5886 3.08646  -2
   1   5   3 65.5886 3.08646   1
   1   5   3 24.7750 3.51835   2
   1   5   3 45.8546 5.98113   1
  -4   5   3 65.3280 2.86639  -2
   2   5   3 65.3280 2.86639   1
   2   5   3 24.3994 2.79373   2
   3   5   3 85.3070 3.29529   2
  -5   5   3 264.430 5.27444  -2
   3   5   3 264.430 5.27444   1
  -6   5   3 80.0563 3.70907  -2
   4   5   3 80.0563 3.70907   1
   4   5   3 13.3529 2.20838   2
   5   5   3 3.94534 1.48760   2
  -7   5   3 13.0895 2.88312  -2
   5   5   3 13.0895 2.88312   1
  -8   5   3 9.36175 2.97042  -2
   6   5   3 9.36175 2.97042   1
  -9   5   3 88.7821 4.23932  -2
   7   5   3 88.7821 4.23932   1
 -10   5   3 78.6276 4.23493  -2
   8   5   3 78.6276 4.23493   1
 -11   5   3 48.6380 7.16816  -2
   9   5   3 48.6380 7.16816   1
 -12   5   3 46.3008 7.02106  -2
  10   5   3 46.3008 7.02106   1
 -13   5   3 140.103 5.61275  -2
  11   5   3 140.103 5.61275   1
 -14   5   3 57.1307 4.40852  -2
  12   5   3 57.1307 4.40852   1
 -15   5   3 36.7399 4.28669  -2
  13   5   3 36.7399 4.28669   1
 -16   5   3 35.1851 4.60887  -2
  14   5   3 35.1851 4.60887   1
 -17   5   3 8.77598 4.53266  -2
  15   5   3 8.77598 4.53266   1
 -18   5   3 21.6274 5.18694  -2
  16   5   3 21.6274 5.18694   1
 -19   5   3 14.6296 6.04476  -2
  17   5   3 14.6296 6.04476   1
  16   6   3 19.0657 12.3853  -2
 -18   6   3 19.0657 12.3853   1
  15   6   3 3.14759 4.87485  -2
 -17   6   3 3.14759 4.87485   1
  14   6   3 11.6273 4.96048  -2
 -16   6   3 11.6273 4.96048   1
  13   6   3 -2.1348 4.35677  -2
 -15   6   3 -2.1348 4.35677   1
  12   6   3 50.4360 4.86387  -2
 -14   6   3 50.4360 4.86387   1
  11   6   3 7.39453 4.74941  -2
 -13   6   3 7.39453 4.74941   1
  10   6   3 43.1544 4.66358  -2
 -12   6   3 43.1544 4.66358   1
   9   6   3 11.5750 4.27944  -2
 -11   6   3 11.5750 4.27944   1
   8   6   3 144.286 5.73408  -2
 -10   6   3 144.286 5.73408   1
   7   6   3 109.149 11.8742  -2
  -9   6   3 109.149 11.8742   1
   6   6   3 68.3966 4.25492  -2
  -8   6   3 68.3966 4.25492   1
   5   6   3 33.4141 3.79928  -2
  -7   6   3 33.4141 3.79928   1
   4   6   3 23.8645 3.41983  -2
  -6   6   3 23.8645 3.41983   1
   3   6   3 73.7906 3.87297  -2
  -5   6   3 73.7906 3.87297   1
   2   6   3 66.2801 2.63955  -2
  -4   6   3 66.2801 2.63955   1
   1   6   3 4.41731 2.04330  -2
  -3   6   3 4.41731 2.04330   1
   0   6   3 313.660 6.60457  -2
  -2   6   3 313.660 6.60457   1
  -1   6   3 31.0167 2.58613  -2
  -1   6   3 31.0167 2.58613   1
  -2   6   3 216.804 5.30047  -2
   0   6   3 216.804 5.30047   1
  -3   6   3 6.40626 2.95271  -2
   1   6   3 6.40626 2.95271   1
  -4   6   3 43.0456 3.44408  -2
   2   6   3 43.0456 3.44408   1
  -5   6   3 31.1432 3.38920  -2
   3   6   3 31.1432 3.38920   1
  -6   6   3 14.2641 3.14023  -2
   4   6   3 14.2641 3.14023   1
  -7   6   3 19.2447 3.37319  -2
   5   6   3 19.2447 3.37319   1
  -8   6   3 142.114 5.19202  -2
   6   6   3 142.114 5.19202   1
  -9   6   3 183.111 8.05264  -2
   7   6   3 183.111 8.05264   1
 -10   6   3 53.3127 4.49407  -2
   8   6   3 53.3127 4.49407   1
 -11   6   3 10.3627 3.47082  -2
   9   6   3 10.3627 3.47082   1
 -12   6   3 12.2709 3.72749  -2
  10   6   3 12.2709 3.72749   1
 -13   6   3 12.4872 4.00284  -2
  11   6   3 12.4872 4.00284   1
 -14   6   3 27.1155 4.47069  -2
  12   6   3 27.1155 4.47069   1
 -15   6   3 -9.2246 4.02829  -2
  13   6   3 -9.2246 4.02829   1
 -16   6   3 2.78678 4.53893  -2
  14   6   3 2.78678 4.53893   1
 -17   6   3 22.5703 5.01341  -2
  15   6   3 22.5703 5.01341   1
  14   7   3 6.75665 12.3989  -2
 -16   7   3 6.75665 12.3989   1
  13   7   3 9.24485 5.02928  -2
 -15   7   3 9.24485 5.02928   1
  12   7   3 5.12963 4.71354  -2
 -14   7   3 5.12963 4.71354   1
  11   7   3 10.8711 4.71445  -2
 -13   7   3 10.8711 4.71445   1
  10   7   3 6.00099 4.10904  -2
 -12   7   3 6.00099 4.10904   1
   9   7   3 5.28737 3.90408  -2
 -11   7   3 5.28737 3.90408   1
   8   7   3 61.5725 4.82601  -2
 -10   7   3 61.5725 4.82601   1
   7   7   3 25.5815 4.09618  -2
  -9   7   3 25.5815 4.09618   1
   6   7   3 16.7119 4.23472  -2
  -8   7   3 16.7119 4.23472   1
   5   7   3 31.8412 10.9466  -2
  -7   7   3 31.8412 10.9466   1
   4   7   3 79.3587 4.69124  -2
  -6   7   3 79.3587 4.69124   1
   3   7   3 107.294 5.23067  -2
  -5   7   3 107.294 5.23067   1
   2   7   3 14.0573 3.48479  -2
  -4   7   3 14.0573 3.48479   1
   1   7   3 2.81546 2.71992  -2
  -3   7   3 2.81546 2.71992   1
   0   7   3 66.4789 3.10528  -2
  -2   7   3 66.4789 3.10528   1
  -1   7   3 10.8344 2.41258  -2
  -1   7   3 10.8344 2.41258   1
  -2   7   3 81.7519 3.24446  -2
   0   7   3 81.7519 3.24446   1
  -3   7   3 8.66215 2.71212  -2
   1   7   3 8.66215 2.71212   1
  -4   7   3 1.61427 3.71498  -2
   2   7   3 1.61427 3.71498   1
  -5   7   3 171.057 6.47329  -2
   3   7   3 171.057 6.47329   1
  -6   7   3 159.882 7.86758  -2
   4   7   3 159.882 7.86758   1
  -7   7   3 16.9744 3.99076  -2
   5   7   3 16.9744 3.99076   1
  -8   7   3 14.3864 4.51332  -2
   6   7   3 14.3864 4.51332   1
  -9   7   3 79.3287 4.73073  -2
   7   7   3 79.3287 4.73073   1
 -10   7   3 50.1496 4.57376  -2
   8   7   3 50.1496 4.57376   1
 -11   7   3 12.9142 3.96080  -2
   9   7   3 12.9142 3.96080   1
 -12   7   3 5.57348 4.03915  -2
  10   7   3 5.57348 4.03915   1
 -13   7   3 21.0459 4.27951  -2
  11   7   3 21.0459 4.27951   1
 -14   7   3 3.26566 4.39427  -2
  12   7   3 3.26566 4.39427   1
 -15   7   3 7.41723 4.70252  -2
  13   7   3 7.41723 4.70252   1
 -16   7   3 -15.088 13.2677  -2
  14   7   3 -15.088 13.2677   1
  12   8   3 2.88274 11.9026  -2
 -14   8   3 2.88274 11.9026   1
  11   8   3 0.36617 4.62618  -2
 -13   8   3 0.36617 4.62618   1
  10   8   3 3.46385 4.85480  -2
 -12   8   3 3.46385 4.85480   1
   9   8   3 7.33506 4.56910  -2
 -11   8   3 7.33506 4.56910   1
   8   8   3 4.17288 4.38007  -2
 -10   8   3 4.17288 4.38007   1
   7   8   3 23.5657 4.52398  -2
  -9   8   3 23.5657 4.52398   1
   6   8   3 7.06642 3.96954  -2
  -8   8   3 7.06642 3.96954   1
   5   8   3 23.4431 4.30043  -2
  -7   8   3 23.4431 4.30043   1
   4   8   3 0.36234 3.87249  -2
  -6   8   3 0.36234 3.87249   1
   3   8   3 25.0403 4.99682  -2
  -5   8   3 25.0403 4.99682   1
   2   8   3 18.5428 4.66431  -2
  -4   8   3 18.5428 4.66431   1
   1   8   3 10.3564 3.49688  -2
  -3   8   3 10.3564 3.49688   1
   0   8   3 7.75054 3.09235  -2
  -2   8   3 7.75054 3.09235   1
  -1   8   3 5.48325 3.05598  -2
  -1   8   3 5.48325 3.05598   1
  -2   8   3 2.02468 3.69040  -2
   0   8   3 2.02468 3.69040   1
  -3   8   3 29.0665 4.64463  -2
   1   8   3 29.0665 4.64463   1
  -4   8   3 45.2983 4.33162  -2
   2   8   3 45.2983 4.33162   1
  -5   8   3 26.3064 5.52527  -2
   3   8   3 26.3064 5.52527   1
  -6   8   3 7.06822 3.83491  -2
   4   8   3 7.06822 3.83491   1
  -7   8   3 57.9749 4.73544  -2
   5   8   3 57.9749 4.73544   1
  -8   8   3 11.6491 4.13531  -2
   6   8   3 11.6491 4.13531   1
  -9   8   3 13.1971 4.21410  -2
   7   8   3 13.1971 4.21410   1
 -10   8   3 4.07762 4.06829  -2
   8   8   3 4.07762 4.06829   1
 -11   8   3 3.89301 3.95528  -2
   9   8   3 3.89301 3.95528   1
 -12   8   3 -0.8968 4.34467  -2
  10   8   3 -0.8968 4.34467   1
 -13   8   3 -0.3220 4.52612  -2
  11   8   3 -0.3220 4.52612   1
   9   9   3 18.2037 6.70252  -2
 -11   9   3 18.2037 6.70252   1
   8   9   3 -1.4175 5.04870  -2
 -10   9   3 -1.4175 5.04870   1
   7   9   3 6.98604 6.15181  -2
  -9   9   3 6.98604 6.15181   1
   6   9   3 36.7060 6.79411  -2
  -8   9   3 36.7060 6.79411   1
   5   9   3 13.0302 4.95741  -2
  -7   9   3 13.0302 4.95741   1
   4   9   3 28.6795 4.98951  -2
  -6   9   3 28.6795 4.98951   1
   3   9   3 35.2174 4.45931  -2
  -5   9   3 35.2174 4.45931   1
   2   9   3 3.90272 3.86578  -2
  -4   9   3 3.90272 3.86578   1
   1   9   3 -1.2365 4.96531  -2
  -3   9   3 -1.2365 4.96531   1
   0   9   3 -2.3506 14.6017  -2
  -2   9   3 -2.3506 14.6017   1
  -2   9   3 3.70462 6.80438  -2
   0   9   3 3.70462 6.80438   1
  -3   9   3 1.87304 5.76454  -2
   1   9   3 1.87304 5.76454   1
  -4   9   3 1.99099 4.16432  -2
   2   9   3 1.99099 4.16432   1
  -5   9   3 16.3987 4.64593  -2
   3   9   3 16.3987 4.64593   1
  -6   9   3 29.7846 4.82578  -2
   4   9   3 29.7846 4.82578   1
  -7   9   3 7.03093 5.23622  -2
   5   9   3 7.03093 5.23622   1
  -8   9   3 32.0596 5.87930  -2
   6   9   3 32.0596 5.87930   1
  -9   9   3 4.65885 4.56258  -2
   7   9   3 4.65885 4.56258   1
 -10   9   3 0.31548 5.12734  -2
   8   9   3 0.31548 5.12734   1
 -11   9   3 3.52611 7.82273  -2
   9   9   3 3.52611 7.82273   1
   4  10   3 8.21540 5.35804  -2
  -6  10   3 8.21540 5.35804   1
   3  10   3 19.6923 12.9772  -2
  -5  10   3 19.6923 12.9772   1
  -5  10   3 18.9426 8.94434  -2
   3  10   3 18.9426 8.94434   1
  -6  10   3 -4.1054 8.21550  -2
   4  10   3 -4.1054 8.21550   1
   4  10   3 2.99847 8.33816   1
   4  10   3 9.36927 8.66173   2
 -22   0   4 9.91539 6.94045   1
  19   0   4 174.097 17.1563  -2
 -21   0   4 174.097 17.1563   1
  17   0   4 33.9613 11.7565  -2
 -19   0   4 33.9613 11.7565   1
  16   0   4 19.5239 5.57164  -2
 -18   0   4 19.5239 5.57164   1
  15   0   4 140.439 5.91489  -2
 -17   0   4 140.439 5.91489   1
  14   0   4 10.4184 3.95682  -2
 -16   0   4 10.4184 3.95682   1
  13   0   4 367.847 9.09687  -2
 -15   0   4 367.847 9.09687   1
  12   0   4 177.125 5.89701  -2
 -14   0   4 177.125 5.89701   1
  11   0   4 222.288 8.56892  -2
 -13   0   4 222.288 8.56892   1
  10   0   4 91.1937 10.3050  -2
 -12   0   4 91.1937 10.3050   1
   9   0   4 20.0724 4.07641  -2
 -11   0   4 20.0724 4.07641   1
   8   0   4 52.6747 4.64217  -2
 -10   0   4 52.6747 4.64217   1
   7   0   4 91.5612 9.13850  -2
  -9   0   4 91.5612 9.13850   1
   6   0   4 242.375 7.67814  -2
  -8   0   4 242.375 7.67814   1
  -7   0   4 38.3613 2.46374   1
   5   0   4 189.914 10.8178  -2
  -7   0   4 189.914 10.8178   1
  -7   0   4 24.0069 3.37577   2
   4   0   4 909.937 22.2665  -2
  -6   0   4 909.937 22.2665   1
  -6   0   4 207.056 5.63610   1
  -6   0   4 91.5858 5.16284   2
  -5   0   4 676.689 14.2105   1
   3   0   4 702.389 17.2303  -2
  -5   0   4 702.389 17.2303   1
  -5   0   4 283.680 9.82092   2
   2   0   4 697.136 16.8569  -2
  -4   0   4 697.136 16.8569   1
  -4   0   4 98.3223 3.54796   1
  -4   0   4 41.1199 2.25323   2
  -3   0   4 110.763 2.92249   1
  -3   0   4 45.1515 2.14659   2
  -2   0   4 7.12413 1.53307   1
  -2   0   4 1.16007 1.35479   2
  -1   0   4 9.47435 1.62435   2
  -1   0   4 20.9138 2.00537   1
   0   0   4 27.5967 2.12040   1
   0   0   4 11.9713 1.68339   2
  -3   0   4 241.742 9.15238  -2
   1   0   4 241.742 9.15238   1
   1   0   4 93.3688 2.68490   2
   1   0   4 204.327 4.48136   1
   2   0   4 1441.23 24.1960   1
   2   0   4 582.345 12.4337   2
   3   0   4 1.09137 1.32484   2
   3   0   4 5.40205 1.91653   1
  -5   0   4 277.662 6.35899  -2
   3   0   4 277.662 6.35899   1
  -6   0   4 1863.09 39.9558  -2
   4   0   4 1863.09 39.9558   1
   4   0   4 1801.29 48.1741   1
   4   0   4 691.472 14.4821   2
  -7   0   4 350.044 14.9830  -2
   5   0   4 350.044 14.9830   1
   5   0   4 140.680 4.44854   2
   5   0   4 349.164 11.8971   1
  -8   0   4 293.124 13.8881  -2
   6   0   4 293.124 13.8881   1
  -9   0   4 203.657 9.00102  -2
   7   0   4 203.657 9.00102   1
 -10   0   4 88.5838 3.83511  -2
   8   0   4 88.5838 3.83511   1
 -11   0   4 16.5535 3.89778  -2
   9   0   4 16.5535 3.89778   1
 -12   0   4 165.152 5.38532  -2
  10   0   4 165.152 5.38532   1
 -13   0   4 119.568 4.83835  -2
  11   0   4 119.568 4.83835   1
 -14   0   4 214.132 6.52388  -2
  12   0   4 214.132 6.52388   1
 -15   0   4 669.482 13.9178  -2
  13   0   4 669.482 13.9178   1
 -16   0   4 11.8430 3.90186  -2
  14   0   4 11.8430 3.90186   1
 -17   0   4 114.613 7.30030  -2
  15   0   4 114.613 7.30030   1
 -18   0   4 19.5579 5.44558  -2
  16   0   4 19.5579 5.44558   1
 -19   0   4 51.6077 12.0357  -2
  17   0   4 51.6077 12.0357   1
 -20   0   4 46.5149 12.2419  -2
  18   0   4 46.5149 12.2419   1
 -21   0   4 117.139 14.9086  -2
  19   0   4 117.139 14.9086   1
  19   1   4 76.0535 9.86652  -2
 -21   1   4 76.0535 9.86652   1
  17   1   4 23.7094 4.12620  -2
 -19   1   4 23.7094 4.12620   1
  16   1   4 22.7476 7.97063  -2
 -18   1   4 22.7476 7.97063   1
  15   1   4 -4.3150 3.85323  -2
 -17   1   4 -4.3150 3.85323   1
  14   1   4 9.84597 3.40192  -2
 -16   1   4 9.84597 3.40192   1
  13   1   4 21.7226 2.61418  -2
 -15   1   4 21.7226 2.61418   1
  12   1   4 319.502 5.77697  -2
 -14   1   4 319.502 5.77697   1
  11   1   4 156.911 4.38673  -2
 -13   1   4 156.911 4.38673   1
  10   1   4 126.102 4.57776  -2
 -12   1   4 126.102 4.57776   1
   9   1   4 179.368 6.30484  -2
 -11   1   4 179.368 6.30484   1
 -10   1   4 62.4357 4.43894   1
   8   1   4 139.905 5.30099  -2
 -10   1   4 139.905 5.30099   1
   7   1   4 208.448 7.40604  -2
  -9   1   4 208.448 7.40604   1
  -9   1   4 8.21283 2.44592   1
  -8   1   4 148.108 4.57324   1
   6   1   4 316.716 7.85151  -2
  -8   1   4 316.716 7.85151   1
  -7   1   4 64.6422 2.97152   1
   5   1   4 276.624 8.99194  -2
  -7   1   4 276.624 8.99194   1
  -7   1   4 24.3183 3.09137   2
  -6   1   4 305.476 5.31298   1
  -6   1   4 127.677 3.10970   2
   4   1   4 314.329 9.24992  -2
  -6   1   4 314.329 9.24992   1
  -5   1   4 558.726 8.56483   1
   3   1   4 1061.08 17.9496  -2
  -5   1   4 1061.08 17.9496   1
  -5   1   4 230.014 4.02950   2
  -4   1   4 176.260 2.73054   1
  -4   1   4 71.6997 1.78086   2
   2   1   4 516.021 18.7415  -2
  -4   1   4 516.021 18.7415   1
  -3   1   4 1837.81 20.1762   1
  -3   1   4 789.010 10.7643   2
  -2   1   4 427.901 5.32826   2
  -2   1   4 1020.96 13.2715   1
  -1   1   4 144.297 2.52086   2
  -1   1   4 337.823 4.71031   1
   0   1   4 3.20730 0.56752   2
   0   1   4 4.26167 0.59028   1
   1   1   4 57.7889 1.34908   2
   1   1   4 134.601 2.25233   1
  -3   1   4 918.020 27.0945  -2
   1   1   4 918.020 27.0945   1
   2   1   4 568.537 7.54626   1
   2   1   4 233.010 3.57742   2
  -4   1   4 652.723 15.0117  -2
   2   1   4 652.723 15.0117   1
   3   1   4 491.498 7.68610   2
   3   1   4 1182.13 15.8147   1
  -5   1   4 1403.37 25.4062  -2
   3   1   4 1403.37 25.4062   1
   4   1   4 3.60881 1.10090   1
   4   1   4 2.81350 0.95006   2
  -6   1   4 130.256 5.09940  -2
   4   1   4 130.256 5.09940   1
  -7   1   4 517.450 10.3548  -2
   5   1   4 517.450 10.3548   1
   5   1   4 499.758 12.0637   1
   5   1   4 195.984 5.33647   2
  -8   1   4 441.014 7.11882  -2
   6   1   4 441.014 7.11882   1
   6   1   4 152.174 4.57208   2
  -9   1   4 443.668 7.48005  -2
   7   1   4 443.668 7.48005   1
   7   1   4 188.515 7.87824   2
 -10   1   4 169.654 4.12080  -2
   8   1   4 169.654 4.12080   1
   8   1   4 61.3236 4.61549   2
 -11   1   4 332.673 6.27030  -2
   9   1   4 332.673 6.27030   1
 -12   1   4 241.899 5.30568  -2
  10   1   4 241.899 5.30568   1
 -13   1   4 378.782 7.13660  -2
  11   1   4 378.782 7.13660   1
 -14   1   4 542.547 9.28977  -2
  12   1   4 542.547 9.28977   1
 -15   1   4 25.4456 2.98159  -2
  13   1   4 25.4456 2.98159   1
 -16   1   4 12.2762 3.44664  -2
  14   1   4 12.2762 3.44664   1
 -17   1   4 12.8526 4.72995  -2
  15   1   4 12.8526 4.72995   1
 -18   1   4 19.4328 4.01738  -2
  16   1   4 19.4328 4.01738   1
 -19   1   4 26.5610 5.12801  -2
  17   1   4 26.5610 5.12801   1
 -20   1   4 38.5189 5.78370  -2
  18   1   4 38.5189 5.78370   1
 -21   1   4 82.5220 10.0245  -2
  19   1   4 82.5220 10.0245   1
  19   2   4 16.2862 4.75261  -2
 -21   2   4 16.2862 4.75261   1
  18   2   4 17.8754 5.25825  -2
 -20   2   4 17.8754 5.25825   1
  17   2   4 6.74013 4.56640  -2
 -19   2   4 6.74013 4.56640   1
  16   2   4 -2.5295 4.14938  -2
 -18   2   4 -2.5295 4.14938   1
  15   2   4 15.8698 4.20169  -2
 -17   2   4 15.8698 4.20169   1
  14   2   4 -28.987 13.0771  -2
 -16   2   4 -28.987 13.0771   1
  13   2   4 6.67286 3.77011  -2
 -15   2   4 6.67286 3.77011   1
  12   2   4 29.5680 3.12754  -2
 -14   2   4 29.5680 3.12754   1
  11   2   4 138.579 5.10014  -2
 -13   2   4 138.579 5.10014   1
  10   2   4 35.4378 4.32832  -2
 -12   2   4 35.4378 4.32832   1
   9   2   4 78.4075 3.66998  -2
 -11   2   4 78.4075 3.66998   1
   8   2   4 49.4619 4.04611  -2
 -10   2   4 49.4619 4.04611   1
 -10   2   4 3.41963 2.31642   1
  -9   2   4 185.656 5.14517   1
   7   2   4 202.070 7.48753  -2
  -9   2   4 202.070 7.48753   1
   6   2   4 208.826 7.28550  -2
  -8   2   4 208.826 7.28550   1
  -8   2   4 127.042 4.07865   1
   5   2   4 239.769 6.48496  -2
  -7   2   4 239.769 6.48496   1
  -7   2   4 241.452 6.16402   1
  -7   2   4 92.9918 3.17769   2
   4   2   4 661.904 24.6162  -2
  -6   2   4 661.904 24.6162   1
  -6   2   4 223.014 6.41772   2
  -6   2   4 534.121 9.98478   1
  -5   2   4 8.86322 1.07174   1
  -5   2   4 2.99339 1.18936   2
  -4   2   4 674.849 8.81905   1
  -4   2   4 275.699 5.13368   2
   2   2   4 769.415 23.6931  -2
  -4   2   4 769.415 23.6931   1
  -3   2   4 103.858 2.10237   1
  -3   2   4 43.0161 1.36897   2
   1   2   4 104.548 6.47009  -2
  -3   2   4 104.548 6.47009   1
  -2   2   4 3.98936 0.74146   1
  -2   2   4 1.38614 0.73596   2
  -1   2   4 24.4756 1.20881   2
  -1   2   4 66.8950 1.96149   1
  -1   2   4 90.2462 5.78666  -2
  -1   2   4 90.2462 5.78666   1
   0   2   4 35.9917 1.38689   1
   0   2   4 15.4187 1.00110   2
  -2   2   4 41.1084 4.62496  -2
   0   2   4 41.1084 4.62496   1
   1   2   4 1.55523 0.73323   2
   1   2   4 4.80682 0.88634   1
  -3   2   4 50.9534 4.76016  -2
   1   2   4 50.9534 4.76016   1
   2   2   4 98.0943 2.37436   2
   2   2   4 234.317 4.59083   1
  -4   2   4 504.601 12.0779  -2
   2   2   4 504.601 12.0779   1
   3   2   4 -1.2880 1.10388   1
   3   2   4 0.49594 0.87856   2
  -5   2   4 8.81993 2.87308  -2
   3   2   4 8.81993 2.87308   1
   4   2   4 131.785 3.62305   2
  -6   2   4 528.260 10.1943  -2
   4   2   4 528.260 10.1943   1
   4   2   4 327.458 8.62414   1
  -7   2   4 113.132 3.36890  -2
   5   2   4 113.132 3.36890   1
   5   2   4 7.71399 1.45779   2
   5   2   4 17.2977 1.75870   1
  -8   2   4 252.838 4.66325  -2
   6   2   4 252.838 4.66325   1
   6   2   4 83.6573 3.21596   2
  -9   2   4 121.725 3.44746  -2
   7   2   4 121.725 3.44746   1
   7   2   4 22.5963 3.29648   2
 -10   2   4 117.064 3.03961  -2
   8   2   4 117.064 3.03961   1
   8   2   4 47.4047 4.03600   2
 -11   2   4 103.238 3.41483  -2
   9   2   4 103.238 3.41483   1
 -12   2   4 37.0079 3.59050  -2
  10   2   4 37.0079 3.59050   1
 -13   2   4 152.227 4.44867  -2
  11   2   4 152.227 4.44867   1
 -14   2   4 13.7752 3.66550  -2
  12   2   4 13.7752 3.66550   1
 -15   2   4 5.34342 4.07074  -2
  13   2   4 5.34342 4.07074   1
 -16   2   4 8.01968 4.88142  -2
  14   2   4 8.01968 4.88142   1
 -17   2   4 17.2344 5.28656  -2
  15   2   4 17.2344 5.28656   1
 -18   2   4 7.14068 4.19735  -2
  16   2   4 7.14068 4.19735   1
 -19   2   4 13.1561 4.39713  -2
  17   2   4 13.1561 4.39713   1
 -20   2   4 34.6639 5.97674  -2
  18   2   4 34.6639 5.97674   1
 -21   2   4 24.1489 6.97831  -2
  19   2   4 24.1489 6.97831   1
 -21   3   4 2.89326 2.95693   2
 -21   3   4 2.31155 2.40609   1
  18   3   4 6.63747 4.84495  -2
 -20   3   4 6.63747 4.84495   1
  17   3   4 -2.5396 5.19907  -2
 -19   3   4 -2.5396 5.19907   1
  16   3   4 30.2285 4.98699  -2
 -18   3   4 30.2285 4.98699   1
  15   3   4 19.4088 4.50042  -2
 -17   3   4 19.4088 4.50042   1
  14   3   4 24.8074 4.25503  -2
 -16   3   4 24.8074 4.25503   1
 -15   3   4 68.2290 6.64120   1
  12   3   4 64.9304 7.93596  -2
 -14   3   4 64.9304 7.93596   1
  11   3   4 5.16368 3.43612  -2
 -13   3   4 5.16368 3.43612   1
  10   3   4 74.7423 3.35392  -2
 -12   3   4 74.7423 3.35392   1
   9   3   4 23.5794 3.05837  -2
 -11   3   4 23.5794 3.05837   1
   8   3   4 -0.4426 2.54160  -2
 -10   3   4 -0.4426 2.54160   1
  -9   3   4 59.3572 2.66155   1
   7   3   4 60.6784 4.21374  -2
  -9   3   4 60.6784 4.21374   1
   6   3   4 115.005 4.91940  -2
  -8   3   4 115.005 4.91940   1
  -8   3   4 116.572 3.81378   1
  -7   3   4 174.978 4.38984   1
  -7   3   4 75.2543 6.31331   2
   5   3   4 196.202 7.32395  -2
  -7   3   4 196.202 7.32395   1
  -6   3   4 0.55424 1.02839   1
   4   3   4 74.3364 6.47181  -2
  -6   3   4 74.3364 6.47181   1
  -6   3   4 0.05116 3.16796   2
  -5   3   4 1.41378 1.12954   1
   3   3   4 269.563 8.63872  -2
  -5   3   4 269.563 8.63872   1
  -5   3   4 0.80160 1.41814   2
   2   3   4 1440.88 49.9948  -2
  -4   3   4 1440.88 49.9948   1
  -4   3   4 529.521 8.90163   2
  -4   3   4 1258.83 21.5651   1
   1   3   4 44.0886 7.61337  -2
  -3   3   4 44.0886 7.61337   1
  -3   3   4 1.12034 1.17846   1
  -3   3   4 -0.2185 0.97685   2
  -2   3   4 10.0175 1.18261   2
  -2   3   4 19.8411 1.47309   1
   0   3   4 297.756 11.4182  -2
  -2   3   4 297.756 11.4182   1
  -1   3   4 -0.3798 0.87530   1
  -1   3   4 -0.9471 0.88010   2
  -1   3   4 -3.0214 4.03993  -2
  -1   3   4 -3.0214 4.03993   1
   0   3   4 267.533 5.17168   2
   0   3   4 629.706 10.0394   1
  -2   3   4 662.510 20.4301  -2
   0   3   4 662.510 20.4301   1
   1   3   4 21.4154 1.88734   2
   1   3   4 53.2748 2.12839   1
  -3   3   4 49.2251 3.74744  -2
   1   3   4 49.2251 3.74744   1
   2   3   4 20.8790 1.65853   1
   2   3   4 6.33757 1.28755   2
  -4   3   4 545.146 13.1579  -2
   2   3   4 545.146 13.1579   1
   3   3   4 249.439 6.82242   2
  -5   3   4 604.906 9.98729  -2
   3   3   4 604.906 9.98729   1
   3   3   4 588.878 13.8285   1
   4   3   4 185.859 10.0166   1
  -6   3   4 178.733 3.68095  -2
   4   3   4 178.733 3.68095   1
   4   3   4 70.8414 2.96906   2
   5   3   4 21.4044 4.42843   1
   5   3   4 10.8987 1.38283   2
  -7   3   4 96.6606 2.90615  -2
   5   3   4 96.6606 2.90615   1
  -8   3   4 44.5877 2.07564  -2
   6   3   4 44.5877 2.07564   1
   6   3   4 -0.9413 1.07225   2
  -9   3   4 22.0595 1.70889  -2
   7   3   4 22.0595 1.70889   1
   7   3   4 -2.3211 1.01184   2
 -10   3   4 0.77248 2.17738  -2
   8   3   4 0.77248 2.17738   1
 -11   3   4 30.3952 2.75119  -2
   9   3   4 30.3952 2.75119   1
 -12   3   4 29.9917 3.44951  -2
  10   3   4 29.9917 3.44951   1
 -13   3   4 -5.4040 3.08384  -2
  11   3   4 -5.4040 3.08384   1
 -14   3   4 85.8399 7.11464  -2
  12   3   4 85.8399 7.11464   1
  13   3   4 -0.3572 2.85646   2
 -15   3   4 27.7644 5.47012  -2
  13   3   4 27.7644 5.47012   1
 -16   3   4 6.60394 3.99947  -2
  14   3   4 6.60394 3.99947   1
 -17   3   4 50.4137 4.98945  -2
  15   3   4 50.4137 4.98945   1
 -18   3   4 6.54160 4.56307  -2
  16   3   4 6.54160 4.56307   1
 -19   3   4 -4.4828 5.62733  -2
  17   3   4 -4.4828 5.62733   1
 -20   3   4 -0.2145 6.02236  -2
  18   3   4 -0.2145 6.02236   1
  18   4   4 1.33480 5.13586  -2
 -20   4   4 1.33480 5.13586   1
  17   4   4 -9.8548 5.27391  -2
 -19   4   4 -9.8548 5.27391   1
  16   4   4 3.11251 5.17529  -2
 -18   4   4 3.11251 5.17529   1
  15   4   4 76.3971 5.66312  -2
 -17   4   4 76.3971 5.66312   1
  14   4   4 31.0862 5.99265  -2
 -16   4   4 31.0862 5.99265   1
  13   4   4 6.00718 4.08228  -2
 -15   4   4 6.00718 4.08228   1
 -14   4   4 11.8607 3.69427   1
  12   4   4 19.5773 6.07352  -2
 -14   4   4 19.5773 6.07352   1
  11   4   4 337.461 18.9902  -2
 -13   4   4 337.461 18.9902   1
  10   4   4 3.04355 3.47531  -2
 -12   4   4 3.04355 3.47531   1
   9   4   4 -1.6500 3.53436  -2
 -11   4   4 -1.6500 3.53436   1
   8   4   4 68.3443 3.97954  -2
 -10   4   4 68.3443 3.97954   1
 -10   4   4 24.3587 3.62615   1
  -9   4   4 17.2886 1.82648   1
   7   4   4 25.1395 3.99463  -2
  -9   4   4 25.1395 3.99463   1
   6   4   4 15.3494 3.70712  -2
  -8   4   4 15.3494 3.70712   1
  -8   4   4 3.66460 1.30496   1
  -7   4   4 0.89251 3.20485   2
   5   4   4 2.91256 3.70642  -2
  -7   4   4 2.91256 3.70642   1
  -7   4   4 -0.4800 1.11101   1
   4   4   4 6.15985 3.92406  -2
  -6   4   4 6.15985 3.92406   1
  -6   4   4 2.08738 3.15520   2
  -6   4   4 5.35120 1.32660   1
  -5   4   4 451.963 9.42024   1
   3   4   4 537.584 14.3274  -2
  -5   4   4 537.584 14.3274   1
  -5   4   4 185.160 10.5506   2
  -4   4   4 104.706 3.45224   1
   2   4   4 146.949 8.10727  -2
  -4   4   4 146.949 8.10727   1
  -4   4   4 39.9603 5.31355   2
  -3   4   4 -1.2881 1.09556   1
  -3   4   4 -0.7213 1.38901   2
   1   4   4 10.7681 4.42046  -2
  -3   4   4 10.7681 4.42046   1
  -2   4   4 2.25466 1.55814   2
  -2   4   4 9.26217 1.42081   1
   0   4   4 66.9678 5.58013  -2
  -2   4   4 66.9678 5.58013   1
  -1   4   4 50.6814 2.33640   1
  -1   4   4 20.2535 1.77402   2
   0   4   4 42.6442 2.30231   2
   0   4   4 125.313 5.46031   1
  -2   4   4 128.080 5.06610  -2
   0   4   4 128.080 5.06610   1
  -3   4   4 16.5879 2.78228  -2
   1   4   4 16.5879 2.78228   1
   1   4   4 18.0536 2.35115   1
   1   4   4 3.90666 1.35005   2
   2   4   4 37.7051 2.70151   2
  -4   4   4 150.493 3.70358  -2
   2   4   4 150.493 3.70358   1
   2   4   4 93.2364 7.24993   1
  -5   4   4 321.147 5.87193  -2
   3   4   4 321.147 5.87193   1
   3   4   4 50.7033 2.99628   2
   3   4   4 119.213 8.33537   1
   4   4   4 -0.8396 2.78657   1
   4   4   4 -1.1719 1.09028   2
  -6   4   4 2.52279 1.72201  -2
   4   4   4 2.52279 1.72201   1
  -7   4   4 10.4663 1.77249  -2
   5   4   4 10.4663 1.77249   1
   5   4   4 3.18369 1.23418   2
   5   4   4 16.4056 4.63361   1
  -8   4   4 25.1411 2.39842  -2
   6   4   4 25.1411 2.39842   1
   6   4   4 7.59853 1.43099   2
  -9   4   4 29.5401 2.47289  -2
   7   4   4 29.5401 2.47289   1
   7   4   4 8.13042 1.46830   2
 -10   4   4 117.063 4.74510  -2
   8   4   4 117.063 4.74510   1
   8   4   4 41.9568 4.05656   2
 -11   4   4 -0.0678 3.30196  -2
   9   4   4 -0.0678 3.30196   1
 -12   4   4 9.82763 4.42899  -2
  10   4   4 9.82763 4.42899   1
 -13   4   4 132.106 8.10066  -2
  11   4   4 132.106 8.10066   1
 -14   4   4 52.4789 4.68741  -2
  12   4   4 52.4789 4.68741   1
  12   4   4 18.5564 4.50140   2
 -15   4   4 13.3233 5.42197  -2
  13   4   4 13.3233 5.42197   1
 -16   4   4 5.41777 4.42142  -2
  14   4   4 5.41777 4.42142   1
 -17   4   4 29.9541 4.89315  -2
  15   4   4 29.9541 4.89315   1
 -18   4   4 19.6673 5.16520  -2
  16   4   4 19.6673 5.16520   1
 -19   4   4 10.0868 5.35287  -2
  17   4   4 10.0868 5.35287   1
 -20   4   4 -1.5066 8.89138  -2
  18   4   4 -1.5066 8.89138   1
  16   5   4 19.2536 5.85152  -2
 -18   5   4 19.2536 5.85152   1
  15   5   4 -2.0283 4.44554  -2
 -17   5   4 -2.0283 4.44554   1
  14   5   4 -6.5911 4.35598  -2
 -16   5   4 -6.5911 4.35598   1
  13   5   4 -5.8653 4.47722  -2
 -15   5   4 -5.8653 4.47722   1
  12   5   4 9.53851 4.02952  -2
 -14   5   4 9.53851 4.02952   1
  11   5   4 43.6340 4.88405  -2
 -13   5   4 43.6340 4.88405   1
  10   5   4 13.6814 4.16479  -2
 -12   5   4 13.6814 4.16479   1
   9   5   4 12.3622 6.50404  -2
 -11   5   4 12.3622 6.50404   1
   8   5   4 195.043 7.31572  -2
 -10   5   4 195.043 7.31572   1
  -9   5   4 18.6905 3.83321   1
   7   5   4 20.3123 3.51114  -2
  -9   5   4 20.3123 3.51114   1
   6   5   4 103.754 4.53742  -2
  -8   5   4 103.754 4.53742   1
  -8   5   4 27.1859 4.11989   1
   5   5   4 31.8016 4.96462  -2
  -7   5   4 31.8016 4.96462   1
  -7   5   4 22.7943 2.00020   1
  -7   5   4 9.39695 4.39738   2
   4   5   4 22.9646 4.06892  -2
  -6   5   4 22.9646 4.06892   1
  -6   5   4 -0.5088 1.55807   1
  -6   5   4 0.31708 3.49943   2
   3   5   4 65.5076 4.53458  -2
  -5   5   4 65.5076 4.53458   1
  -5   5   4 20.0861 2.21560   1
  -4   5   4 52.2052 6.46776   2
   2   5   4 165.172 7.58980  -2
  -4   5   4 165.172 7.58980   1
  -4   5   4 136.145 5.13188   1
   1   5   4 47.7183 5.85211  -2
  -3   5   4 47.7183 5.85211   1
  -3   5   4 2.07003 1.50000   1
  -3   5   4 3.31249 3.44071   2
  -2   5   4 0.54021 1.58344   1
  -2   5   4 -0.1432 2.09481   2
   0   5   4 9.67789 3.31254  -2
  -2   5   4 9.67789 3.31254   1
  -1   5   4 14.0470 3.09468   2
  -1   5   4 34.9492 3.89131   1
  -1   5   4 48.0567 3.07280  -2
  -1   5   4 48.0567 3.07280   1
   0   5   4 6.39370 1.70503   2
  -2   5   4 18.5894 2.58537  -2
   0   5   4 18.5894 2.58537   1
   0   5   4 20.3257 5.12151   1
   1   5   4 53.4456 3.36345   2
  -3   5   4 133.057 5.70708  -2
   1   5   4 133.057 5.70708   1
   1   5   4 110.437 8.58313   1
   2   5   4 42.0411 6.04208   1
  -4   5   4 105.274 3.68471  -2
   2   5   4 105.274 3.68471   1
   2   5   4 17.2726 1.93636   2
  -5   5   4 111.995 3.49037  -2
   3   5   4 111.995 3.49037   1
   3   5   4 39.0795 3.43587   2
   4   5   4 9.39001 1.79469   2
  -6   5   4 44.1972 3.72068  -2
   4   5   4 44.1972 3.72068   1
   4   5   4 42.7106 6.39718   1
  -7   5   4 16.0199 3.38589  -2
   5   5   4 16.0199 3.38589   1
   5   5   4 -1.3046 1.99484   2
   5   5   4 -1.1099 3.53701   1
  -8   5   4 182.619 5.74832  -2
   6   5   4 182.619 5.74832   1
  -9   5   4 17.0494 3.57285  -2
   7   5   4 17.0494 3.57285   1
   7   5   4 3.08502 2.90483   2
 -10   5   4 133.254 6.48999  -2
   8   5   4 133.254 6.48999   1
 -11   5   4 37.7785 10.5864  -2
   9   5   4 37.7785 10.5864   1
 -12   5   4 1.94239 3.76375  -2
  10   5   4 1.94239 3.76375   1
 -13   5   4 33.5776 4.16315  -2
  11   5   4 33.5776 4.16315   1
 -14   5   4 8.56640 4.04107  -2
  12   5   4 8.56640 4.04107   1
 -15   5   4 3.87017 4.31469  -2
  13   5   4 3.87017 4.31469   1
 -16   5   4 -3.6770 4.93817  -2
  14   5   4 -3.6770 4.93817   1
 -17   5   4 -2.7753 4.73923  -2
  15   5   4 -2.7753 4.73923   1
 -18   5   4 14.7839 5.33777  -2
  16   5   4 14.7839 5.33777   1
 -19   5   4 6.48209 9.76867  -2
  17   5   4 6.48209 9.76867   1
 -18   6   4 -2.5293 2.68643   1
 -18   6   4 1.08730 3.24048   2
  15   6   4 -17.716 14.6195  -2
 -17   6   4 -17.716 14.6195   1
  14   6   4 1.22198 5.18264  -2
 -16   6   4 1.22198 5.18264   1
  13   6   4 9.14847 4.75113  -2
 -15   6   4 9.14847 4.75113   1
  12   6   4 21.5021 4.54091  -2
 -14   6   4 21.5021 4.54091   1
  11   6   4 3.46950 4.14047  -2
 -13   6   4 3.46950 4.14047   1
  10   6   4 16.0822 4.67539  -2
 -12   6   4 16.0822 4.67539   1
   9   6   4 4.93546 5.55372  -2
 -11   6   4 4.93546 5.55372   1
 -11   6   4 3.49525 3.26584   1
   8   6   4 203.294 8.05050  -2
 -10   6   4 203.294 8.05050   1
   7   6   4 85.7315 5.23288  -2
  -9   6   4 85.7315 5.23288   1
   6   6   4 56.4601 7.36774  -2
  -8   6   4 56.4601 7.36774   1
  -7   6   4 32.0782 4.57302   1
   5   6   4 31.2641 3.93093  -2
  -7   6   4 31.2641 3.93093   1
   4   6   4 59.3055 4.13536  -2
  -6   6   4 59.3055 4.13536   1
  -6   6   4 42.6074 5.16346   1
  -5   6   4 165.615 5.47256   1
   3   6   4 195.505 7.24392  -2
  -5   6   4 195.505 7.24392   1
   2   6   4 -4.6899 4.03174  -2
  -4   6   4 -4.6899 4.03174   1
  -4   6   4 0.81499 2.04313   1
   1   6   4 66.7636 4.31409  -2
  -3   6   4 66.7636 4.31409   1
  -3   6   4 28.7189 3.80889   1
  -2   6   4 0.68457 2.73450   2
   0   6   4 20.6038 2.79596  -2
  -2   6   4 20.6038 2.79596   1
  -2   6   4 2.09375 4.15472   1
  -1   6   4 32.0822 3.13370  -2
  -1   6   4 32.0822 3.13370   1
  -1   6   4 11.1512 3.34531   2
  -1   6   4 23.9710 4.01754   1
  -2   6   4 50.3810 3.46730  -2
   0   6   4 50.3810 3.46730   1
   0   6   4 41.8217 6.86248   1
   0   6   4 20.3533 5.56382   2
   1   6   4 56.2066 7.02137   2
  -3   6   4 127.923 4.11275  -2
   1   6   4 127.923 4.11275   1
  -4   6   4 3.69090 2.55245  -2
   2   6   4 3.69090 2.55245   1
   2   6   4 0.52173 1.95661   2
  -5   6   4 132.349 5.08957  -2
   3   6   4 132.349 5.08957   1
   3   6   4 5.27634 3.45172   2
  -6   6   4 28.9856 3.68913  -2
   4   6   4 28.9856 3.68913   1
   4   6   4 -0.6466 2.82721   2
   5   6   4 -4.4505 2.45221   2
  -7   6   4 18.5173 3.51961  -2
   5   6   4 18.5173 3.51961   1
  -8   6   4 38.2874 4.82628  -2
   6   6   4 38.2874 4.82628   1
  -9   6   4 154.991 8.70763  -2
   7   6   4 154.991 8.70763   1
 -10   6   4 193.824 7.44659  -2
   8   6   4 193.824 7.44659   1
   9   6   4 1.75613 3.20776   2
 -11   6   4 8.21699 3.60934  -2
   9   6   4 8.21699 3.60934   1
 -12   6   4 11.7322 4.14800  -2
  10   6   4 11.7322 4.14800   1
 -13   6   4 20.8123 4.18503  -2
  11   6   4 20.8123 4.18503   1
 -14   6   4 11.6740 4.40755  -2
  12   6   4 11.6740 4.40755   1
 -15   6   4 5.48556 4.40288  -2
  13   6   4 5.48556 4.40288   1
 -16   6   4 -3.7431 4.88002  -2
  14   6   4 -3.7431 4.88002   1
 -17   6   4 -7.3640 7.99233  -2
  15   6   4 -7.3640 7.99233   1
 -16   7   4 -8.4650 7.92143   2
 -16   7   4 -5.2138 5.06363   1
  14   7   4 -12.054 7.55189  -2
 -16   7   4 -12.054 7.55189   1
  13   7   4 10.6181 7.22483  -2
 -15   7   4 10.6181 7.22483   1
  12   7   4 0.87595 4.72104  -2
 -14   7   4 0.87595 4.72104   1
  11   7   4 4.02770 4.45859  -2
 -13   7   4 4.02770 4.45859   1
  10   7   4 3.95656 4.29946  -2
 -12   7   4 3.95656 4.29946   1
   9   7   4 9.42624 4.20444  -2
 -11   7   4 9.42624 4.20444   1
   8   7   4 9.47157 4.16308  -2
 -10   7   4 9.47157 4.16308   1
   7   7   4 4.14425 4.65843  -2
  -9   7   4 4.14425 4.65843   1
   6   7   4 61.7818 5.22873  -2
  -8   7   4 61.7818 5.22873   1
   5   7   4 39.7770 4.73295  -2
  -7   7   4 39.7770 4.73295   1
   4   7   4 3.74171 6.71153  -2
  -6   7   4 3.74171 6.71153   1
  -6   7   4 -1.5877 4.91248   1
   3   7   4 91.8123 5.20905  -2
  -5   7   4 91.8123 5.20905   1
   2   7   4 41.5735 4.16892  -2
  -4   7   4 41.5735 4.16892   1
   1   7   4 101.697 4.33583  -2
  -3   7   4 101.697 4.33583   1
   0   7   4 29.8354 2.79093  -2
  -2   7   4 29.8354 2.79093   1
  -1   7   4 3.31528 2.58464  -2
  -1   7   4 3.31528 2.58464   1
  -2   7   4 47.5384 3.76890  -2
   0   7   4 47.5384 3.76890   1
  -3   7   4 173.970 7.42823  -2
   1   7   4 173.970 7.42823   1
  -4   7   4 16.0711 4.14129  -2
   2   7   4 16.0711 4.14129   1
  -5   7   4 36.1120 4.93225  -2
   3   7   4 36.1120 4.93225   1
   3   7   4 3.85541 3.76103   2
  -6   7   4 0.20784 4.10024  -2
   4   7   4 0.20784 4.10024   1
  -7   7   4 82.5700 7.39875  -2
   5   7   4 82.5700 7.39875   1
  -8   7   4 36.7571 4.45918  -2
   6   7   4 36.7571 4.45918   1
  -9   7   4 5.20500 4.31448  -2
   7   7   4 5.20500 4.31448   1
 -10   7   4 2.72947 4.06717  -2
   8   7   4 2.72947 4.06717   1
 -11   7   4 7.73379 4.00131  -2
   9   7   4 7.73379 4.00131   1
 -12   7   4 8.53225 4.40175  -2
  10   7   4 8.53225 4.40175   1
 -13   7   4 0.52251 4.51877  -2
  11   7   4 0.52251 4.51877   1
 -14   7   4 4.46200 4.35446  -2
  12   7   4 4.46200 4.35446   1
 -15   7   4 -6.5033 6.08065  -2
  13   7   4 -6.5033 6.08065   1
 -14   8   4 8.62107 3.39145   1
 -14   8   4 4.13144 3.16511   2
  10   8   4 11.1838 5.48277  -2
 -12   8   4 11.1838 5.48277   1
   9   8   4 15.1942 4.95202  -2
 -11   8   4 15.1942 4.95202   1
   8   8   4 -3.3314 5.50049  -2
 -10   8   4 -3.3314 5.50049   1
   7   8   4 5.83377 4.25185  -2
  -9   8   4 5.83377 4.25185   1
   6   8   4 19.6833 4.46965  -2
  -8   8   4 19.6833 4.46965   1
   5   8   4 9.54991 4.07980  -2
  -7   8   4 9.54991 4.07980   1
   4   8   4 25.4094 4.60757  -2
  -6   8   4 25.4094 4.60757   1
   3   8   4 21.7643 4.25165  -2
  -5   8   4 21.7643 4.25165   1
   2   8   4 6.67890 5.19544  -2
  -4   8   4 6.67890 5.19544   1
   1   8   4 80.6476 6.30671  -2
  -3   8   4 80.6476 6.30671   1
   0   8   4 15.5070 3.75343  -2
  -2   8   4 15.5070 3.75343   1
  -1   8   4 92.6329 5.83309  -2
  -1   8   4 92.6329 5.83309   1
  -2   8   4 26.0230 5.43008  -2
   0   8   4 26.0230 5.43008   1
  -3   8   4 149.179 6.12103  -2
   1   8   4 149.179 6.12103   1
  -4   8   4 16.1257 4.11714  -2
   2   8   4 16.1257 4.11714   1
  -5   8   4 26.3949 5.64043  -2
   3   8   4 26.3949 5.64043   1
  -6   8   4 20.9945 4.45714  -2
   4   8   4 20.9945 4.45714   1
  -7   8   4 10.7114 4.38033  -2
   5   8   4 10.7114 4.38033   1
  -8   8   4 22.8075 4.49806  -2
   6   8   4 22.8075 4.49806   1
  -9   8   4 15.4257 4.56593  -2
   7   8   4 15.4257 4.56593   1
 -10   8   4 4.66426 4.48175  -2
   8   8   4 4.66426 4.48175   1
 -11   8   4 20.7953 4.67006  -2
   9   8   4 20.7953 4.67006   1
 -12   8   4 3.72220 4.81596  -2
  10   8   4 3.72220 4.81596   1
 -13   8   4 -2.2094 6.73527  -2
  11   8   4 -2.2094 6.73527   1
   8   9   4 6.81776 6.37205  -2
 -10   9   4 6.81776 6.37205   1
   7   9   4 18.6954 5.66191  -2
  -9   9   4 18.6954 5.66191   1
   6   9   4 8.12538 5.76098  -2
  -8   9   4 8.12538 5.76098   1
   5   9   4 20.3951 4.84063  -2
  -7   9   4 20.3951 4.84063   1
   4   9   4 18.7112 4.92148  -2
  -6   9   4 18.7112 4.92148   1
   3   9   4 23.8727 5.02612  -2
  -5   9   4 23.8727 5.02612   1
   2   9   4 8.71313 4.42470  -2
  -4   9   4 8.71313 4.42470   1
   1   9   4 10.0933 6.51031  -2
  -3   9   4 10.0933 6.51031   1
  -1   9   4 -20.847 14.5984  -2
  -1   9   4 -20.847 14.5984   1
  -2   9   4 12.4660 8.19965  -2
   0   9   4 12.4660 8.19965   1
  -3   9   4 -2.9842 5.83797  -2
   1   9   4 -2.9842 5.83797   1
  -4   9   4 5.57773 5.88307  -2
   2   9   4 5.57773 5.88307   1
  -5   9   4 10.3836 4.72384  -2
   3   9   4 10.3836 4.72384   1
  -6   9   4 19.3775 4.76214  -2
   4   9   4 19.3775 4.76214   1
  -7   9   4 15.5193 5.85721  -2
   5   9   4 15.5193 5.85721   1
  -8   9   4 4.65594 5.59253  -2
   6   9   4 4.65594 5.59253   1
  -9   9   4 14.0314 5.49342  -2
   7   9   4 14.0314 5.49342   1
 -10   9   4 11.2092 6.91628  -2
   8   9   4 11.2092 6.91628   1
  -1  10   4 -18.137 18.4019  -2
  -1  10   4 -18.137 18.4019   1
  -3  10   4 -3.1443 14.1659  -2
   1  10   4 -3.1443 14.1659   1
  -4  10   4 -1.4292 13.4078  -2
   2  10   4 -1.4292 13.4078   1
 -20   0   5 16.2029 10.0376   1
 -19   0   5 7.40084 8.87122   1
 -18   0   5 8.05988 4.91726   1
 -17   0   5 0.82426 3.11379   1
 -16   0   5 2.29603 2.94903   1
 -15   0   5 1.62947 2.86295   1
 -14   0   5 0.17289 3.95720   1
 -13   0   5 -3.0895 3.36761   1
 -12   0   5 1.26868 3.39563   1
 -11   0   5 0.68309 3.41031   1
 -10   0   5 -3.9004 3.44387   1
  -9   0   5 -0.9252 2.94624   1
  -8   0   5 -1.6716 3.12385   1
  -7   0   5 1.22652 4.66819   1
  -6   0   5 0.46440 2.01381   1
  -5   0   5 1.13345 2.03101   1
  -4   0   5 0.37248 1.78376   1
  -3   0   5 1.08720 2.23101   1
  -2   0   5 0.30708 2.22258   1
  -1   0   5 0.56203 2.30445   1
   0   0   5 1.46357 2.41308   1
   1   0   5 -1.2404 1.42787   1
   2   0   5 -1.0883 1.62322   1
   3   0   5 -1.4175 2.18601   1
   4   0   5 -1.6802 2.03753   1
   5   0   5 -0.9125 2.45879   1
   6   0   5 1.81527 2.69354   1
   7   0   5 0.85001 2.67604   1
   8   0   5 0.58378 2.80460   1
   9   0   5 0.46648 2.97878   1
  10   0   5 2.22782 3.30567   1
  11   0   5 3.56592 3.56188   1
  12   0   5 2.09541 2.90485   1
  13   0   5 2.08712 3.21531   1
  14   0   5 4.50674 3.83892   1
  15   0   5 13.6356 9.24730   1
  16   0   5 7.85560 4.54163   1
  17   0   5 10.5174 9.35118   1
  18   0   5 17.1496 10.2605   1
  17   1   5 40.1530 5.02593  -2
 -20   1   5 40.1530 5.02593   1
  16   1   5 17.4304 3.29686  -2
 -19   1   5 17.4304 3.29686   1
  15   1   5 40.8529 3.75580  -2
 -18   1   5 40.8529 3.75580   1
  14   1   5 40.4808 3.40134  -2
 -17   1   5 40.4808 3.40134   1
  13   1   5 22.2203 2.81852  -2
 -16   1   5 22.2203 2.81852   1
  12   1   5 36.6765 2.82613  -2
 -15   1   5 36.6765 2.82613   1
  11   1   5 52.4171 3.64006  -2
 -14   1   5 52.4171 3.64006   1
  10   1   5 202.991 5.65680  -2
 -13   1   5 202.991 5.65680   1
   9   1   5 40.0623 3.08662  -2
 -12   1   5 40.0623 3.08662   1
   8   1   5 361.658 7.52919  -2
 -11   1   5 361.658 7.52919   1
   7   1   5 5.40052 2.57701  -2
 -10   1   5 5.40052 2.57701   1
   6   1   5 34.9623 2.59476  -2
  -9   1   5 34.9623 2.59476   1
   5   1   5 50.7986 2.51275  -2
  -8   1   5 50.7986 2.51275   1
   4   1   5 126.615 3.48586  -2
  -7   1   5 126.615 3.48586   1
   3   1   5 120.495 2.51590  -2
  -6   1   5 120.495 2.51590   1
   2   1   5 151.734 3.31112  -2
  -5   1   5 151.734 3.31112   1
   1   1   5 243.387 3.38347  -2
  -4   1   5 243.387 3.38347   1
   0   1   5 494.304 6.73207  -2
  -3   1   5 494.304 6.73207   1
  -1   1   5 372.450 5.82448  -2
  -2   1   5 372.450 5.82448   1
  -2   1   5 210.336 3.52860  -2
  -1   1   5 210.336 3.52860   1
  -3   1   5 318.595 4.72342  -2
   0   1   5 318.595 4.72342   1
  -4   1   5 109.392 2.10481  -2
   1   1   5 109.392 2.10481   1
  -5   1   5 79.2664 2.19880  -2
   2   1   5 79.2664 2.19880   1
  -6   1   5 157.160 3.14950  -2
   3   1   5 157.160 3.14950   1
  -7   1   5 177.228 4.32416  -2
   4   1   5 177.228 4.32416   1
  -8   1   5 118.479 3.64991  -2
   5   1   5 118.479 3.64991   1
  -9   1   5 19.8347 1.91514  -2
   6   1   5 19.8347 1.91514   1
 -10   1   5 0.49880 1.62090  -2
   7   1   5 0.49880 1.62090   1
 -11   1   5 157.036 3.95567  -2
   8   1   5 157.036 3.95567   1
 -12   1   5 35.1372 2.41773  -2
   9   1   5 35.1372 2.41773   1
 -13   1   5 448.360 7.12955  -2
  10   1   5 448.360 7.12955   1
 -14   1   5 40.7731 2.86304  -2
  11   1   5 40.7731 2.86304   1
 -15   1   5 60.2380 3.04549  -2
  12   1   5 60.2380 3.04549   1
 -16   1   5 43.8417 3.41511  -2
  13   1   5 43.8417 3.41511   1
 -17   1   5 21.2180 3.14680  -2
  14   1   5 21.2180 3.14680   1
 -18   1   5 36.1283 3.76167  -2
  15   1   5 36.1283 3.76167   1
 -19   1   5 21.1203 4.32473  -2
  16   1   5 21.1203 4.32473   1
 -20   1   5 25.0902 4.64430  -2
  17   1   5 25.0902 4.64430   1
 -21   1   5 37.7344 7.70054  -2
  18   1   5 37.7344 7.70054   1
  18   2   5 -0.2516 4.41041  -2
 -21   2   5 -0.2516 4.41041   1
  17   2   5 5.70447 4.78746  -2
 -20   2   5 5.70447 4.78746   1
  16   2   5 8.42339 3.77263  -2
 -19   2   5 8.42339 3.77263   1
  15   2   5 8.20051 3.50951  -2
 -18   2   5 8.20051 3.50951   1
  14   2   5 23.1732 3.71882  -2
 -17   2   5 23.1732 3.71882   1
  12   2   5 27.4867 2.83117  -2
 -15   2   5 27.4867 2.83117   1
  11   2   5 100.459 4.36614  -2
 -14   2   5 100.459 4.36614   1
  10   2   5 61.1957 3.58690  -2
 -13   2   5 61.1957 3.58690   1
   9   2   5 138.290 4.53932  -2
 -12   2   5 138.290 4.53932   1
   8   2   5 60.4671 3.30550  -2
 -11   2   5 60.4671 3.30550   1
   7   2   5 73.4647 3.33047  -2
 -10   2   5 73.4647 3.33047   1
   6   2   5 2.02522 2.01395  -2
  -9   2   5 2.02522 2.01395   1
   5   2   5 14.9763 2.06916  -2
  -8   2   5 14.9763 2.06916   1
   4   2   5 266.552 5.53318  -2
  -7   2   5 266.552 5.53318   1
   3   2   5 329.544 5.64284  -2
  -6   2   5 329.544 5.64284   1
   2   2   5 275.543 4.50993  -2
  -5   2   5 275.543 4.50993   1
   1   2   5 120.009 2.61810  -2
  -4   2   5 120.009 2.61810   1
   0   2   5 1143.77 16.1248  -2
  -3   2   5 1143.77 16.1248   1
  -1   2   5 81.6014 3.23493  -2
  -2   2   5 81.6014 3.23493   1
  -2   2   5 30.0975 1.66801  -2
  -1   2   5 30.0975 1.66801   1
  -3   2   5 480.312 8.25524  -2
   0   2   5 480.312 8.25524   1
  -4   2   5 275.217 4.86440  -2
   1   2   5 275.217 4.86440   1
  -5   2   5 594.425 8.19057  -2
   2   2   5 594.425 8.19057   1
  -6   2   5 766.749 10.0394  -2
   3   2   5 766.749 10.0394   1
  -7   2   5 161.276 3.31799  -2
   4   2   5 161.276 3.31799   1
  -8   2   5 21.8107 2.23231  -2
   5   2   5 21.8107 2.23231   1
  -9   2   5 4.74240 1.88359  -2
   6   2   5 4.74240 1.88359   1
 -10   2   5 162.124 3.56647  -2
   7   2   5 162.124 3.56647   1
 -11   2   5 95.9664 2.91640  -2
   8   2   5 95.9664 2.91640   1
 -12   2   5 63.5120 2.97758  -2
   9   2   5 63.5120 2.97758   1
 -13   2   5 68.3521 3.11225  -2
  10   2   5 68.3521 3.11225   1
 -14   2   5 38.4069 2.89686  -2
  11   2   5 38.4069 2.89686   1
 -15   2   5 68.3931 5.07901  -2
  12   2   5 68.3931 5.07901   1
 -16   2   5 9.25192 3.44520  -2
  13   2   5 9.25192 3.44520   1
 -17   2   5 41.4842 4.86820  -2
  14   2   5 41.4842 4.86820   1
 -18   2   5 19.9003 3.71354  -2
  15   2   5 19.9003 3.71354   1
 -19   2   5 30.1562 3.98746  -2
  16   2   5 30.1562 3.98746   1
 -20   2   5 20.5815 3.88730  -2
  17   2   5 20.5815 3.88730   1
 -21   2   5 8.82730 4.69425  -2
  18   2   5 8.82730 4.69425   1
  17   3   5 7.56663 4.25506  -2
 -20   3   5 7.56663 4.25506   1
  16   3   5 1.95317 3.82408  -2
 -19   3   5 1.95317 3.82408   1
  15   3   5 8.18741 3.68723  -2
 -18   3   5 8.18741 3.68723   1
  14   3   5 1.87119 3.50736  -2
 -17   3   5 1.87119 3.50736   1
  13   3   5 15.5866 3.86936  -2
 -16   3   5 15.5866 3.86936   1
  12   3   5 19.4750 3.70367  -2
 -15   3   5 19.4750 3.70367   1
  11   3   5 1.58157 5.25719  -2
 -14   3   5 1.58157 5.25719   1
  10   3   5 20.6267 2.98784  -2
 -13   3   5 20.6267 2.98784   1
   9   3   5 241.449 6.20199  -2
 -12   3   5 241.449 6.20199   1
   8   3   5 36.2284 2.99338  -2
 -11   3   5 36.2284 2.99338   1
   7   3   5 53.0990 3.86515  -2
 -10   3   5 53.0990 3.86515   1
   6   3   5 15.9550 2.15547  -2
  -9   3   5 15.9550 2.15547   1
   5   3   5 107.444 3.86961  -2
  -8   3   5 107.444 3.86961   1
   4   3   5 123.753 3.65164  -2
  -7   3   5 123.753 3.65164   1
   3   3   5 20.3555 2.38321  -2
  -6   3   5 20.3555 2.38321   1
   2   3   5 619.678 9.74052  -2
  -5   3   5 619.678 9.74052   1
   1   3   5 78.5656 2.66624  -2
  -4   3   5 78.5656 2.66624   1
   0   3   5 31.8534 2.07097  -2
  -3   3   5 31.8534 2.07097   1
  -1   3   5 907.221 13.9300  -2
  -2   3   5 907.221 13.9300   1
  -2   3   5 605.790 12.1871  -2
  -1   3   5 605.790 12.1871   1
  -3   3   5 75.8033 2.94803  -2
   0   3   5 75.8033 2.94803   1
  -4   3   5 54.7946 2.61235  -2
   1   3   5 54.7946 2.61235   1
  -5   3   5 422.240 6.22356  -2
   2   3   5 422.240 6.22356   1
  -6   3   5 6.50885 1.61618  -2
   3   3   5 6.50885 1.61618   1
  -7   3   5 131.543 3.02845  -2
   4   3   5 131.543 3.02845   1
  -8   3   5 171.063 4.07923  -2
   5   3   5 171.063 4.07923   1
   5   3   5 166.939 9.86847   1
  -9   3   5 16.2598 2.12339  -2
   6   3   5 16.2598 2.12339   1
 -10   3   5 135.825 4.52357  -2
   7   3   5 135.825 4.52357   1
 -11   3   5 69.3125 3.05129  -2
   8   3   5 69.3125 3.05129   1
 -12   3   5 201.410 4.83904  -2
   9   3   5 201.410 4.83904   1
 -13   3   5 19.6193 3.03921  -2
  10   3   5 19.6193 3.03921   1
 -14   3   5 -1.9809 3.67456  -2
  11   3   5 -1.9809 3.67456   1
 -15   3   5 9.77819 5.56120  -2
  12   3   5 9.77819 5.56120   1
 -16   3   5 49.3268 4.03675  -2
  13   3   5 49.3268 4.03675   1
 -17   3   5 6.68396 3.70810  -2
  14   3   5 6.68396 3.70810   1
 -18   3   5 -3.6413 3.58847  -2
  15   3   5 -3.6413 3.58847   1
 -19   3   5 -0.4371 4.82496  -2
  16   3   5 -0.4371 4.82496   1
 -20   3   5 13.8267 4.17661  -2
  17   3   5 13.8267 4.17661   1
  18   3   5 6.23924 2.81735   1
  18   3   5 8.71406 3.07445   2
  17   4   5 16.1787 5.34613  -2
 -20   4   5 16.1787 5.34613   1
  16   4   5 -5.9124 4.01735  -2
 -19   4   5 -5.9124 4.01735   1
  15   4   5 6.55564 4.08804  -2
 -18   4   5 6.55564 4.08804   1
  14   4   5 0.05413 3.52422  -2
 -17   4   5 0.05413 3.52422   1
  13   4   5 20.8621 3.76762  -2
 -16   4   5 20.8621 3.76762   1
  12   4   5 7.42121 3.51980  -2
 -15   4   5 7.42121 3.51980   1
  11   4   5 11.2426 3.60490  -2
 -14   4   5 11.2426 3.60490   1
  10   4   5 74.3090 4.36480  -2
 -13   4   5 74.3090 4.36480   1
   9   4   5 5.86838 4.96909  -2
 -12   4   5 5.86838 4.96909   1
   8   4   5 30.6527 3.96837  -2
 -11   4   5 30.6527 3.96837   1
   7   4   5 -0.6940 3.18129  -2
 -10   4   5 -0.6940 3.18129   1
   6   4   5 17.0345 2.28704  -2
  -9   4   5 17.0345 2.28704   1
   5   4   5 129.915 3.45284  -2
  -8   4   5 129.915 3.45284   1
   4   4   5 62.2272 2.59654  -2
  -7   4   5 62.2272 2.59654   1
   3   4   5 4.59003 1.91799  -2
  -6   4   5 4.59003 1.91799   1
   2   4   5 42.4485 2.32999  -2
  -5   4   5 42.4485 2.32999   1
   1   4   5 77.6808 2.83073  -2
  -4   4   5 77.6808 2.83073   1
   0   4   5 2.79653 2.38552  -2
  -3   4   5 2.79653 2.38552   1
  -1   4   5 1.42455 2.12401  -2
  -2   4   5 1.42455 2.12401   1
  -2   4   5 0.59162 2.10218  -2
  -1   4   5 0.59162 2.10218   1
  -3   4   5 0.01860 2.03569  -2
   0   4   5 0.01860 2.03569   1
  -4   4   5 37.8081 2.22457  -2
   1   4   5 37.8081 2.22457   1
  -5   4   5 26.8670 2.26125  -2
   2   4   5 26.8670 2.26125   1
  -6   4   5 5.34257 1.86205  -2
   3   4   5 5.34257 1.86205   1
  -7   4   5 83.7935 2.94018  -2
   4   4   5 83.7935 2.94018   1
  -8   4   5 259.019 5.24092  -2
   5   4   5 259.019 5.24092   1
  -9   4   5 37.1231 3.06380  -2
   6   4   5 37.1231 3.06380   1
 -10   4   5 6.28886 2.58010  -2
   7   4   5 6.28886 2.58010   1
 -11   4   5 52.2317 3.66242  -2
   8   4   5 52.2317 3.66242   1
 -12   4   5 5.95867 5.41146  -2
   9   4   5 5.95867 5.41146   1
 -13   4   5 29.0856 3.81924  -2
  10   4   5 29.0856 3.81924   1
 -14   4   5 31.9280 3.85987  -2
  11   4   5 31.9280 3.85987   1
 -15   4   5 0.75379 3.16751  -2
  12   4   5 0.75379 3.16751   1
 -16   4   5 9.68142 3.58300  -2
  13   4   5 9.68142 3.58300   1
 -17   4   5 -0.6963 3.36145  -2
  14   4   5 -0.6963 3.36145   1
 -18   4   5 8.87826 3.81364  -2
  15   4   5 8.87826 3.81364   1
 -19   4   5 4.49000 3.92091  -2
  16   4   5 4.49000 3.92091   1
 -20   4   5 12.5171 7.22441  -2
  17   4   5 12.5171 7.22441   1
  16   5   5 7.10387 9.89991  -2
 -19   5   5 7.10387 9.89991   1
  15   5   5 -1.9868 4.12999  -2
 -18   5   5 -1.9868 4.12999   1
  14   5   5 5.52212 4.19524  -2
 -17   5   5 5.52212 4.19524   1
  13   5   5 4.65925 3.77551  -2
 -16   5   5 4.65925 3.77551   1
  12   5   5 9.38392 3.43076  -2
 -15   5   5 9.38392 3.43076   1
  11   5   5 12.5158 3.38287  -2
 -14   5   5 12.5158 3.38287   1
  10   5   5 45.9911 4.38392  -2
 -13   5   5 45.9911 4.38392   1
   9   5   5 117.229 5.65754  -2
 -12   5   5 117.229 5.65754   1
   8   5   5 24.1451 3.43510  -2
 -11   5   5 24.1451 3.43510   1
   7   5   5 16.5602 5.18428  -2
 -10   5   5 16.5602 5.18428   1
   6   5   5 20.0375 2.92070  -2
  -9   5   5 20.0375 2.92070   1
   5   5   5 8.00722 2.75876  -2
  -8   5   5 8.00722 2.75876   1
   4   5   5 13.0317 2.10422  -2
  -7   5   5 13.0317 2.10422   1
   3   5   5 10.1748 2.12001  -2
  -6   5   5 10.1748 2.12001   1
   2   5   5 42.1770 2.62212  -2
  -5   5   5 42.1770 2.62212   1
   1   5   5 60.5402 3.50826  -2
  -4   5   5 60.5402 3.50826   1
   0   5   5 36.5537 3.07196  -2
  -3   5   5 36.5537 3.07196   1
  -1   5   5 29.8484 3.25972  -2
  -2   5   5 29.8484 3.25972   1
  -2   5   5 49.0803 2.89739  -2
  -1   5   5 49.0803 2.89739   1
  -3   5   5 51.9958 2.82431  -2
   0   5   5 51.9958 2.82431   1
  -4   5   5 35.0622 2.45571  -2
   1   5   5 35.0622 2.45571   1
  -5   5   5 100.630 3.99856  -2
   2   5   5 100.630 3.99856   1
  -6   5   5 17.7189 2.20364  -2
   3   5   5 17.7189 2.20364   1
  -7   5   5 21.5948 2.84904  -2
   4   5   5 21.5948 2.84904   1
  -8   5   5 2.01970 2.68101  -2
   5   5   5 2.01970 2.68101   1
  -9   5   5 35.4094 3.33459  -2
   6   5   5 35.4094 3.33459   1
 -10   5   5 47.9398 6.05985  -2
   7   5   5 47.9398 6.05985   1
 -11   5   5 13.4139 3.01188  -2
   8   5   5 13.4139 3.01188   1
 -12   5   5 49.6658 3.79683  -2
   9   5   5 49.6658 3.79683   1
 -13   5   5 66.5459 4.62572  -2
  10   5   5 66.5459 4.62572   1
 -14   5   5 16.3878 3.57216  -2
  11   5   5 16.3878 3.57216   1
 -15   5   5 24.2376 3.71444  -2
  12   5   5 24.2376 3.71444   1
 -16   5   5 8.67007 3.88193  -2
  13   5   5 8.67007 3.88193   1
 -17   5   5 2.33525 3.82357  -2
  14   5   5 2.33525 3.82357   1
 -18   5   5 -2.9564 3.90787  -2
  15   5   5 -2.9564 3.90787   1
  14   6   5 0.12883 7.50742  -2
 -17   6   5 0.12883 7.50742   1
  13   6   5 15.7989 4.50199  -2
 -16   6   5 15.7989 4.50199   1
  12   6   5 4.02248 4.09610  -2
 -15   6   5 4.02248 4.09610   1
  11   6   5 12.9198 3.76745  -2
 -14   6   5 12.9198 3.76745   1
  10   6   5 23.5566 3.80253  -2
 -13   6   5 23.5566 3.80253   1
   9   6   5 4.00494 3.42486  -2
 -12   6   5 4.00494 3.42486   1
   8   6   5 17.3063 3.92437  -2
 -11   6   5 17.3063 3.92437   1
   7   6   5 84.0209 5.31293  -2
 -10   6   5 84.0209 5.31293   1
   6   6   5 4.68357 3.29093  -2
  -9   6   5 4.68357 3.29093   1
   5   6   5 213.598 10.1445  -2
  -8   6   5 213.598 10.1445   1
   4   6   5 116.934 4.81528  -2
  -7   6   5 116.934 4.81528   1
   3   6   5 54.2976 3.80787  -2
  -6   6   5 54.2976 3.80787   1
   2   6   5 83.6336 3.39393  -2
  -5   6   5 83.6336 3.39393   1
   1   6   5 99.5590 3.63566  -2
  -4   6   5 99.5590 3.63566   1
   0   6   5 24.5116 3.17785  -2
  -3   6   5 24.5116 3.17785   1
  -1   6   5 10.0435 3.14647  -2
  -2   6   5 10.0435 3.14647   1
  -2   6   5 6.11376 2.50221  -2
  -1   6   5 6.11376 2.50221   1
  -3   6   5 25.0821 2.82108  -2
   0   6   5 25.0821 2.82108   1
  -4   6   5 138.883 4.12890  -2
   1   6   5 138.883 4.12890   1
  -5   6   5 158.965 5.26007  -2
   2   6   5 158.965 5.26007   1
  -6   6   5 20.2389 3.19884  -2
   3   6   5 20.2389 3.19884   1
  -7   6   5 60.3530 4.62385  -2
   4   6   5 60.3530 4.62385   1
  -8   6   5 196.466 7.44496  -2
   5   6   5 196.466 7.44496   1
  -9   6   5 -0.6109 3.35980  -2
   6   6   5 -0.6109 3.35980   1
 -10   6   5 77.8175 4.33535  -2
   7   6   5 77.8175 4.33535   1
 -11   6   5 12.7206 3.42305  -2
   8   6   5 12.7206 3.42305   1
 -12   6   5 11.6849 3.52945  -2
   9   6   5 11.6849 3.52945   1
 -13   6   5 20.4033 3.55815  -2
  10   6   5 20.4033 3.55815   1
 -14   6   5 7.10158 3.50866  -2
  11   6   5 7.10158 3.50866   1
 -15   6   5 -1.5692 3.45618  -2
  12   6   5 -1.5692 3.45618   1
 -16   6   5 4.14371 4.05949  -2
  13   6   5 4.14371 4.05949   1
 -17   6   5 -5.3233 7.85190  -2
  14   6   5 -5.3233 7.85190   1
  12   7   5 3.47466 7.37394  -2
 -15   7   5 3.47466 7.37394   1
  11   7   5 2.84414 3.55058  -2
 -14   7   5 2.84414 3.55058   1
  10   7   5 8.26573 4.21701  -2
 -13   7   5 8.26573 4.21701   1
   9   7   5 2.45843 3.87972  -2
 -12   7   5 2.45843 3.87972   1
   8   7   5 0.88161 3.43604  -2
 -11   7   5 0.88161 3.43604   1
   7   7   5 11.3089 3.59818  -2
 -10   7   5 11.3089 3.59818   1
   6   7   5 1.35397 3.19460  -2
  -9   7   5 1.35397 3.19460   1
   5   7   5 68.9818 4.86872  -2
  -8   7   5 68.9818 4.86872   1
   4   7   5 65.9467 4.20927  -2
  -7   7   5 65.9467 4.20927   1
   3   7   5 32.8759 3.14824  -2
  -6   7   5 32.8759 3.14824   1
   2   7   5 6.98799 4.21104  -2
  -5   7   5 6.98799 4.21104   1
   1   7   5 27.8992 5.03857  -2
  -4   7   5 27.8992 5.03857   1
   0   7   5 11.2149 3.39069  -2
  -3   7   5 11.2149 3.39069   1
  -1   7   5 17.1616 2.94908  -2
  -2   7   5 17.1616 2.94908   1
  -2   7   5 34.7153 3.24832  -2
  -1   7   5 34.7153 3.24832   1
  -3   7   5 41.2132 3.25331  -2
   0   7   5 41.2132 3.25331   1
  -4   7   5 47.2306 4.71370  -2
   1   7   5 47.2306 4.71370   1
  -5   7   5 5.64741 3.22963  -2
   2   7   5 5.64741 3.22963   1
  -6   7   5 61.6634 5.22083  -2
   3   7   5 61.6634 5.22083   1
  -7   7   5 66.2029 4.69992  -2
   4   7   5 66.2029 4.69992   1
  -8   7   5 58.1056 4.59559  -2
   5   7   5 58.1056 4.59559   1
  -9   7   5 2.67493 3.27103  -2
   6   7   5 2.67493 3.27103   1
 -10   7   5 34.3375 3.97197  -2
   7   7   5 34.3375 3.97197   1
 -11   7   5 0.35427 3.33250  -2
   8   7   5 0.35427 3.33250   1
 -12   7   5 4.07544 3.65301  -2
   9   7   5 4.07544 3.65301   1
 -13   7   5 1.87521 3.78369  -2
  10   7   5 1.87521 3.78369   1
 -14   7   5 4.75572 3.88909  -2
  11   7   5 4.75572 3.88909   1
 -15   7   5 -5.4926 7.34113  -2
  12   7   5 -5.4926 7.34113   1
  13   7   5 1.05005 3.14936   1
  13   7   5 4.55335 3.43363   2
  10   8   5 1.63609 9.99116  -2
 -13   8   5 1.63609 9.99116   1
   9   8   5 -2.5178 3.68708  -2
 -12   8   5 -2.5178 3.68708   1
   8   8   5 11.8358 4.09649  -2
 -11   8   5 11.8358 4.09649   1
   7   8   5 -0.1540 3.70981  -2
 -10   8   5 -0.1540 3.70981   1
   6   8   5 11.4153 3.72559  -2
  -9   8   5 11.4153 3.72559   1
   5   8   5 36.5850 4.17082  -2
  -8   8   5 36.5850 4.17082   1
   4   8   5 6.19139 3.61468  -2
  -7   8   5 6.19139 3.61468   1
   3   8   5 8.00359 3.42021  -2
  -6   8   5 8.00359 3.42021   1
   2   8   5 1.46622 3.17271  -2
  -5   8   5 1.46622 3.17271   1
   1   8   5 -2.6620 3.09519  -2
  -4   8   5 -2.6620 3.09519   1
   0   8   5 1.82793 12.7471  -2
  -3   8   5 1.82793 12.7471   1
  -1   8   5 5.44969 3.34213  -2
  -2   8   5 5.44969 3.34213   1
  -2   8   5 3.83536 3.66221  -2
  -1   8   5 3.83536 3.66221   1
  -3   8   5 -3.5295 3.38546  -2
   0   8   5 -3.5295 3.38546   1
  -4   8   5 -0.2311 4.40924  -2
   1   8   5 -0.2311 4.40924   1
  -5   8   5 10.6536 3.60150  -2
   2   8   5 10.6536 3.60150   1
  -6   8   5 17.6415 3.42938  -2
   3   8   5 17.6415 3.42938   1
  -7   8   5 10.2712 3.46085  -2
   4   8   5 10.2712 3.46085   1
  -8   8   5 91.8577 5.10962  -2
   5   8   5 91.8577 5.10962   1
  -9   8   5 21.0604 3.98463  -2
   6   8   5 21.0604 3.98463   1
 -10   8   5 5.10723 3.74225  -2
   7   8   5 5.10723 3.74225   1
 -11   8   5 14.8343 3.98074  -2
   8   8   5 14.8343 3.98074   1
 -12   8   5 7.41374 3.80099  -2
   9   8   5 7.41374 3.80099   1
 -13   8   5 15.0985 11.6187  -2
  10   8   5 15.0985 11.6187   1
   7   9   5 38.4823 7.97101  -2
 -10   9   5 38.4823 7.97101   1
   6   9   5 3.36966 3.89250  -2
  -9   9   5 3.36966 3.89250   1
   5   9   5 2.16474 4.65802  -2
  -8   9   5 2.16474 4.65802   1
   4   9   5 10.8264 3.83918  -2
  -7   9   5 10.8264 3.83918   1
   3   9   5 10.4598 3.86334  -2
  -6   9   5 10.4598 3.86334   1
   2   9   5 14.3113 3.87356  -2
  -5   9   5 14.3113 3.87356   1
   1   9   5 0.38889 4.69495  -2
  -4   9   5 0.38889 4.69495   1
   0   9   5 -12.466 14.0437  -2
  -3   9   5 -12.466 14.0437   1
  -1   9   5 -3.4574 12.8766  -2
  -2   9   5 -3.4574 12.8766   1
  -2   9   5 -20.016 15.7611  -2
  -1   9   5 -20.016 15.7611   1
  -3   9   5 16.3145 6.10026  -2
   0   9   5 16.3145 6.10026   1
  -4   9   5 22.4498 5.25589  -2
   1   9   5 22.4498 5.25589   1
  -5   9   5 4.60947 3.37287  -2
   2   9   5 4.60947 3.37287   1
  -6   9   5 8.94699 3.60587  -2
   3   9   5 8.94699 3.60587   1
  -7   9   5 13.0258 4.85640  -2
   4   9   5 13.0258 4.85640   1
  -8   9   5 12.5705 4.16529  -2
   5   9   5 12.5705 4.16529   1
  -9   9   5 3.47487 4.35761  -2
   6   9   5 3.47487 4.35761   1
 -10   9   5 3.68023 6.88714  -2
   7   9   5 3.68023 6.88714   1
   7   9   5 6.99154 8.61197   1
   7   9   5 19.1551 8.00514   2
 -21   0   6 48.4141 9.07446   1
 -21   0   6 21.0864 7.24385   2
 -20   0   6 19.4058 6.78543   1
 -20   0   6 20.6023 6.65535   2
 -19   0   6 12.0865 3.51483   2
 -19   0   6 32.2290 4.48437   1
 -18   0   6 20.2341 4.38496   1
 -18   0   6 9.55910 3.23205   2
 -17   0   6 0.80731 2.35022   1
 -17   0   6 -0.3353 2.28286   2
 -16   0   6 4.87988 2.77394   1
 -16   0   6 6.35693 2.92068   2
 -15   0   6 4.01077 2.01672   2
 -15   0   6 6.43087 2.88543   1
 -14   0   6 372.397 11.5789   1
 -14   0   6 156.989 6.94369   2
 -13   0   6 11.7356 2.95908   2
 -13   0   6 11.1773 3.07779   1
 -12   0   6 12.2070 2.60054   2
 -12   0   6 24.0924 3.45618   1
 -11   0   6 0.02036 2.09853   1
 -11   0   6 3.32056 1.97767   2
 -10   0   6 21.4774 2.88601   2
 -10   0   6 50.6091 2.83463   1
  -9   0   6 5.03568 1.66123   1
  -9   0   6 3.73674 1.61911   2
  -8   0   6 4.29262 1.45711   2
  -8   0   6 9.67247 1.73611   1
  -7   0   6 395.133 7.25172   1
  -7   0   6 163.142 4.55342   2
  -6   0   6 908.220 14.4081   1
  -6   0   6 383.976 7.04443   2
  -5   0   6 5.04103 1.19663   1
  -5   0   6 1.59297 1.09845   2
  -4   0   6 2.03757 1.67511   1
  -4   0   6 0.44559 1.62259   2
  -3   0   6 0.54151 1.52899   2
  -3   0   6 2.90323 1.62493   1
  -2   0   6 2.09192 1.59199   2
  -2   0   6 -2.3298 1.36392   1
  -1   0   6 37.0732 2.85664   2
  -1   0   6 87.2000 4.01804   1
   0   0   6 51.7912 3.30846   1
   0   0   6 17.1268 2.22696   2
   1   0   6 404.964 9.93551   2
   1   0   6 990.589 17.5564   1
   2   0   6 415.816 8.41634   2
   2   0   6 1035.00 16.2113   1
   3   0   6 48.8899 2.12584   2
   3   0   6 112.066 3.65236   1
   4   0   6 134.241 5.07289   1
   4   0   6 54.5440 2.74929   2
   5   0   6 21.3537 2.19086   1
   5   0   6 6.25923 1.57664   2
   6   0   6 90.1371 3.67783   1
   6   0   6 34.7668 2.44845   2
   7   0   6 5.35644 2.18610   2
   7   0   6 7.89925 2.27393   1
 -10   0   6 20.3239 6.48100  -2
   7   0   6 20.3239 6.48100   1
 -11   0   6 139.301 9.06536  -2
   8   0   6 139.301 9.06536   1
   8   0   6 62.2381 4.31208   2
   8   0   6 154.344 6.35944   1
 -12   0   6 164.489 9.86476  -2
   9   0   6 164.489 9.86476   1
   9   0   6 70.2029 4.81683   2
   9   0   6 161.183 6.74429   1
  10   0   6 57.8190 4.63356   1
  10   0   6 24.0003 3.45790   2
  11   0   6 74.7002 4.01879   1
  11   0   6 45.1321 4.58549   2
  12   0   6 11.4797 2.33973   1
  12   0   6 5.40318 2.73713   2
  13   0   6 34.2686 4.52586   1
  13   0   6 12.5866 2.26945   2
  14   0   6 15.4715 3.08972   2
  14   0   6 42.7397 4.76303   1
  15   0   6 4.94495 3.07078   1
  15   0   6 2.06040 2.89522   2
  16   0   6 27.1557 7.80380   2
  16   0   6 54.5581 5.35941   1
  17   0   6 110.250 12.2300   1
  17   0   6 76.6358 10.2958   2
  18   0   6 42.5585 8.82299   2
  18   0   6 16.1250 7.02043   1
 -21   1   6 11.1755 3.33939   2
 -21   1   6 15.8965 4.92628   1
  17   1   6 85.1680 14.8616  -2
 -20   1   6 85.1680 14.8616   1
 -20   1   6 10.7719 3.13557   2
 -20   1   6 14.3056 3.70893   1
 -19   1   6 17.1321 2.91030   1
 -19   1   6 10.7492 3.07287   2
  16   1   6 13.7272 8.54254  -2
 -19   1   6 13.7272 8.54254   1
 -18   1   6 8.72687 2.23082   1
 -18   1   6 5.73970 2.72728   2
 -17   1   6 28.8814 2.50062   2
 -17   1   6 70.2655 3.39044   1
 -16   1   6 95.6432 4.45652   1
 -16   1   6 40.4825 3.09875   2
 -15   1   6 5.44558 1.90540   1
 -15   1   6 0.64398 1.50095   2
 -14   1   6 63.6313 3.59976   1
 -14   1   6 27.1407 2.31000   2
 -13   1   6 91.4390 3.31313   2
 -13   1   6 225.259 5.91746   1
 -12   1   6 114.175 4.09473   1
 -12   1   6 41.7353 2.37014   2
 -11   1   6 35.2394 2.65562   1
 -11   1   6 15.3210 1.49503   2
 -10   1   6 4.46775 1.22773   2
 -10   1   6 15.1544 1.69003   1
  -9   1   6 17.1451 1.63217   1
  -9   1   6 7.29392 1.18157   2
  -8   1   6 20.0942 1.51721   2
  -8   1   6 48.4785 1.89661   1
  -7   1   6 344.759 4.93035   1
  -7   1   6 145.826 3.11499   2
  -6   1   6 158.798 3.08048   2
  -6   1   6 397.408 5.82647   1
  -5   1   6 9.52505 0.85691   1
  -5   1   6 5.13104 0.89769   2
  -4   1   6 12.8319 1.18526   1
  -4   1   6 6.32104 0.98296   2
  -3   1   6 123.716 2.55331   2
  -3   1   6 302.079 4.62382   1
  -2   1   6 350.109 5.20099   1
  -2   1   6 142.437 3.06980   2
  -1   1   6 29.4088 1.32708   2
  -1   1   6 70.0351 1.85386   1
   0   1   6 -0.6680 0.75417   2
   0   1   6 0.88920 0.85214   1
   1   1   6 219.379 3.45945   1
   1   1   6 82.3686 2.10112   2
   2   1   6 -0.1781 0.72368   2
   2   1   6 1.63485 0.76892   1
   3   1   6 4.09675 0.92138   2
   3   1   6 6.18428 1.05172   1
   4   1   6 67.3418 2.10297   2
   4   1   6 168.752 3.40832   1
   5   1   6 1.83962 1.12974   1
   5   1   6 1.86663 0.94406   2
   6   1   6 0.97685 1.06640   1
   6   1   6 0.09770 1.08084   2
   7   1   6 39.0837 1.99702   1
   7   1   6 17.7040 1.73439   2
   8   1   6 37.8143 2.71693   2
   8   1   6 98.7010 2.91067   1
   9   1   6 5.73840 1.57874   1
   9   1   6 3.70860 1.75531   2
 -12   1   6 36.7681 6.26557  -2
   9   1   6 36.7681 6.26557   1
 -13   1   6 477.282 17.7999  -2
  10   1   6 477.282 17.7999   1
  10   1   6 413.277 7.61414   1
  10   1   6 180.851 5.31092   2
  11   1   6 93.1238 4.04943   2
  11   1   6 211.595 5.12884   1
  12   1   6 6.80810 2.13881   2
  12   1   6 21.3804 2.49037   1
  13   1   6 10.2778 2.21891   2
  13   1   6 26.7633 2.49339   1
  14   1   6 3.45642 1.73401   2
  14   1   6 4.66298 1.80682   1
  15   1   6 3.82792 2.04836   2
  15   1   6 2.10926 2.19701   1
  16   1   6 13.8460 3.37059   1
  16   1   6 5.01538 2.61176   2
  17   1   6 30.3000 3.73534   1
  17   1   6 14.9246 3.77127   2
  18   1   6 16.6658 8.41759   1
 -21   2   6 6.65655 3.26803   2
 -21   2   6 1.47563 2.51996   1
 -20   2   6 3.04566 2.94177   1
 -20   2   6 4.34536 2.81063   2
  17   2   6 1.00266 7.58301  -2
 -20   2   6 1.00266 7.58301   1
  16   2   6 10.5639 15.7430  -2
 -19   2   6 10.5639 15.7430   1
 -19   2   6 3.73814 2.39197   1
 -19   2   6 2.94826 2.60236   2
 -18   2   6 6.94301 2.31381   2
 -18   2   6 5.65222 2.49628   1
  15   2   6 12.4102 15.6489  -2
 -18   2   6 12.4102 15.6489   1
 -17   2   6 6.52566 2.32615   2
 -17   2   6 5.49675 2.29752   1
  14   2   6 26.8231 15.8640  -2
 -17   2   6 26.8231 15.8640   1
 -16   2   6 9.78458 3.15628   1
 -16   2   6 4.15172 2.35925   2
  13   2   6 4.44512 7.35102  -2
 -16   2   6 4.44512 7.35102   1
 -15   2   6 47.7420 2.87257   2
 -15   2   6 126.657 4.75952   1
 -14   2   6 14.2915 2.11282   2
 -14   2   6 32.4547 2.97262   1
 -13   2   6 14.5941 2.22767   1
 -13   2   6 7.18409 1.75806   2
 -12   2   6 2.67786 1.32611   2
 -12   2   6 5.40177 1.84856   1
 -11   2   6 1.75119 1.29686   1
 -11   2   6 0.41933 1.32021   2
 -10   2   6 1.35028 1.19761   1
 -10   2   6 1.07727 1.31227   2
  -9   2   6 43.0297 2.26302   2
  -9   2   6 107.386 3.28735   1
   6   2   6 102.407 9.42758  -2
  -9   2   6 102.407 9.42758   1
  -8   2   6 37.2085 1.99486   1
  -8   2   6 18.3258 1.76733   2
  -7   2   6 1128.76 14.2275   1
  -7   2   6 456.172 6.82707   2
  -6   2   6 63.9550 1.87773   1
  -6   2   6 28.8387 1.73456   2
  -5   2   6 38.1457 1.47878   1
  -5   2   6 17.0640 1.41917   2
  -4   2   6 75.8606 2.11971   2
  -4   2   6 185.816 3.41812   1
  -3   2   6 252.298 3.56858   1
  -3   2   6 101.207 2.22208   2
  -2   2   6 28.8706 1.28732   2
  -2   2   6 72.5780 1.82108   1
  -1   2   6 -0.8802 0.75108   2
  -1   2   6 0.40510 0.76292   1
   0   2   6 38.1793 1.30199   2
   0   2   6 95.5167 2.62302   1
   1   2   6 -0.6023 0.80052   1
   1   2   6 1.76143 0.89733   2
   2   2   6 211.281 3.47872   2
   2   2   6 510.890 7.99999   1
   3   2   6 1.18691 1.05119   1
   3   2   6 0.63334 0.91634   2
   4   2   6 19.3916 1.45549   2
   4   2   6 47.2253 2.01888   1
   5   2   6 1.79652 1.22309   1
   5   2   6 -0.1898 1.13214   2
   6   2   6 12.4387 1.58666   2
   6   2   6 32.9921 2.12187   1
   7   2   6 77.0232 2.88780   1
   7   2   6 33.3552 2.09178   2
   8   2   6 26.9053 2.20408   1
   8   2   6 9.43370 1.97737   2
   9   2   6 1.76739 1.61388   2
   9   2   6 3.65371 1.62589   1
  10   2   6 324.572 6.55731   1
  10   2   6 136.360 4.59421   2
  11   2   6 13.6658 2.60052   2
  11   2   6 28.4167 2.53228   1
  12   2   6 61.2527 4.31003   1
  12   2   6 21.0440 2.73711   2
  13   2   6 4.20363 2.25362   1
  13   2   6 -4.3504 2.52622   2
  14   2   6 100.005 4.70368   1
  14   2   6 43.0036 3.81851   2
  15   2   6 7.55778 2.49821   1
  15   2   6 4.40227 2.53606   2
  16   2   6 36.7185 4.02583   1
  16   2   6 14.9324 2.94620   2
 -19   2   6 69.8224 14.8526  -2
  16   2   6 69.8224 14.8526   1
  17   2   6 1.28679 2.72469   1
 -20   2   6 69.9588 15.5632  -2
  17   2   6 69.9588 15.5632   1
  17   2   6 6.72459 3.35863   2
 -20   3   6 2.14871 3.08607   1
 -20   3   6 1.99402 2.90310   2
 -19   3   6 1.47519 2.71177   2
 -19   3   6 1.59687 2.50967   1
 -18   3   6 -1.9333 2.37838   2
 -18   3   6 -2.6183 2.13609   1
 -17   3   6 2.62714 2.45780   1
 -17   3   6 5.25233 2.66139   2
 -16   3   6 11.7363 2.66833   1
 -16   3   6 7.64408 2.58289   2
 -15   3   6 21.4984 3.09465   2
 -15   3   6 56.7973 3.97811   1
 -14   3   6 0.07529 1.93236   2
 -14   3   6 -0.6811 1.76242   1
 -13   3   6 94.7030 4.23246   1
 -13   3   6 37.8048 2.61264   2
 -12   3   6 7.56466 2.11696   1
 -12   3   6 2.25161 1.58219   2
   9   3   6 -0.7642 9.90649  -2
 -12   3   6 -0.7642 9.90649   1
 -11   3   6 11.4464 1.70819   1
 -11   3   6 3.28308 1.49611   2
   8   3   6 8.88785 8.85899  -2
 -11   3   6 8.88785 8.85899   1
 -10   3   6 9.50693 1.58310   1
 -10   3   6 3.33421 1.34838   2
  -9   3   6 1.61202 1.28646   2
  -9   3   6 1.77737 1.50761   1
  -8   3   6 0.11219 1.22988   2
  -8   3   6 0.69735 1.38628   1
  -7   3   6 1.70454 1.17829   2
  -7   3   6 5.06334 1.42132   1
  -6   3   6 226.205 4.72069   2
  -6   3   6 542.803 8.65942   1
  -5   3   6 48.7193 1.91059   2
  -5   3   6 119.652 2.81196   1
  -4   3   6 1.59858 0.94288   1
  -4   3   6 0.35512 0.97797   2
  -3   3   6 2.75507 0.92627   2
  -3   3   6 7.43438 1.05654   1
  -1   3   6 178.005 9.29383  -2
  -2   3   6 178.005 9.29383   1
  -2   3   6 164.890 3.62057   1
  -2   3   6 71.1437 1.98318   2
  -1   3   6 2.79511 0.94243   2
  -1   3   6 3.21387 0.99860   1
   0   3   6 18.0883 1.28524   2
   0   3   6 42.7109 1.79240   1
  -4   3   6 185.434 9.11240  -2
   1   3   6 185.434 9.11240   1
   1   3   6 76.2302 2.25718   2
   1   3   6 186.346 3.97283   1
   2   3   6 29.0609 1.70295   2
   2   3   6 59.9649 2.07306   1
   3   3   6 110.960 3.22249   1
   3   3   6 44.7004 2.31579   2
  -6   3   6 294.087 13.2567  -2
   3   3   6 294.087 13.2567   1
   4   3   6 22.4968 1.83512   1
   4   3   6 6.96996 1.59032   2
   5   3   6 16.8620 1.73160   1
   5   3   6 4.37663 1.58256   2
  -8   3   6 10.4273 5.01019  -2
   5   3   6 10.4273 5.01019   1
   6   3   6 4.80331 1.43926   1
   6   3   6 1.18087 1.33846   2
  -9   3   6 1.39483 4.99693  -2
   6   3   6 1.39483 4.99693   1
   7   3   6 -0.6169 1.29298   1
   7   3   6 1.55130 1.31283   2
   8   3   6 0.45544 1.48057   1
   8   3   6 -0.1562 1.31302   2
   9   3   6 8.98534 2.24558   2
   9   3   6 21.4105 2.26395   1
  10   3   6 76.1227 3.69172   2
  10   3   6 192.784 7.95296   1
  11   3   6 -3.4219 2.01656   1
  11   3   6 -1.0895 2.50152   2
  12   3   6 -1.4697 1.98280   2
  12   3   6 0.19227 2.13061   1
  13   3   6 -1.5496 1.97290   2
  13   3   6 2.48577 2.40029   1
 -16   3   6 -16.351 14.9337  -2
  13   3   6 -16.351 14.9337   1
 -17   3   6 -26.832 15.2555  -2
  14   3   6 -26.832 15.2555   1
  14   3   6 2.80043 2.62258   1
  14   3   6 -1.9370 2.12518   2
  15   3   6 -4.2118 1.95604   2
  15   3   6 1.16335 2.50412   1
 -18   3   6 -28.891 15.8076  -2
  15   3   6 -28.891 15.8076   1
  16   3   6 7.87747 3.23141   2
  16   3   6 23.5597 3.62339   1
 -19   3   6 31.9056 16.9311  -2
  16   3   6 31.9056 16.9311   1
  17   3   6 2.61313 3.05512   2
  17   3   6 -1.0821 2.67537   1
 -20   3   6 21.4465 16.0585  -2
  17   3   6 21.4465 16.0585   1
 -19   4   6 3.07438 3.61932   1
 -19   4   6 -3.3544 2.75026   2
  16   4   6 13.8438 9.44308  -2
 -19   4   6 13.8438 9.44308   1
 -18   4   6 0.55661 2.54059   2
 -18   4   6 4.18036 3.07361   1
  15   4   6 -7.3139 8.55958  -2
 -18   4   6 -7.3139 8.55958   1
 -17   4   6 -1.7824 2.84291   1
  14   4   6 10.2396 8.46992  -2
 -17   4   6 10.2396 8.46992   1
 -17   4   6 -1.9350 2.42783   2
 -16   4   6 -1.3522 2.23553   2
 -16   4   6 0.18547 2.27276   1
 -15   4   6 -0.9776 2.18308   1
 -15   4   6 -1.2816 2.03676   2
  12   4   6 -4.2616 11.9126  -2
 -15   4   6 -4.2616 11.9126   1
 -14   4   6 -2.1459 2.08619   2
 -14   4   6 -1.1778 1.95836   1
 -13   4   6 2.21132 2.13180   2
 -13   4   6 0.23350 2.79676   1
 -12   4   6 0.81472 1.84362   2
 -12   4   6 4.39195 2.12856   1
   9   4   6 -2.1728 9.68998  -2
 -12   4   6 -2.1728 9.68998   1
   8   4   6 67.7880 11.0057  -2
 -11   4   6 67.7880 11.0057   1
 -11   4   6 45.7258 4.21957   1
 -11   4   6 16.2291 3.62889   2
 -10   4   6 5.90305 1.66701   2
 -10   4   6 14.1214 1.86195   1
   7   4   6 19.2494 8.52563  -2
 -10   4   6 19.2494 8.52563   1
  -9   4   6 9.41575 1.66752   2
  -9   4   6 24.2107 2.00381   1
  -8   4   6 3.26666 1.37827   1
  -8   4   6 1.68983 1.38701   2
  -7   4   6 11.8598 1.66613   1
  -7   4   6 6.17720 1.36164   2
  -6   4   6 4.22309 1.30240   1
  -6   4   6 2.86863 1.27743   2
  -5   4   6 20.9306 1.97191   1
  -5   4   6 7.28340 1.49103   2
   2   4   6 90.6934 9.29668  -2
  -5   4   6 90.6934 9.29668   1
  -4   4   6 10.4643 1.66760   1
  -4   4   6 4.82338 1.28878   2
   1   4   6 149.487 10.6739  -2
  -4   4   6 149.487 10.6739   1
  -3   4   6 2.54997 1.34948   2
  -3   4   6 3.44636 1.44123   1
   0   4   6 195.617 10.2163  -2
  -3   4   6 195.617 10.2163   1
  -2   4   6 97.7160 3.30606   2
  -2   4   6 241.335 5.39943   1
  -1   4   6 249.083 11.5507  -2
  -2   4   6 249.083 11.5507   1
  -1   4   6 1.56529 1.46000   1
  -1   4   6 0.76489 1.10645   2
  -2   4   6 86.6372 5.61369  -2
  -1   4   6 86.6372 5.61369   1
   0   4   6 169.130 4.21162   2
  -3   4   6 419.109 11.6515  -2
   0   4   6 419.109 11.6515   1
   0   4   6 422.788 7.93659   1
   1   4   6 100.128 3.75238   2
   1   4   6 246.478 4.96823   1
  -4   4   6 263.657 11.2610  -2
   1   4   6 263.657 11.2610   1
   2   4   6 69.1492 2.84165   2
   2   4   6 173.710 4.48703   1
  -5   4   6 169.719 8.60585  -2
   2   4   6 169.719 8.60585   1
   3   4   6 52.5421 2.86837   2
   3   4   6 127.950 3.48976   1
   4   4   6 29.0781 2.29801   2
   4   4   6 69.6761 2.69955   1
  -8   4   6 6.75961 7.30508  -2
   5   4   6 6.75961 7.30508   1
   5   4   6 -1.6263 1.20486   2
   5   4   6 1.74931 1.40218   1
   6   4   6 31.5162 2.44982   1
   6   4   6 16.4702 1.68751   2
  -9   4   6 54.9184 9.17295  -2
   6   4   6 54.9184 9.17295   1
   7   4   6 3.95744 2.00363   2
   7   4   6 12.8689 1.88770   1
 -10   4   6 19.2472 9.63896  -2
   7   4   6 19.2472 9.63896   1
   8   4   6 20.0673 2.66399   2
   8   4   6 41.7153 3.78110   1
 -11   4   6 35.5932 10.8402  -2
   8   4   6 35.5932 10.8402   1
   9   4   6 0.99929 2.67244   2
   9   4   6 -0.5822 1.89278   1
  10   4   6 0.36388 2.67020   2
  10   4   6 2.22272 2.16196   1
  11   4   6 6.09596 2.51670   1
  11   4   6 2.09762 2.28953   2
  12   4   6 -3.7938 1.97979   1
  12   4   6 0.40354 2.30373   2
  13   4   6 1.10305 2.51986   1
  13   4   6 1.62406 2.15877   2
  14   4   6 11.4051 3.05318   1
  14   4   6 4.91672 3.37643   2
  15   4   6 -1.4852 2.72226   1
  15   4   6 2.15005 3.31170   2
  16   4   6 -4.0532 2.57747   1
  16   4   6 -0.5629 3.15511   2
 -18   5   6 7.83008 2.97297   1
 -18   5   6 1.35562 2.95794   2
 -17   5   6 1.28621 2.66679   2
 -17   5   6 2.15154 2.43462   1
 -16   5   6 4.67816 2.66394   2
 -16   5   6 0.24418 2.19958   1
  13   5   6 -14.958 14.1616  -2
 -16   5   6 -14.958 14.1616   1
 -15   5   6 -1.4090 2.12266   1
  12   5   6 -26.452 12.8740  -2
 -15   5   6 -26.452 12.8740   1
 -15   5   6 1.19159 2.39652   2
 -14   5   6 5.08714 2.33514   2
 -14   5   6 9.36721 2.78255   1
  11   5   6 -8.4018 11.6568  -2
 -14   5   6 -8.4018 11.6568   1
  10   5   6 12.9176 11.5669  -2
 -13   5   6 12.9176 11.5669   1
 -13   5   6 19.0379 3.00904   1
 -13   5   6 7.64320 2.54578   2
 -12   5   6 0.88531 2.10181   2
 -12   5   6 9.95372 3.27626   1
 -11   5   6 25.7393 3.77990   1
 -11   5   6 9.43370 2.42185   2
 -10   5   6 0.36704 1.91334   2
   7   5   6 25.3279 10.0897  -2
 -10   5   6 25.3279 10.0897   1
 -10   5   6 0.96348 2.02986   1
  -9   5   6 22.5944 2.97713   2
  -9   5   6 51.4947 3.83991   1
  -8   5   6 2.13437 2.15851   1
  -8   5   6 3.12321 1.40398   2
   4   5   6 3.90549 6.38706  -2
  -8   5   6 3.90549 6.38706   1
  -7   5   6 57.1707 2.66969   2
  -7   5   6 145.223 4.72539   1
   4   5   6 165.639 8.41677  -2
  -7   5   6 165.639 8.41677   1
  -6   5   6 70.1440 3.18398   1
  -6   5   6 28.5282 2.31717   2
   3   5   6 79.3262 8.57949  -2
  -6   5   6 79.3262 8.57949   1
  -5   5   6 16.9373 2.29279   1
   2   5   6 76.4069 6.43360  -2
  -5   5   6 76.4069 6.43360   1
  -5   5   6 7.10457 1.69931   2
  -4   5   6 169.399 4.56667   1
  -4   5   6 66.6413 2.94931   2
   1   5   6 244.380 17.4661  -2
  -4   5   6 244.380 17.4661   1
   0   5   6 -2.9902 5.75412  -2
  -3   5   6 -2.9902 5.75412   1
  -3   5   6 -0.7160 1.30264   2
  -3   5   6 -0.5553 1.95454   1
  -1   5   6 35.1979 7.57736  -2
  -3   5   6 35.1979 7.57736   1
  -2   5   6 98.5856 4.16958   2
  -2   5   6 243.032 8.20801   1
  -1   5   6 306.363 13.5175  -2
  -2   5   6 306.363 13.5175   1
  -1   5   6 70.1285 3.71830   1
  -1   5   6 32.9998 2.92443   2
  -2   5   6 159.940 7.61057  -2
  -1   5   6 159.940 7.61057   1
   0   5   6 6.76417 1.66928   1
  -3   5   6 4.82033 4.48350  -2
   0   5   6 4.82033 4.48350   1
   0   5   6 2.45861 1.67017   2
   1   5   6 22.9118 2.23118   2
   1   5   6 49.9699 2.70801   1
  -4   5   6 124.018 6.39165  -2
   1   5   6 124.018 6.39165   1
   2   5   6 123.358 3.91317   1
   2   5   6 50.9039 3.77791   2
  -5   5   6 140.870 6.56890  -2
   2   5   6 140.870 6.56890   1
   3   5   6 11.8546 1.87840   1
   3   5   6 4.19717 1.69193   2
  -6   5   6 35.4838 4.60244  -2
   3   5   6 35.4838 4.60244   1
   4   5   6 -1.3472 1.31610   1
   4   5   6 -1.1101 2.50435   2
   5   5   6 7.08419 1.76905   1
   5   5   6 2.81978 1.85236   2
   6   5   6 10.3612 2.50187   1
   6   5   6 3.05336 1.85988   2
   7   5   6 42.4233 3.61711   1
   7   5   6 17.8744 2.76729   2
   8   5   6 2.65174 2.76179   2
 -11   5   6 11.7239 10.7135  -2
   8   5   6 11.7239 10.7135   1
   8   5   6 10.3343 2.64919   1
   9   5   6 1.71538 2.30168   1
   9   5   6 -0.7619 2.11457   2
  10   5   6 5.55161 2.41560   2
  10   5   6 19.6073 3.15953   1
  11   5   6 0.99209 2.25938   2
  11   5   6 0.74785 2.26369   1
 -14   5   6 -27.159 12.5475  -2
  11   5   6 -27.159 12.5475   1
  12   5   6 7.80453 2.91955   1
  12   5   6 3.40522 2.45063   2
  13   5   6 3.93268 2.60031   1
  13   5   6 1.00555 2.45671   2
  14   5   6 10.6259 3.15716   1
  14   5   6 0.33848 2.43692   2
  15   5   6 6.29711 3.06746   1
  15   5   6 0.49663 6.15529   2
 -17   6   6 6.38599 4.04973   2
 -17   6   6 7.98626 3.10116   1
 -16   6   6 6.28678 2.91942   1
 -16   6   6 4.96616 3.01560   2
 -15   6   6 -0.3589 2.60892   2
 -15   6   6 -1.1519 2.43425   1
 -14   6   6 0.84548 2.56689   2
 -14   6   6 -2.0482 2.26985   1
 -13   6   6 -1.6662 2.31355   2
 -13   6   6 -0.1266 2.22421   1
  10   6   6 -2.0403 11.6415  -2
 -13   6   6 -2.0403 11.6415   1
 -12   6   6 0.45115 2.09446   1
   9   6   6 6.20303 11.0906  -2
 -12   6   6 6.20303 11.0906   1
 -12   6   6 1.54967 2.33556   2
   8   6   6 2.97426 10.6672  -2
 -11   6   6 2.97426 10.6672   1
 -11   6   6 -0.1989 2.13105   2
 -11   6   6 -2.5261 2.01190   1
 -10   6   6 -0.8039 2.02671   2
   7   6   6 1.40873 10.1701  -2
 -10   6   6 1.40873 10.1701   1
 -10   6   6 1.20219 2.89437   1
  -9   6   6 0.28750 2.11250   2
  -9   6   6 5.68185 3.08041   1
  -8   6   6 1.88012 2.22218   2
   4   6   6 10.4476 6.82148  -2
  -8   6   6 10.4476 6.82148   1
  -8   6   6 0.32290 2.49982   1
   3   6   6 4.65780 6.57785  -2
  -7   6   6 4.65780 6.57785   1
  -7   6   6 5.83972 2.92207   1
   4   6   6 14.9739 10.1935  -2
  -7   6   6 14.9739 10.1935   1
  -7   6   6 2.28762 2.06148   2
  -6   6   6 13.5627 2.78117   2
   2   6   6 35.4919 7.77979  -2
  -6   6   6 35.4919 7.77979   1
  -6   6   6 41.4950 4.45890   1
  -5   6   6 14.0689 2.84227   1
  -5   6   6 6.39780 2.16727   2
   1   6   6 45.2916 8.43427  -2
  -5   6   6 45.2916 8.43427   1
   2   6   6 28.3308 7.49706  -2
  -5   6   6 28.3308 7.49706   1
   0   6   6 224.943 13.1123  -2
  -4   6   6 224.943 13.1123   1
  -4   6   6 81.9710 4.30968   2
  -4   6   6 205.756 7.53398   1
   1   6   6 283.888 13.7976  -2
  -4   6   6 283.888 13.7976   1
  -3   6   6 88.5289 4.54799   1
  -3   6   6 32.1901 3.24244   2
   0   6   6 84.6469 8.52741  -2
  -3   6   6 84.6469 8.52741   1
  -2   6   6 1.20333 1.93823   2
  -1   6   6 46.5464 7.33114  -2
  -2   6   6 46.5464 7.33114   1
  -2   6   6 6.78699 2.26533   1
  -1   6   6 104.613 4.71642   1
  -1   6   6 35.8297 2.80005   2
  -2   6   6 122.330 8.87562  -2
  -1   6   6 122.330 8.87562   1
   0   6   6 31.1673 3.33814   1
   0   6   6 14.2275 2.55082   2
  -3   6   6 68.1578 5.86308  -2
   0   6   6 68.1578 5.86308   1
   1   6   6 47.2992 4.02728   2
  -4   6   6 222.653 8.57652  -2
   1   6   6 222.653 8.57652   1
   1   6   6 118.758 5.01089   1
   2   6   6 11.0855 2.63874   1
   2   6   6 2.11014 2.21949   2
  -5   6   6 18.4217 8.80138  -2
   2   6   6 18.4217 8.80138   1
  -6   6   6 23.9485 8.66104  -2
   3   6   6 23.9485 8.66104   1
   3   6   6 6.12722 2.27706   1
   3   6   6 0.10331 2.56744   2
   4   6   6 11.5245 2.49200   1
   4   6   6 4.96378 2.90142   2
  -7   6   6 22.7117 8.97998  -2
   4   6   6 22.7117 8.97998   1
   5   6   6 3.19639 2.22951   2
   5   6   6 7.46105 2.63991   1
  -8   6   6 12.5798 9.24393  -2
   5   6   6 12.5798 9.24393   1
   6   6   6 2.30430 2.93857   2
  -9   6   6 5.39639 9.67213  -2
   6   6   6 5.39639 9.67213   1
   6   6   6 2.47208 2.20942   1
   7   6   6 0.68483 2.10140   2
   7   6   6 4.93502 2.50018   1
   8   6   6 2.61637 2.40269   1
   8   6   6 0.77926 2.03878   2
   9   6   6 8.62669 2.83905   1
   9   6   6 2.97465 2.32187   2
  10   6   6 9.91695 3.22681   1
  10   6   6 4.31662 2.52728   2
 -13   6   6 10.3769 11.4643  -2
  10   6   6 10.3769 11.4643   1
  11   6   6 -0.0099 2.44802   2
  11   6   6 3.37014 2.63056   1
  12   6   6 2.63693 2.83122   1
  12   6   6 1.34651 2.43179   2
  13   6   6 5.85329 3.06879   2
  13   6   6 2.82993 3.32906   1
 -15   7   6 2.19678 2.95843   1
 -15   7   6 -0.2327 2.91500   2
 -14   7   6 1.72584 2.88937   2
 -14   7   6 1.49843 2.57186   1
 -13   7   6 -3.4431 2.20651   1
 -13   7   6 -0.5270 2.53733   2
 -12   7   6 2.40562 2.53163   1
 -12   7   6 0.25741 2.51540   2
 -11   7   6 4.98661 2.81641   2
   8   7   6 26.8282 12.5068  -2
 -11   7   6 26.8282 12.5068   1
 -11   7   6 8.12238 2.64446   1
   7   7   6 6.71681 7.90053  -2
 -10   7   6 6.71681 7.90053   1
 -10   7   6 1.35350 2.39664   2
 -10   7   6 4.74860 2.59125   1
   6   7   6 18.6209 11.3968  -2
  -9   7   6 18.6209 11.3968   1
  -9   7   6 -0.3126 2.15685   1
  -9   7   6 3.45884 2.64251   2
  -8   7   6 8.42740 2.61583   2
  -8   7   6 10.4633 2.48331   1
   5   7   6 60.5578 12.7823  -2
  -8   7   6 60.5578 12.7823   1
  -7   7   6 5.53332 2.50858   2
  -7   7   6 6.75868 3.10939   1
  -6   7   6 1.35591 2.18718   2
  -6   7   6 2.54238 3.02499   1
   2   7   6 14.0744 8.23217  -2
  -6   7   6 14.0744 8.23217   1
  -5   7   6 4.02251 2.37692   2
   1   7   6 15.4923 8.35221  -2
  -5   7   6 15.4923 8.35221   1
  -5   7   6 4.57077 2.98171   1
   0   7   6 4.38619 8.28980  -2
  -4   7   6 4.38619 8.28980   1
  -4   7   6 0.76679 2.12420   2
  -4   7   6 1.80601 2.93186   1
  -3   7   6 17.5144 2.60619   1
  -3   7   6 7.23327 1.94177   2
  -2   7   6 0.44432 1.76624   1
  -2   7   6 2.51491 1.77772   2
  -1   7   6 32.4711 3.31483   1
  -1   7   6 15.2919 2.38830   2
   0   7   6 16.4274 2.84712   2
   0   7   6 40.8987 3.73237   1
   1   7   6 3.98378 3.23096   2
   1   7   6 -0.1984 2.16769   1
   2   7   6 21.5762 4.05697   2
   2   7   6 46.0034 4.13038   1
  -5   7   6 65.6286 10.8814  -2
   2   7   6 65.6286 10.8814   1
   3   7   6 21.0629 3.09598   1
   3   7   6 6.98941 3.26612   2
  -6   7   6 33.5195 10.2863  -2
   3   7   6 33.5195 10.2863   1
   4   7   6 50.8901 4.31016   1
   4   7   6 16.9790 3.78182   2
   5   7   6 71.4069 4.65549   1
   5   7   6 23.7900 3.55842   2
   6   7   6 2.57771 2.53304   1
   6   7   6 -0.7463 2.04719   2
  -9   7   6 10.0836 10.4139  -2
   6   7   6 10.0836 10.4139   1
   7   7   6 2.86090 2.69462   2
   7   7   6 4.71502 2.64481   1
 -10   7   6 3.71508 10.9582  -2
   7   7   6 3.71508 10.9582   1
   8   7   6 17.5147 3.11744   1
   8   7   6 7.93040 2.88528   2
   9   7   6 0.84819 2.67934   1
   9   7   6 4.23355 2.47906   2
  10   7   6 2.30519 2.72650   2
  10   7   6 9.26283 3.29903   1
  11   7   6 3.76172 3.15404   1
  11   7   6 3.21487 3.35357   2
 -12   8   6 -0.0525 2.85235   1
 -12   8   6 0.87725 3.91280   2
   9   8   6 -3.1268 13.3600  -2
 -12   8   6 -3.1268 13.3600   1
 -11   8   6 3.21661 2.85298   2
 -11   8   6 -0.5360 2.50332   1
 -10   8   6 0.37568 2.64343   2
 -10   8   6 2.57056 2.71951   1
  -9   8   6 1.37198 2.61513   1
  -9   8   6 3.03678 3.01572   2
  -8   8   6 -1.4967 3.20704   2
  -8   8   6 4.05533 2.51216   1
  -7   8   6 0.93825 2.63555   2
  -7   8   6 0.26540 2.36412   1
  -6   8   6 -0.0404 2.48228   2
   3   8   6 26.4343 11.9676  -2
  -6   8   6 26.4343 11.9676   1
  -6   8   6 -0.8510 2.27239   1
   2   8   6 9.18125 11.0134  -2
  -5   8   6 9.18125 11.0134   1
  -5   8   6 1.45675 2.71071   2
  -5   8   6 2.35201 2.52673   1
  -4   8   6 11.9938 2.62668   1
   0   8   6 6.02945 8.71543  -2
  -4   8   6 6.02945 8.71543   1
  -4   8   6 6.41747 3.06319   2
  -3   8   6 6.25108 2.99092   1
  -3   8   6 0.47033 2.46537   2
  -2   8   6 3.34292 3.16550   2
  -1   8   6 4.11353 2.57948   1
  -1   8   6 -3.9536 2.94846   2
   0   8   6 0.76877 2.76807   2
   0   8   6 4.71933 2.52921   1
   1   8   6 16.6146 3.75511   1
   1   8   6 7.08648 2.37937   2
  -4   8   6 18.9195 8.88563  -2
   1   8   6 18.9195 8.88563   1
  -5   8   6 16.4221 8.38374  -2
   2   8   6 16.4221 8.38374   1
   2   8   6 -3.4524 2.48272   1
   2   8   6 0.21717 2.37269   2
  -6   8   6 75.4585 12.7951  -2
   3   8   6 75.4585 12.7951   1
   3   8   6 43.8690 4.14271   1
   3   8   6 16.5400 3.35859   2
   4   8   6 9.04327 2.79595   1
   4   8   6 0.38336 2.36007   2
  -7   8   6 13.2558 10.9871  -2
   4   8   6 13.2558 10.9871   1
   5   8   6 -1.3755 2.43711   2
  -8   8   6 8.36145 6.69246  -2
   5   8   6 8.36145 6.69246   1
   5   8   6 4.48782 3.65326   1
   6   8   6 3.29731 2.42231   2
   6   8   6 7.06984 3.38951   1
  -9   8   6 21.6324 8.90837  -2
   6   8   6 21.6324 8.90837   1
   7   8   6 12.0646 3.31316   1
   7   8   6 2.88524 2.50313   2
   8   8   6 5.25133 2.87729   1
   8   8   6 2.53077 2.76208   2
   9   8   6 1.18726 3.16349   1
   9   8   6 -0.5146 4.23823   2
  -8   9   6 4.05821 3.44025   1
  -8   9   6 6.02750 4.07576   2
  -7   9   6 0.05388 2.73633   1
  -7   9   6 3.63176 3.92136   2
  -6   9   6 2.72283 3.14162   2
  -6   9   6 -0.7713 2.65061   1
  -5   9   6 1.49658 5.93774   2
  -5   9   6 -0.1185 2.61379   1
  -4   9   6 2.18680 3.52662   1
  -2   9   6 0.38743 4.72988   2
  -1   9   6 -0.0552 4.26439   1
   0   9   6 0.09347 3.38940   2
  -3   9   6 13.7729 9.84895  -2
   0   9   6 13.7729 9.84895   1
   1   9   6 6.24943 2.93871   2
  -4   9   6 29.0220 10.7013  -2
   1   9   6 29.0220 10.7013   1
  -5   9   6 3.64175 7.89938  -2
   2   9   6 3.64175 7.89938   1
   2   9   6 0.39084 3.91608   1
   2   9   6 -1.1358 2.51442   2
   3   9   6 3.05115 2.90257   2
  -6   9   6 16.5001 9.09096  -2
   3   9   6 16.5001 9.09096   1
   3   9   6 6.54940 4.67648   1
   4   9   6 -0.9886 3.74211   1
   4   9   6 0.01342 2.75340   2
  -7   9   6 10.7429 7.15433  -2
   4   9   6 10.7429 7.15433   1
   5   9   6 -1.8391 3.79765   1
   5   9   6 -0.0092 2.84328   2
  -8   9   6 8.14221 7.52107  -2
   5   9   6 8.14221 7.52107   1
 -20   0   7 16.3306 8.07183   1
 -19   0   7 6.64548 4.66098   1
 -18   0   7 5.72928 4.47265   1
 -17   0   7 -3.1842 5.38679   1
 -16   0   7 8.85064 6.61787   1
 -15   0   7 6.56132 4.18724   1
 -14   0   7 4.55208 4.00115   1
 -13   0   7 1.48849 3.84423   1
 -12   0   7 1.64274 3.64756   1
 -11   0   7 1.43695 3.07357   1
 -10   0   7 2.96340 3.15712   1
  -9   0   7 0.81644 2.08905   1
  -8   0   7 1.80076 2.02806   1
  -7   0   7 1.16340 1.84833   1
  -6   0   7 1.86160 1.63942   1
  -5   0   7 1.42370 2.42185   1
  -4   0   7 0.49641 2.43623   1
  -3   0   7 0.39026 2.44205   1
  -2   0   7 0.07607 2.17771   1
  -1   0   7 0.04399 2.13881   1
   0   0   7 1.30142 2.42813   1
   1   0   7 -0.8118 1.42163   1
   2   0   7 -0.0549 1.54969   1
   3   0   7 0.00049 1.75361   1
   4   0   7 1.01591 1.91016   1
   5   0   7 -0.2263 2.16600   1
   6   0   7 0.68244 3.07595   1
   7   0   7 0.06303 2.56319   1
   8   0   7 -0.5250 2.62993   1
   9   0   7 1.56641 2.73627   1
  10   0   7 1.81225 2.99022   1
  11   0   7 0.33387 3.02502   1
  12   0   7 3.32896 3.74872   1
  13   0   7 3.46542 4.03198   1
  14   0   7 3.50169 4.25906   1
  15   0   7 1.89553 4.41012   1
  16   0   7 11.3064 8.17839   1
  17   0   7 15.3609 9.01682   1
 -21   1   7 -1.9166 4.28717   1
 -21   1   7 -0.0198 3.96157   2
  16   1   7 11.6005 5.15715  -2
 -20   1   7 11.6005 5.15715   1
  15   1   7 10.7923 3.63554  -2
 -19   1   7 10.7923 3.63554   1
  14   1   7 12.7710 3.05783  -2
 -18   1   7 12.7710 3.05783   1
  13   1   7 43.2276 5.63530  -2
 -17   1   7 43.2276 5.63530   1
  12   1   7 27.5244 3.37317  -2
 -16   1   7 27.5244 3.37317   1
  11   1   7 6.90546 3.51485  -2
 -15   1   7 6.90546 3.51485   1
  10   1   7 25.8695 3.11400  -2
 -14   1   7 25.8695 3.11400   1
   9   1   7 29.8374 3.08663  -2
 -13   1   7 29.8374 3.08663   1
   8   1   7 54.9926 3.36736  -2
 -12   1   7 54.9926 3.36736   1
   7   1   7 32.3776 2.87518  -2
 -11   1   7 32.3776 2.87518   1
   6   1   7 47.0693 2.69878  -2
 -10   1   7 47.0693 2.69878   1
   5   1   7 21.4010 2.01873  -2
  -9   1   7 21.4010 2.01873   1
   4   1   7 4.69338 1.51722  -2
  -8   1   7 4.69338 1.51722   1
   3   1   7 253.315 4.40035  -2
  -7   1   7 253.315 4.40035   1
   2   1   7 155.286 3.15740  -2
  -6   1   7 155.286 3.15740   1
   1   1   7 6.55540 1.54418  -2
  -5   1   7 6.55540 1.54418   1
   0   1   7 3.72269 1.35747  -2
  -4   1   7 3.72269 1.35747   1
  -1   1   7 16.9645 1.50127  -2
  -3   1   7 16.9645 1.50127   1
  -2   1   7 3.35206 1.23805  -2
  -2   1   7 3.35206 1.23805   1
  -3   1   7 38.3219 2.36742  -2
  -1   1   7 38.3219 2.36742   1
  -4   1   7 -0.9426 1.32505  -2
   0   1   7 -0.9426 1.32505   1
  -5   1   7 13.7057 1.65187  -2
   1   1   7 13.7057 1.65187   1
  -6   1   7 302.691 4.96592  -2
   2   1   7 302.691 4.96592   1
  -7   1   7 258.343 4.55698  -2
   3   1   7 258.343 4.55698   1
  -8   1   7 6.50307 1.53342  -2
   4   1   7 6.50307 1.53342   1
  -9   1   7 25.9490 1.95652  -2
   5   1   7 25.9490 1.95652   1
 -10   1   7 36.4611 2.36842  -2
   6   1   7 36.4611 2.36842   1
 -11   1   7 21.6261 2.07336  -2
   7   1   7 21.6261 2.07336   1
 -12   1   7 25.0333 2.25878  -2
   8   1   7 25.0333 2.25878   1
 -13   1   7 71.1306 3.20108  -2
   9   1   7 71.1306 3.20108   1
 -14   1   7 35.0216 3.04902  -2
  10   1   7 35.0216 3.04902   1
 -15   1   7 9.63766 2.40238  -2
  11   1   7 9.63766 2.40238   1
 -16   1   7 67.4274 3.69231  -2
  12   1   7 67.4274 3.69231   1
 -17   1   7 28.5251 3.82462  -2
  13   1   7 28.5251 3.82462   1
 -18   1   7 16.5049 3.18448  -2
  14   1   7 16.5049 3.18448   1
 -19   1   7 18.9325 3.85418  -2
  15   1   7 18.9325 3.85418   1
 -20   1   7 16.6827 4.29335  -2
  16   1   7 16.6827 4.29335   1
  16   2   7 6.30725 4.09079  -2
 -20   2   7 6.30725 4.09079   1
  15   2   7 9.03820 3.93601  -2
 -19   2   7 9.03820 3.93601   1
  14   2   7 -0.7864 3.71667  -2
 -18   2   7 -0.7864 3.71667   1
  13   2   7 35.1749 6.03731  -2
 -17   2   7 35.1749 6.03731   1
  12   2   7 13.2292 3.95963  -2
 -16   2   7 13.2292 3.95963   1
  11   2   7 53.6204 3.86158  -2
 -15   2   7 53.6204 3.86158   1
  10   2   7 23.3985 3.12477  -2
 -14   2   7 23.3985 3.12477   1
 -14   2   7 49.5936 8.56881   2
   9   2   7 136.005 5.61762  -2
 -13   2   7 136.005 5.61762   1
   8   2   7 10.6662 2.67710  -2
 -12   2   7 10.6662 2.67710   1
   7   2   7 19.6853 2.21625  -2
 -11   2   7 19.6853 2.21625   1
   6   2   7 1.32609 2.12651  -2
 -10   2   7 1.32609 2.12651   1
   5   2   7 21.3261 2.23956  -2
  -9   2   7 21.3261 2.23956   1
   4   2   7 31.3580 2.09585  -2
  -8   2   7 31.3580 2.09585   1
   3   2   7 14.3124 2.04681  -2
  -7   2   7 14.3124 2.04681   1
   2   2   7 32.9544 2.00078  -2
  -6   2   7 32.9544 2.00078   1
   1   2   7 123.105 3.20960  -2
  -5   2   7 123.105 3.20960   1
   0   2   7 182.985 3.98596  -2
  -4   2   7 182.985 3.98596   1
  -1   2   7 21.0179 1.76746  -2
  -3   2   7 21.0179 1.76746   1
  -2   2   7 178.139 3.98767  -2
  -2   2   7 178.139 3.98767   1
  -3   2   7 12.1351 1.66883  -2
  -1   2   7 12.1351 1.66883   1
  -4   2   7 84.2249 2.72113  -2
   0   2   7 84.2249 2.72113   1
  -5   2   7 214.368 3.98641  -2
   1   2   7 214.368 3.98641   1
  -6   2   7 21.8585 1.73034  -2
   2   2   7 21.8585 1.73034   1
  -7   2   7 17.1323 1.72708  -2
   3   2   7 17.1323 1.72708   1
  -8   2   7 14.9215 2.02702  -2
   4   2   7 14.9215 2.02702   1
  -9   2   7 23.8222 2.01630  -2
   5   2   7 23.8222 2.01630   1
 -10   2   7 4.77152 1.78797  -2
   6   2   7 4.77152 1.78797   1
 -11   2   7 45.2195 2.39620  -2
   7   2   7 45.2195 2.39620   1
 -12   2   7 25.3668 2.30153  -2
   8   2   7 25.3668 2.30153   1
 -13   2   7 58.3198 3.40039  -2
   9   2   7 58.3198 3.40039   1
 -14   2   7 38.9049 3.46975  -2
  10   2   7 38.9049 3.46975   1
 -15   2   7 25.5995 2.69196  -2
  11   2   7 25.5995 2.69196   1
 -16   2   7 2.50743 2.94157  -2
  12   2   7 2.50743 2.94157   1
 -17   2   7 29.2379 3.51954  -2
  13   2   7 29.2379 3.51954   1
 -18   2   7 9.43381 3.18234  -2
  14   2   7 9.43381 3.18234   1
 -19   2   7 20.5510 4.27101  -2
  15   2   7 20.5510 4.27101   1
 -20   2   7 17.3602 4.35622  -2
  16   2   7 17.3602 4.35622   1
  16   3   7 -3.0758 4.32739  -2
 -20   3   7 -3.0758 4.32739   1
  15   3   7 1.55182 7.16042  -2
 -19   3   7 1.55182 7.16042   1
  14   3   7 33.3164 6.42360  -2
 -18   3   7 33.3164 6.42360   1
  13   3   7 10.8134 6.20441  -2
 -17   3   7 10.8134 6.20441   1
  12   3   7 -2.9324 4.86029  -2
 -16   3   7 -2.9324 4.86029   1
  11   3   7 16.1457 6.41375  -2
 -15   3   7 16.1457 6.41375   1
  10   3   7 120.832 5.39941  -2
 -14   3   7 120.832 5.39941   1
   9   3   7 6.49791 3.29482  -2
 -13   3   7 6.49791 3.29482   1
   8   3   7 62.5540 5.33328  -2
 -12   3   7 62.5540 5.33328   1
   7   3   7 116.520 4.57358  -2
 -11   3   7 116.520 4.57358   1
   6   3   7 23.9944 2.53800  -2
 -10   3   7 23.9944 2.53800   1
   5   3   7 41.2770 2.76501  -2
  -9   3   7 41.2770 2.76501   1
   4   3   7 42.3533 2.66536  -2
  -8   3   7 42.3533 2.66536   1
   3   3   7 21.0016 2.32828  -2
  -7   3   7 21.0016 2.32828   1
  -6   3   7 52.1305 5.63326   1
   2   3   7 54.8473 3.81264  -2
  -6   3   7 54.8473 3.81264   1
   1   3   7 12.0990 2.14300  -2
  -5   3   7 12.0990 2.14300   1
   0   3   7 1.61876 1.68899  -2
  -4   3   7 1.61876 1.68899   1
  -1   3   7 74.9745 2.56277  -2
  -3   3   7 74.9745 2.56277   1
  -2   3   7 -0.1382 1.47426  -2
  -2   3   7 -0.1382 1.47426   1
  -3   3   7 29.0025 1.79512  -2
  -1   3   7 29.0025 1.79512   1
  -4   3   7 4.14999 1.38162  -2
   0   3   7 4.14999 1.38162   1
  -5   3   7 5.79565 1.53890  -2
   1   3   7 5.79565 1.53890   1
  -6   3   7 108.211 3.15043  -2
   2   3   7 108.211 3.15043   1
  -7   3   7 36.1346 2.07194  -2
   3   3   7 36.1346 2.07194   1
  -8   3   7 14.9513 1.83297  -2
   4   3   7 14.9513 1.83297   1
  -9   3   7 34.1152 2.17196  -2
   5   3   7 34.1152 2.17196   1
 -10   3   7 45.6819 2.33613  -2
   6   3   7 45.6819 2.33613   1
 -11   3   7 76.0449 3.66466  -2
   7   3   7 76.0449 3.66466   1
 -12   3   7 44.8184 3.19222  -2
   8   3   7 44.8184 3.19222   1
 -13   3   7 6.84694 2.33264  -2
   9   3   7 6.84694 2.33264   1
 -14   3   7 50.0773 4.56036  -2
  10   3   7 50.0773 4.56036   1
 -15   3   7 28.8073 3.62627  -2
  11   3   7 28.8073 3.62627   1
 -16   3   7 -4.1298 2.86004  -2
  12   3   7 -4.1298 2.86004   1
 -17   3   7 4.45286 3.18243  -2
  13   3   7 4.45286 3.18243   1
 -18   3   7 18.5975 3.52271  -2
  14   3   7 18.5975 3.52271   1
 -19   3   7 8.37171 3.65766  -2
  15   3   7 8.37171 3.65766   1
 -20   3   7 18.7774 3.91058  -2
  16   3   7 18.7774 3.91058   1
  15   4   7 12.6243 6.56833  -2
 -19   4   7 12.6243 6.56833   1
  14   4   7 -1.4269 5.82350  -2
 -18   4   7 -1.4269 5.82350   1
  13   4   7 -6.3760 3.79811  -2
 -17   4   7 -6.3760 3.79811   1
  12   4   7 8.09242 3.84781  -2
 -16   4   7 8.09242 3.84781   1
  11   4   7 25.5945 5.22616  -2
 -15   4   7 25.5945 5.22616   1
  10   4   7 -0.1657 5.91982  -2
 -14   4   7 -0.1657 5.91982   1
   9   4   7 -2.5907 4.01389  -2
 -13   4   7 -2.5907 4.01389   1
   8   4   7 31.5696 3.73263  -2
 -12   4   7 31.5696 3.73263   1
   7   4   7 14.2826 3.29328  -2
 -11   4   7 14.2826 3.29328   1
   6   4   7 73.5763 3.88900  -2
 -10   4   7 73.5763 3.88900   1
   5   4   7 33.1611 3.17794  -2
  -9   4   7 33.1611 3.17794   1
   4   4   7 45.2407 2.93027  -2
  -8   4   7 45.2407 2.93027   1
   3   4   7 56.1091 3.08696  -2
  -7   4   7 56.1091 3.08696   1
   2   4   7 2.40353 2.24097  -2
  -6   4   7 2.40353 2.24097   1
   1   4   7 373.208 7.67175  -2
  -5   4   7 373.208 7.67175   1
   0   4   7 259.554 6.79008  -2
  -4   4   7 259.554 6.79008   1
  -1   4   7 11.4910 2.39452  -2
  -3   4   7 11.4910 2.39452   1
  -2   4   7 25.8047 2.12834  -2
  -2   4   7 25.8047 2.12834   1
  -3   4   7 10.5646 1.85217  -2
  -1   4   7 10.5646 1.85217   1
  -4   4   7 374.472 6.14685  -2
   0   4   7 374.472 6.14685   1
  -5   4   7 368.798 6.07780  -2
   1   4   7 368.798 6.07780   1
  -6   4   7 10.6399 1.71642  -2
   2   4   7 10.6399 1.71642   1
  -7   4   7 59.7237 2.45076  -2
   3   4   7 59.7237 2.45076   1
  -8   4   7 60.5389 2.50269  -2
   4   4   7 60.5389 2.50269   1
  -9   4   7 57.6114 3.13280  -2
   5   4   7 57.6114 3.13280   1
 -10   4   7 117.472 4.91908  -2
   6   4   7 117.472 4.91908   1
 -11   4   7 44.0108 2.79826  -2
   7   4   7 44.0108 2.79826   1
 -12   4   7 55.0737 3.66137  -2
   8   4   7 55.0737 3.66137   1
 -13   4   7 2.22624 3.21171  -2
   9   4   7 2.22624 3.21171   1
 -14   4   7 1.68819 2.85882  -2
  10   4   7 1.68819 2.85882   1
 -15   4   7 55.1604 4.20130  -2
  11   4   7 55.1604 4.20130   1
 -16   4   7 15.2597 3.45523  -2
  12   4   7 15.2597 3.45523   1
 -17   4   7 0.36974 3.53606  -2
  13   4   7 0.36974 3.53606   1
 -18   4   7 -3.4353 3.56655  -2
  14   4   7 -3.4353 3.56655   1
 -19   4   7 6.44827 4.86251  -2
  15   4   7 6.44827 4.86251   1
  13   5   7 5.47588 4.28969  -2
 -17   5   7 5.47588 4.28969   1
  12   5   7 -0.2558 3.85214  -2
 -16   5   7 -0.2558 3.85214   1
  11   5   7 -0.2116 3.73857  -2
 -15   5   7 -0.2116 3.73857   1
  10   5   7 0.76925 3.59037  -2
 -14   5   7 0.76925 3.59037   1
   9   5   7 3.39255 4.63663  -2
 -13   5   7 3.39255 4.63663   1
   8   5   7 5.64340 5.24834  -2
 -12   5   7 5.64340 5.24834   1
   7   5   7 23.5852 4.42438  -2
 -11   5   7 23.5852 4.42438   1
   6   5   7 27.4555 4.80461  -2
 -10   5   7 27.4555 4.80461   1
   5   5   7 81.2075 4.73581  -2
  -9   5   7 81.2075 4.73581   1
   4   5   7 86.2130 5.74887  -2
  -8   5   7 86.2130 5.74887   1
  -8   5   7 88.5668 7.40539   1
   3   5   7 80.3820 4.28683  -2
  -7   5   7 80.3820 4.28683   1
   2   5   7 141.373 4.59486  -2
  -6   5   7 141.373 4.59486   1
   1   5   7 136.602 4.53012  -2
  -5   5   7 136.602 4.53012   1
   0   5   7 61.1691 3.43603  -2
  -4   5   7 61.1691 3.43603   1
  -1   5   7 114.828 4.41630  -2
  -3   5   7 114.828 4.41630   1
  -2   5   7 8.87752 2.74461  -2
  -2   5   7 8.87752 2.74461   1
  -3   5   7 147.899 3.74456  -2
  -1   5   7 147.899 3.74456   1
  -4   5   7 24.9814 2.77363  -2
   0   5   7 24.9814 2.77363   1
  -5   5   7 77.2683 2.81792  -2
   1   5   7 77.2683 2.81792   1
  -6   5   7 185.085 4.48878  -2
   2   5   7 185.085 4.48878   1
  -7   5   7 50.7919 3.04982  -2
   3   5   7 50.7919 3.04982   1
  -8   5   7 49.8267 3.12363  -2
   4   5   7 49.8267 3.12363   1
  -9   5   7 52.9841 3.59614  -2
   5   5   7 52.9841 3.59614   1
 -10   5   7 37.2371 3.20488  -2
   6   5   7 37.2371 3.20488   1
 -11   5   7 36.6008 3.74553  -2
   7   5   7 36.6008 3.74553   1
 -12   5   7 2.63649 2.80751  -2
   8   5   7 2.63649 2.80751   1
 -13   5   7 5.84525 3.41441  -2
   9   5   7 5.84525 3.41441   1
 -14   5   7 -2.9324 3.00512  -2
  10   5   7 -2.9324 3.00512   1
 -15   5   7 2.21459 3.45173  -2
  11   5   7 2.21459 3.45173   1
 -16   5   7 5.45859 3.51145  -2
  12   5   7 5.45859 3.51145   1
 -17   5   7 15.2824 4.09407  -2
  13   5   7 15.2824 4.09407   1
 -18   5   7 3.22592 5.45099  -2
  14   5   7 3.22592 5.45099   1
  12   6   7 -5.9662 9.86585  -2
 -16   6   7 -5.9662 9.86585   1
  11   6   7 -1.3393 3.93906  -2
 -15   6   7 -1.3393 3.93906   1
  10   6   7 -0.1892 3.25403  -2
 -14   6   7 -0.1892 3.25403   1
   9   6   7 5.53318 3.40346  -2
 -13   6   7 5.53318 3.40346   1
   8   6   7 4.25409 4.35769  -2
 -12   6   7 4.25409 4.35769   1
   7   6   7 5.40381 4.14011  -2
 -11   6   7 5.40381 4.14011   1
   6   6   7 29.0554 4.74372  -2
 -10   6   7 29.0554 4.74372   1
   5   6   7 1.71728 5.11887  -2
  -9   6   7 1.71728 5.11887   1
   4   6   7 7.60500 4.21114  -2
  -8   6   7 7.60500 4.21114   1
   3   6   7 26.0874 3.80318  -2
  -7   6   7 26.0874 3.80318   1
   2   6   7 27.6980 4.00432  -2
  -6   6   7 27.6980 4.00432   1
   1   6   7 20.9131 3.64333  -2
  -5   6   7 20.9131 3.64333   1
   0   6   7 5.60140 2.72254  -2
  -4   6   7 5.60140 2.72254   1
  -1   6   7 106.801 4.41496  -2
  -3   6   7 106.801 4.41496   1
  -2   6   7 31.0131 3.40532  -2
  -2   6   7 31.0131 3.40532   1
  -3   6   7 50.0853 3.38347  -2
  -1   6   7 50.0853 3.38347   1
  -4   6   7 2.64444 2.54449  -2
   0   6   7 2.64444 2.54449   1
  -5   6   7 14.5583 3.05217  -2
   1   6   7 14.5583 3.05217   1
  -6   6   7 37.2336 3.93936  -2
   2   6   7 37.2336 3.93936   1
  -7   6   7 17.5756 2.81290  -2
   3   6   7 17.5756 2.81290   1
  -8   6   7 7.78377 3.24070  -2
   4   6   7 7.78377 3.24070   1
  -9   6   7 11.3503 2.82899  -2
   5   6   7 11.3503 2.82899   1
 -10   6   7 30.9818 3.35365  -2
   6   6   7 30.9818 3.35365   1
 -11   6   7 3.89180 3.00416  -2
   7   6   7 3.89180 3.00416   1
 -12   6   7 9.90015 3.12983  -2
   8   6   7 9.90015 3.12983   1
 -13   6   7 4.57002 3.19340  -2
   9   6   7 4.57002 3.19340   1
 -14   6   7 0.76676 3.51637  -2
  10   6   7 0.76676 3.51637   1
 -15   6   7 -1.7236 3.58754  -2
  11   6   7 -1.7236 3.58754   1
 -16   6   7 -10.610 6.28911  -2
  12   6   7 -10.610 6.28911   1
  10   7   7 2.39799 9.25803  -2
 -14   7   7 2.39799 9.25803   1
   9   7   7 15.7624 4.25053  -2
 -13   7   7 15.7624 4.25053   1
   8   7   7 22.2605 3.98748  -2
 -12   7   7 22.2605 3.98748   1
   7   7   7 22.8499 4.14973  -2
 -11   7   7 22.8499 4.14973   1
   6   7   7 1.89858 3.22549  -2
 -10   7   7 1.89858 3.22549   1
   5   7   7 14.5338 4.64475  -2
  -9   7   7 14.5338 4.64475   1
   4   7   7 19.8331 4.67940  -2
  -8   7   7 19.8331 4.67940   1
   3   7   7 22.8739 3.99916  -2
  -7   7   7 22.8739 3.99916   1
   2   7   7 15.2491 3.88618  -2
  -6   7   7 15.2491 3.88618   1
   1   7   7 29.7871 4.93678  -2
  -5   7   7 29.7871 4.93678   1
   0   7   7 8.54529 4.66826  -2
  -4   7   7 8.54529 4.66826   1
  -1   7   7 -0.6319 3.63969  -2
  -3   7   7 -0.6319 3.63969   1
  -2   7   7 26.9157 3.23816  -2
  -2   7   7 26.9157 3.23816   1
  -3   7   7 3.28902 2.42850  -2
  -1   7   7 3.28902 2.42850   1
  -4   7   7 23.4298 4.13803  -2
   0   7   7 23.4298 4.13803   1
  -5   7   7 17.7045 3.19089  -2
   1   7   7 17.7045 3.19089   1
  -6   7   7 4.23535 3.03453  -2
   2   7   7 4.23535 3.03453   1
  -7   7   7 18.9330 3.07549  -2
   3   7   7 18.9330 3.07549   1
  -8   7   7 25.3920 3.67477  -2
   4   7   7 25.3920 3.67477   1
  -9   7   7 1.45902 2.91216  -2
   5   7   7 1.45902 2.91216   1
 -10   7   7 5.63309 3.14846  -2
   6   7   7 5.63309 3.14846   1
 -11   7   7 30.6184 3.90707  -2
   7   7   7 30.6184 3.90707   1
 -12   7   7 21.1809 3.73899  -2
   8   7   7 21.1809 3.73899   1
 -13   7   7 21.6478 3.93139  -2
   9   7   7 21.6478 3.93139   1
 -14   7   7 -5.6741 6.34734  -2
  10   7   7 -5.6741 6.34734   1
   6   8   7 7.16309 3.81930  -2
 -10   8   7 7.16309 3.81930   1
   5   8   7 7.14294 3.74143  -2
  -9   8   7 7.14294 3.74143   1
   4   8   7 3.84031 4.96456  -2
  -8   8   7 3.84031 4.96456   1
   3   8   7 9.40834 3.64531  -2
  -7   8   7 9.40834 3.64531   1
   2   8   7 4.22291 3.75987  -2
  -6   8   7 4.22291 3.75987   1
   1   8   7 6.95501 3.31878  -2
  -5   8   7 6.95501 3.31878   1
   0   8   7 -5.7001 2.80665  -2
  -4   8   7 -5.7001 2.80665   1
  -1   8   7 7.35218 3.83778  -2
  -3   8   7 7.35218 3.83778   1
  -2   8   7 -6.6378 10.9874  -2
  -2   8   7 -6.6378 10.9874   1
  -3   8   7 9.86883 4.90222  -2
  -1   8   7 9.86883 4.90222   1
  -4   8   7 2.24471 3.76842  -2
   0   8   7 2.24471 3.76842   1
  -5   8   7 3.65692 3.65159  -2
   1   8   7 3.65692 3.65159   1
  -6   8   7 11.5956 4.88978  -2
   2   8   7 11.5956 4.88978   1
  -7   8   7 12.0142 3.46773  -2
   3   8   7 12.0142 3.46773   1
  -8   8   7 -1.1262 3.07334  -2
   4   8   7 -1.1262 3.07334   1
  -9   8   7 3.42197 3.13494  -2
   5   8   7 3.42197 3.13494   1
 -10   8   7 12.3116 3.55643  -2
   6   8   7 12.3116 3.55643   1
 -11   8   7 0.71443 4.45305  -2
   7   8   7 0.71443 4.45305   1
   2   9   7 11.8693 3.81135  -2
  -6   9   7 11.8693 3.81135   1
   1   9   7 1.31495 3.15477  -2
  -5   9   7 1.31495 3.15477   1
   0   9   7 4.20293 5.13166  -2
  -4   9   7 4.20293 5.13166   1
  -3   9   7 5.80094 6.59330  -2
  -1   9   7 5.80094 6.59330   1
  -4   9   7 5.51573 5.23894  -2
   0   9   7 5.51573 5.23894   1
  -5   9   7 6.98337 5.44891  -2
   1   9   7 6.98337 5.44891   1
  -6   9   7 -7.0981 7.88609  -2
   2   9   7 -7.0981 7.88609   1
  14   0   8 10.8668 8.43326  -2
 -19   0   8 10.8668 8.43326   1
  13   0   8 74.3921 10.0100  -2
 -18   0   8 74.3921 10.0100   1
 -17   0   8 6.55820 5.02282   2
  12   0   8 2.84237 7.64964  -2
 -17   0   8 2.84237 7.64964   1
  11   0   8 77.9198 9.69704  -2
 -16   0   8 77.9198 9.69704   1
 -16   0   8 18.3471 5.70919   2
 -15   0   8 53.2867 7.43216   2
 -14   0   8 8.08763 4.65428   2
   8   0   8 137.467 10.2740  -2
 -13   0   8 137.467 10.2740   1
 -13   0   8 40.1858 6.26370   2
   7   0   8 408.324 17.1666  -2
 -12   0   8 408.324 17.1666   1
 -12   0   8 13.8114 4.44606   2
 -11   0   8 3.73861 2.45789   2
   6   0   8 34.0655 8.22570  -2
 -11   0   8 34.0655 8.22570   1
 -11   0   8 -1.4241 2.90297   1
 -10   0   8 25.3964 4.16116   1
 -10   0   8 10.3125 2.73868   2
   5   0   8 81.7747 8.68552  -2
 -10   0   8 81.7747 8.68552   1
  -9   0   8 96.6520 4.89799   2
  -9   0   8 248.473 7.93759   1
  -8   0   8 28.4501 3.03891   2
   3   0   8 122.804 9.64399  -2
  -8   0   8 122.804 9.64399   1
  -8   0   8 51.7941 5.26467   1
  -7   0   8 4.96819 1.54430   2
  -7   0   8 9.05037 2.51099   1
  -6   0   8 5.86550 2.84219   2
  -6   0   8 11.3376 2.43807   1
  -5   0   8 100.918 4.81865   1
  -5   0   8 38.1415 4.88059   2
  -4   0   8 52.3824 5.01843   2
  -4   0   8 150.952 5.88430   1
  -3   0   8 -0.9024 1.73295   2
  -3   0   8 2.00059 1.91320   1
  -2   0   8 299.609 8.96249   1
  -2   0   8 128.003 5.41591   2
  -1   0   8 28.7684 4.43985   1
  -1   0   8 11.5880 2.54258   2
  -4   0   8 96.0208 8.55858  -2
  -1   0   8 96.0208 8.55858   1
   0   0   8 219.141 7.23384   2
  -5   0   8 581.184 21.3306  -2
   0   0   8 581.184 21.3306   1
   0   0   8 570.633 19.4831   1
   1   0   8 0.41555 2.56225   1
  -6   0   8 10.6393 6.74969  -2
   1   0   8 10.6393 6.74969   1
   1   0   8 -1.1954 1.73951   2
   2   0   8 6.10930 1.58924   1
   2   0   8 2.74405 2.06923   2
   3   0   8 144.839 5.56263   1
   3   0   8 56.1517 5.33257   2
  -8   0   8 147.125 9.27707  -2
   3   0   8 147.125 9.27707   1
   4   0   8 38.1309 3.41648   1
  -9   0   8 140.174 9.42043  -2
   4   0   8 140.174 9.42043   1
   4   0   8 14.8437 2.54536   2
   5   0   8 141.969 5.92002   1
 -10   0   8 144.813 9.82342  -2
   5   0   8 144.813 9.82342   1
   5   0   8 52.5711 4.99657   2
   6   0   8 103.994 5.42253   1
   6   0   8 43.0625 5.16238   2
 -11   0   8 111.821 9.26564  -2
   6   0   8 111.821 9.26564   1
 -12   0   8 1002.07 23.0398  -2
   7   0   8 1002.07 23.0398   1
   7   0   8 969.700 35.4520   1
   7   0   8 400.047 14.9846   2
 -13   0   8 215.204 8.92380  -2
   8   0   8 215.204 8.92380   1
   8   0   8 178.286 10.7652   1
 -14   0   8 4.63681 8.26967  -2
   9   0   8 4.63681 8.26967   1
   9   0   8 6.37944 4.33175   1
  10   0   8 160.345 11.1566   1
 -15   0   8 181.525 8.66477  -2
  10   0   8 181.525 8.66477   1
 -16   0   8 129.721 10.9984  -2
  11   0   8 129.721 10.9984   1
  11   0   8 102.569 9.60053   1
 -17   0   8 22.9812 8.47999  -2
  12   0   8 22.9812 8.47999   1
  12   0   8 19.2112 7.52291   1
 -18   0   8 48.7149 6.75641  -2
  13   0   8 48.7149 6.75641   1
 -19   0   8 30.4056 6.72934  -2
  14   0   8 30.4056 6.72934   1
 -20   0   8 121.302 14.9060  -2
  15   0   8 121.302 14.9060   1
  15   1   8 1.73769 9.16139  -2
 -20   1   8 1.73769 9.16139   1
  14   1   8 17.6550 9.08043  -2
 -19   1   8 17.6550 9.08043   1
  13   1   8 10.1518 5.74875  -2
 -18   1   8 10.1518 5.74875   1
 -18   1   8 8.52349 3.93682   2
 -17   1   8 41.4969 5.43230   2
  12   1   8 82.6100 7.05607  -2
 -17   1   8 82.6100 7.05607   1
  11   1   8 8.45264 8.22723  -2
 -16   1   8 8.45264 8.22723   1
 -16   1   8 7.09164 3.44444   2
 -15   1   8 45.5816 5.01765   2
  10   1   8 108.832 10.6044  -2
 -15   1   8 108.832 10.6044   1
   9   1   8 63.3198 6.26240  -2
 -14   1   8 63.3198 6.26240   1
 -14   1   8 10.3250 2.52741   2
 -13   1   8 18.3082 3.45209   2
   8   1   8 130.651 10.2950  -2
 -13   1   8 130.651 10.2950   1
   7   1   8 54.4377 5.95641  -2
 -12   1   8 54.4377 5.95641   1
 -12   1   8 24.5357 3.74496   2
 -12   1   8 53.6606 5.53135   1
 -11   1   8 23.7132 3.34755   2
 -11   1   8 42.7521 5.03191   1
   6   1   8 39.0160 5.36249  -2
 -11   1   8 39.0160 5.36249   1
 -10   1   8 13.0445 2.37343   2
 -10   1   8 23.1189 2.56083   1
   5   1   8 30.1103 7.32064  -2
 -10   1   8 30.1103 7.32064   1
  -9   1   8 2.69251 1.86465   2
  -9   1   8 4.24906 1.89094   1
   4   1   8 24.1290 7.28494  -2
  -9   1   8 24.1290 7.28494   1
  -8   1   8 19.1207 2.47540   2
  -8   1   8 32.9887 2.75178   1
   3   1   8 38.9064 6.90290  -2
  -8   1   8 38.9064 6.90290   1
  -7   1   8 2.87344 1.63782   1
  -7   1   8 1.16641 1.23421   2
   2   1   8 30.7653 7.01213  -2
  -7   1   8 30.7653 7.01213   1
  -6   1   8 1.48681 1.30727   2
  -6   1   8 4.48696 1.58743   1
   1   1   8 37.7183 7.49657  -2
  -6   1   8 37.7183 7.49657   1
  -5   1   8 40.1073 2.86659   1
  -5   1   8 17.0000 1.72473   2
   0   1   8 68.5971 8.29039  -2
  -5   1   8 68.5971 8.29039   1
  -4   1   8 14.6858 1.90685   2
  -4   1   8 35.5438 2.59687   1
  -1   1   8 126.798 9.79910  -2
  -4   1   8 126.798 9.79910   1
  -3   1   8 44.7657 2.90673   2
  -3   1   8 104.462 3.96456   1
  -2   1   8 102.137 8.55793  -2
  -3   1   8 102.137 8.55793   1
  -2   1   8 4.40978 1.78268   2
  -3   1   8 44.8086 7.40418  -2
  -2   1   8 44.8086 7.40418   1
  -2   1   8 5.83191 1.69456   1
  -1   1   8 169.920 4.46737   1
  -1   1   8 71.4428 3.44908   2
   0   1   8 62.9238 2.51743   1
   0   1   8 29.4716 2.56489   2
  -5   1   8 93.8684 8.62225  -2
   0   1   8 93.8684 8.62225   1
   1   1   8 35.5331 2.61298   2
   1   1   8 92.3487 3.11109   1
  -6   1   8 84.2789 8.48904  -2
   1   1   8 84.2789 8.48904   1
  -7   1   8 69.6178 5.85710  -2
   2   1   8 69.6178 5.85710   1
   2   1   8 72.4228 3.21010   1
   2   1   8 25.9045 2.56058   2
   3   1   8 10.3354 1.90234   2
   3   1   8 27.9869 2.62567   1
  -8   1   8 37.3414 3.45955  -2
   3   1   8 37.3414 3.45955   1
   4   1   8 4.48565 1.78696   2
   4   1   8 24.0589 2.82819   1
  -9   1   8 26.2175 3.45373  -2
   4   1   8 26.2175 3.45373   1
   5   1   8 30.8909 2.99034   1
   5   1   8 7.33663 1.86932   2
 -10   1   8 32.9896 4.06764  -2
   5   1   8 32.9896 4.06764   1
 -11   1   8 17.4425 3.58185  -2
   6   1   8 17.4425 3.58185   1
   6   1   8 3.52442 2.27188   1
   6   1   8 1.09115 2.10879   2
 -12   1   8 34.6789 4.62752  -2
   7   1   8 34.6789 4.62752   1
   7   1   8 27.5096 3.69985   1
   7   1   8 8.49065 3.34069   2
 -13   1   8 271.180 8.02033  -2
   8   1   8 271.180 8.02033   1
   8   1   8 264.315 9.67548   1
 -14   1   8 98.6199 5.70638  -2
   9   1   8 98.6199 5.70638   1
   9   1   8 82.1786 5.45002   1
 -15   1   8 39.7813 8.11733  -2
  10   1   8 39.7813 8.11733   1
  10   1   8 4.80772 3.10501   1
  11   1   8 4.53331 3.21082   1
 -16   1   8 -2.4166 5.13076  -2
  11   1   8 -2.4166 5.13076   1
 -17   1   8 43.3934 5.15582  -2
  12   1   8 43.3934 5.15582   1
  12   1   8 13.8004 5.86335   1
  13   1   8 26.7590 4.90991   1
 -18   1   8 16.7539 5.21498  -2
  13   1   8 16.7539 5.21498   1
 -19   1   8 17.0958 6.70826  -2
  14   1   8 17.0958 6.70826   1
 -20   1   8 45.2295 7.30545  -2
  15   1   8 45.2295 7.30545   1
  15   2   8 7.18127 6.20684  -2
 -20   2   8 7.18127 6.20684   1
  14   2   8 0.74906 5.80443  -2
 -19   2   8 0.74906 5.80443   1
  13   2   8 27.4218 9.63910  -2
 -18   2   8 27.4218 9.63910   1
  12   2   8 -1.1251 8.21980  -2
 -17   2   8 -1.1251 8.21980   1
  11   2   8 7.23558 8.09585  -2
 -16   2   8 7.23558 8.09585   1
 -16   2   8 14.1026 6.01599   2
  10   2   8 39.0754 5.90086  -2
 -15   2   8 39.0754 5.90086   1
 -15   2   8 23.8729 6.27194   2
   9   2   8 48.9915 6.11024  -2
 -14   2   8 48.9915 6.11024   1
 -14   2   8 16.3374 5.50177   2
 -13   2   8 34.8189 4.66040   1
   8   2   8 44.1465 5.91589  -2
 -13   2   8 44.1465 5.91589   1
 -13   2   8 17.8684 3.88630   2
 -12   2   8 10.6706 3.27401   2
 -12   2   8 23.0071 3.97197   1
 -11   2   8 3.26576 2.92101   2
 -11   2   8 4.96436 3.22499   1
   6   2   8 1.03688 7.13174  -2
 -11   2   8 1.03688 7.13174   1
   5   2   8 100.522 9.44690  -2
 -10   2   8 100.522 9.44690   1
 -10   2   8 103.036 5.08608   1
  -9   2   8 180.774 5.39651   1
  -9   2   8 71.7067 4.57903   2
   4   2   8 187.375 11.3170  -2
  -9   2   8 187.375 11.3170   1
  -8   2   8 19.8401 3.32285   2
  -8   2   8 35.1962 2.78380   1
   3   2   8 46.0948 7.80356  -2
  -8   2   8 46.0948 7.80356   1
  -7   2   8 1.23647 1.53412   1
  -7   2   8 2.26049 2.04206   2
   2   2   8 8.58046 6.88253  -2
  -7   2   8 8.58046 6.88253   1
   1   2   8 92.0908 8.75132  -2
  -6   2   8 92.0908 8.75132   1
  -6   2   8 72.3062 3.50217   1
  -6   2   8 28.5307 2.93703   2
  -5   2   8 0.65338 1.48871   1
  -5   2   8 1.61247 1.51813   2
   0   2   8 -2.3311 6.37011  -2
  -5   2   8 -2.3311 6.37011   1
  -4   2   8 6.39948 1.68104   2
  -4   2   8 4.29475 1.76554   1
  -1   2   8 54.9765 8.00204  -2
  -4   2   8 54.9765 8.00204   1
  -3   2   8 50.0220 3.03069   1
  -3   2   8 21.7894 2.72673   2
  -2   2   8 72.2298 8.23214  -2
  -3   2   8 72.2298 8.23214   1
  -2   2   8 22.1315 2.74236   1
  -3   2   8 41.1754 5.17080  -2
  -2   2   8 41.1754 5.17080   1
  -2   2   8 6.99620 1.91327   2
  -1   2   8 36.2086 2.72626   2
  -4   2   8 107.322 6.27037  -2
  -1   2   8 107.322 6.27037   1
  -1   2   8 102.983 3.69750   1
   0   2   8 4.28611 1.62798   2
  -5   2   8 11.0807 4.75892  -2
   0   2   8 11.0807 4.75892   1
   0   2   8 12.6681 1.93823   1
   1   2   8 2.37533 1.63649   2
  -6   2   8 30.2935 3.98433  -2
   1   2   8 30.2935 3.98433   1
   1   2   8 4.05478 1.92948   1
  -7   2   8 12.7770 3.81991  -2
   2   2   8 12.7770 3.81991   1
   2   2   8 13.2849 2.57713   1
   2   2   8 6.03548 1.80016   2
   3   2   8 1.05996 1.43477   2
   3   2   8 1.25175 2.63470   1
  -8   2   8 15.5863 3.18107  -2
   3   2   8 15.5863 3.18107   1
   4   2   8 1.71804 1.65126   2
   4   2   8 4.10588 2.08656   1
  -9   2   8 67.7969 4.51642  -2
   4   2   8 67.7969 4.51642   1
   5   2   8 0.25355 1.58893   2
 -10   2   8 42.4866 3.47187  -2
   5   2   8 42.4866 3.47187   1
   5   2   8 5.22429 4.23370   1
   6   2   8 1.35765 2.71655   1
   6   2   8 1.33491 2.72001   2
 -11   2   8 6.87482 4.21951  -2
   6   2   8 6.87482 4.21951   1
 -12   2   8 15.0042 4.12921  -2
   7   2   8 15.0042 4.12921   1
   7   2   8 4.35255 3.00858   1
   7   2   8 0.94951 2.63094   2
   8   2   8 3.94567 2.93534   1
 -13   2   8 16.6634 4.99098  -2
   8   2   8 16.6634 4.99098   1
   8   2   8 1.87021 2.81112   2
 -14   2   8 119.733 6.02496  -2
   9   2   8 119.733 6.02496   1
   9   2   8 121.851 9.88704   1
 -15   2   8 9.18669 4.52530  -2
  10   2   8 9.18669 4.52530   1
  10   2   8 7.15488 5.43834   1
  11   2   8 31.5340 7.26662   1
 -16   2   8 20.2363 8.14294  -2
  11   2   8 20.2363 8.14294   1
 -17   2   8 24.4357 6.08191  -2
  12   2   8 24.4357 6.08191   1
 -18   2   8 95.2434 13.5797  -2
  13   2   8 95.2434 13.5797   1
 -19   2   8 -3.7006 6.50121  -2
  14   2   8 -3.7006 6.50121   1
  15   2   8 14.9394 4.83737   1
 -19   3   8 -1.1455 4.21414   1
  14   3   8 2.10114 8.08888  -2
 -19   3   8 2.10114 8.08888   1
  13   3   8 12.1516 9.36432  -2
 -18   3   8 12.1516 9.36432   1
 -17   3   8 -0.8455 7.01859   2
  12   3   8 2.28386 8.88014  -2
 -17   3   8 2.28386 8.88014   1
  11   3   8 8.20478 8.14584  -2
 -16   3   8 8.20478 8.14584   1
  10   3   8 12.8259 7.97523  -2
 -15   3   8 12.8259 7.97523   1
 -14   3   8 2.74310 3.81371   1
   9   3   8 -0.7995 7.04135  -2
 -14   3   8 -0.7995 7.04135   1
 -14   3   8 1.08232 4.50624   2
 -13   3   8 -2.7256 3.39274   2
   8   3   8 8.64807 7.11919  -2
 -13   3   8 8.64807 7.11919   1
 -13   3   8 -0.1916 3.18263   1
 -12   3   8 102.348 5.28975   1
   7   3   8 103.981 9.77667  -2
 -12   3   8 103.981 9.77667   1
 -12   3   8 29.5589 7.75978   2
   6   3   8 9.32831 7.06312  -2
 -11   3   8 9.32831 7.06312   1
 -11   3   8 2.58066 2.21427   1
 -11   3   8 -2.6954 5.53747   2
   5   3   8 32.7010 7.74511  -2
 -10   3   8 32.7010 7.74511   1
 -10   3   8 29.6724 4.56751   1
 -10   3   8 9.75273 3.17286   2
   4   3   8 -1.4893 7.25746  -2
  -9   3   8 -1.4893 7.25746   1
  -9   3   8 -0.3335 2.30614   2
  -9   3   8 1.85418 2.71147   1
   3   3   8 10.0747 5.01053  -2
  -8   3   8 10.0747 5.01053   1
  -8   3   8 -1.3551 1.71243   2
  -8   3   8 0.47196 1.92278   1
  -7   3   8 11.8831 2.21468   2
   2   3   8 48.7733 5.68189  -2
  -7   3   8 48.7733 5.68189   1
  -7   3   8 36.4625 3.37975   1
  -6   3   8 10.8914 2.12944   2
  -6   3   8 22.7949 2.41676   1
   1   3   8 19.9602 5.10444  -2
  -6   3   8 19.9602 5.10444   1
  -5   3   8 9.22866 3.63686   2
  -5   3   8 14.5522 2.15948   1
   0   3   8 15.8798 5.01453  -2
  -5   3   8 15.8798 5.01453   1
  -1   3   8 1.39194 4.75696  -2
  -4   3   8 1.39194 4.75696   1
  -4   3   8 9.88477 2.22069   1
  -4   3   8 4.51636 1.83991   2
  -3   3   8 7.81641 1.56968   2
  -3   3   8 14.5855 2.11988   1
  -2   3   8 110.779 9.59584  -2
  -3   3   8 110.779 9.59584   1
  -2   3   8 204.979 5.80608   1
  -2   3   8 78.0189 3.58284   2
  -3   3   8 230.263 12.7204  -2
  -2   3   8 230.263 12.7204   1
  -4   3   8 3.63788 4.00487  -2
  -1   3   8 3.63788 4.00487   1
  -1   3   8 2.14203 1.75773   2
  -1   3   8 1.49463 1.65335   1
  -5   3   8 10.8084 3.66844  -2
   0   3   8 10.8084 3.66844   1
   0   3   8 0.24025 2.93059   1
   0   3   8 0.03482 1.53491   2
  -6   3   8 15.7877 5.00768  -2
   1   3   8 15.7877 5.00768   1
   1   3   8 -0.0495 1.49036   2
   1   3   8 0.32058 2.09424   1
   2   3   8 31.6188 2.93541   1
   2   3   8 11.8232 2.50641   2
  -7   3   8 36.6922 8.08097  -2
   2   3   8 36.6922 8.08097   1
   3   3   8 7.64180 2.08096   1
  -8   3   8 11.6188 4.75903  -2
   3   3   8 11.6188 4.75903   1
   3   3   8 4.98214 2.11336   2
   4   3   8 6.68581 2.61388   1
   4   3   8 2.85391 2.80288   2
  -9   3   8 7.20449 3.76168  -2
   4   3   8 7.20449 3.76168   1
   5   3   8 28.8529 4.25401   1
 -10   3   8 36.8680 5.26837  -2
   5   3   8 36.8680 5.26837   1
   5   3   8 8.27916 3.22632   2
   6   3   8 18.6747 2.89598   2
   6   3   8 44.3382 4.52188   1
 -11   3   8 55.2763 4.77611  -2
   6   3   8 55.2763 4.77611   1
 -12   3   8 48.3982 4.69962  -2
   7   3   8 48.3982 4.69962   1
   7   3   8 2.74155 5.82653   1
   7   3   8 2.20548 2.24010   2
   8   3   8 47.9925 5.69774   1
 -13   3   8 68.9140 5.86285  -2
   8   3   8 68.9140 5.86285   1
   8   3   8 24.9629 3.23860   2
   9   3   8 7.35249 4.20187   2
 -14   3   8 20.0923 7.75674  -2
   9   3   8 20.0923 7.75674   1
   9   3   8 9.40213 5.28729   1
 -15   3   8 8.62323 7.87893  -2
  10   3   8 8.62323 7.87893   1
 -16   3   8 -1.7113 6.10837  -2
  11   3   8 -1.7113 6.10837   1
 -17   3   8 2.48577 5.65765  -2
  12   3   8 2.48577 5.65765   1
 -18   3   8 18.4016 6.31308  -2
  13   3   8 18.4016 6.31308   1
 -19   3   8 11.7739 6.58804  -2
  14   3   8 11.7739 6.58804   1
  14   3   8 2.09908 4.49220   2
  13   4   8 4.39708 6.19381  -2
 -18   4   8 4.39708 6.19381   1
  12   4   8 22.8932 6.21645  -2
 -17   4   8 22.8932 6.21645   1
  10   4   8 17.1118 8.10999  -2
 -15   4   8 17.1118 8.10999   1
   9   4   8 -1.6138 7.61468  -2
 -14   4   8 -1.6138 7.61468   1
   8   4   8 -1.4538 4.73594  -2
 -13   4   8 -1.4538 4.73594   1
 -12   4   8 3.60449 3.91882   1
   7   4   8 -1.3454 5.81366  -2
 -12   4   8 -1.3454 5.81366   1
   6   4   8 18.9190 4.90124  -2
 -11   4   8 18.9190 4.90124   1
   5   4   8 1.48953 4.58180  -2
 -10   4   8 1.48953 4.58180   1
 -10   4   8 2.35036 2.96828   1
   4   4   8 16.5337 5.69353  -2
  -9   4   8 16.5337 5.69353   1
  -9   4   8 8.36236 2.45959   1
  -9   4   8 4.32191 4.24463   2
  -8   4   8 1.43535 3.86741   2
  -8   4   8 5.05696 2.14759   1
   3   4   8 -4.2512 7.55682  -2
  -8   4   8 -4.2512 7.55682   1
   2   4   8 57.7956 6.40657  -2
  -7   4   8 57.7956 6.40657   1
  -7   4   8 27.5092 3.50139   1
  -6   4   8 70.6286 4.26320   1
   1   4   8 115.605 5.96035  -2
  -6   4   8 115.605 5.96035   1
  -6   4   8 29.7495 5.75155   2
   0   4   8 69.7083 5.23603  -2
  -5   4   8 69.7083 5.23603   1
  -5   4   8 14.2466 2.91470   2
  -5   4   8 31.9617 3.42922   1
  -4   4   8 28.6388 3.46551   1
  -1   4   8 68.1322 5.08816  -2
  -4   4   8 68.1322 5.08816   1
  -4   4   8 19.7036 5.04229   2
  -3   4   8 62.4198 4.28075   1
  -3   4   8 26.4657 3.58884   2
  -2   4   8 66.0089 6.07207  -2
  -3   4   8 66.0089 6.07207   1
  -3   4   8 56.9900 4.41876  -2
  -2   4   8 56.9900 4.41876   1
  -2   4   8 10.7414 2.67415   2
  -2   4   8 27.0958 3.46002   1
  -1   4   8 40.8889 3.75374   2
  -4   4   8 114.091 4.54192  -2
  -1   4   8 114.091 4.54192   1
  -1   4   8 99.0655 7.92593   1
  -5   4   8 110.862 5.27481  -2
   0   4   8 110.862 5.27481   1
   0   4   8 98.1057 5.39099   1
   0   4   8 33.0747 3.39330   2
  -6   4   8 130.133 4.86537  -2
   1   4   8 130.133 4.86537   1
   1   4   8 100.867 8.33371   1
   1   4   8 40.6856 3.56506   2
   2   4   8 23.8711 3.31985   2
  -7   4   8 78.3890 4.16777  -2
   2   4   8 78.3890 4.16777   1
   3   4   8 1.85748 3.85573   1
   3   4   8 0.27966 2.19804   2
  -8   4   8 0.69505 4.15215  -2
   3   4   8 0.69505 4.15215   1
   4   4   8 7.45873 2.52609   2
   4   4   8 32.2996 6.35462   1
  -9   4   8 28.3508 4.73734  -2
   4   4   8 28.3508 4.73734   1
 -10   4   8 3.61872 3.78298  -2
   5   4   8 3.61872 3.78298   1
   5   4   8 -2.7373 2.50918   2
 -11   4   8 34.2291 4.53426  -2
   6   4   8 34.2291 4.53426   1
   6   4   8 14.4994 6.02338   2
 -12   4   8 12.5448 5.88829  -2
   7   4   8 12.5448 5.88829   1
   7   4   8 -0.7164 3.50513   2
 -13   4   8 30.5948 8.09404  -2
   8   4   8 30.5948 8.09404   1
 -14   4   8 -3.6195 5.75840  -2
   9   4   8 -3.6195 5.75840   1
 -15   4   8 17.3196 6.59877  -2
  10   4   8 17.3196 6.59877   1
 -16   4   8 -3.9867 5.04923  -2
  11   4   8 -3.9867 5.04923   1
 -17   4   8 22.4468 5.37417  -2
  12   4   8 22.4468 5.37417   1
 -18   4   8 10.2624 7.32412  -2
  13   4   8 10.2624 7.32412   1
 -17   5   8 -1.5000 5.95463   1
 -16   5   8 1.84174 4.64798   1
  11   5   8 4.80551 8.18168  -2
 -16   5   8 4.80551 8.18168   1
 -15   5   8 5.23312 4.49719   1
   9   5   8 -1.9948 6.87897  -2
 -14   5   8 -1.9948 6.87897   1
   8   5   8 10.9728 6.85038  -2
 -13   5   8 10.9728 6.85038   1
   7   5   8 14.5881 8.51800  -2
 -12   5   8 14.5881 8.51800   1
   6   5   8 20.7690 5.06469  -2
 -11   5   8 20.7690 5.06469   1
   5   5   8 0.77176 6.04512  -2
 -10   5   8 0.77176 6.04512   1
 -10   5   8 -0.3574 3.38867   1
   4   5   8 1.51761 5.81420  -2
  -9   5   8 1.51761 5.81420   1
  -9   5   8 -1.7345 3.45399   1
  -8   5   8 -1.1129 1.88499   1
  -8   5   8 0.30979 4.21314   2
   3   5   8 17.6108 8.39878  -2
  -8   5   8 17.6108 8.39878   1
   2   5   8 29.0642 6.39410  -2
  -7   5   8 29.0642 6.39410   1
  -7   5   8 28.3308 3.49234   1
   1   5   8 17.7279 6.15474  -2
  -6   5   8 17.7279 6.15474   1
  -6   5   8 -1.1314 2.12382   1
  -5   5   8 232.470 8.02915   1
   0   5   8 234.325 10.2317  -2
  -5   5   8 234.325 10.2317   1
  -4   5   8 1.08951 2.53204   2
  -1   5   8 1.66945 6.07059  -2
  -4   5   8 1.66945 6.07059   1
  -4   5   8 2.33302 2.29775   1
  -3   5   8 143.748 5.23169   2
  -3   5   8 335.570 9.83515   1
  -2   5   8 346.383 11.5028  -2
  -3   5   8 346.383 11.5028   1
  -2   5   8 16.7329 2.53763   1
  -3   5   8 152.944 10.3214  -2
  -2   5   8 152.944 10.3214   1
  -2   5   8 8.76642 2.60797   2
  -1   5   8 6.31377 2.54906   2
  -4   5   8 11.9045 6.82553  -2
  -1   5   8 11.9045 6.82553   1
  -1   5   8 5.56776 2.78940   1
  -5   5   8 100.682 4.62443  -2
   0   5   8 100.682 4.62443   1
   0   5   8 8.71224 2.66477   2
  -6   5   8 54.8988 4.24621  -2
   1   5   8 54.8988 4.24621   1
   1   5   8 20.6507 4.13190   2
  -7   5   8 25.6817 4.34800  -2
   2   5   8 25.6817 4.34800   1
   2   5   8 5.62128 2.55522   2
  -8   5   8 42.4935 5.18591  -2
   3   5   8 42.4935 5.18591   1
   3   5   8 18.6181 2.75736   2
   3   5   8 46.0988 7.25288   1
   4   5   8 -3.4220 3.09164   2
  -9   5   8 2.72545 3.91381  -2
   4   5   8 2.72545 3.91381   1
 -10   5   8 4.83754 5.59802  -2
   5   5   8 4.83754 5.59802   1
   5   5   8 1.01523 3.42115   2
 -11   5   8 64.5872 8.99972  -2
   6   5   8 64.5872 8.99972   1
   6   5   8 35.7380 7.42150   1
 -12   5   8 5.99797 4.98263  -2
   7   5   8 5.99797 4.98263   1
 -13   5   8 6.50331 4.97399  -2
   8   5   8 6.50331 4.97399   1
 -14   5   8 -1.0842 5.08774  -2
   9   5   8 -1.0842 5.08774   1
 -15   5   8 7.03827 5.32571  -2
  10   5   8 7.03827 5.32571   1
  10   5   8 -4.9363 3.57932   2
 -16   5   8 9.71590 5.59980  -2
  11   5   8 9.71590 5.59980   1
  11   5   8 0.68813 4.37705   2
  12   5   8 3.50293 5.58950   2
 -17   5   8 -0.7086 12.1660  -2
  12   5   8 -0.7086 12.1660   1
 -14   6   8 2.58974 4.34856   1
   8   6   8 -3.9659 11.6208  -2
 -13   6   8 -3.9659 11.6208   1
 -13   6   8 0.23324 4.13952   1
   7   6   8 6.39847 11.2678  -2
 -12   6   8 6.39847 11.2678   1
 -12   6   8 4.63843 4.31620   1
 -11   6   8 -0.9356 5.15994   2
   6   6   8 2.09264 10.6030  -2
 -11   6   8 2.09264 10.6030   1
 -11   6   8 0.47709 4.00302   1
   5   6   8 8.64348 10.5060  -2
 -10   6   8 8.64348 10.5060   1
 -10   6   8 6.52701 4.26898   1
  -9   6   8 13.8703 4.91788   1
   4   6   8 13.9848 8.10707  -2
  -9   6   8 13.9848 8.10707   1
  -8   6   8 4.13742 3.90331   1
   3   6   8 -2.7203 8.40897  -2
  -8   6   8 -2.7203 8.40897   1
   2   6   8 31.1443 10.8078  -2
  -7   6   8 31.1443 10.8078   1
  -7   6   8 9.85973 4.38517   1
  -6   6   8 56.4480 4.90418   1
   1   6   8 73.6801 12.2812  -2
  -6   6   8 73.6801 12.2812   1
  -5   6   8 2.07519 2.55697   1
  -1   6   8 55.9583 9.70746  -2
  -4   6   8 55.9583 9.70746   1
  -4   6   8 45.3542 4.29933   1
  -3   6   8 3.51197 4.19158   1
  -2   6   8 6.10061 5.18275  -2
  -3   6   8 6.10061 5.18275   1
  -3   6   8 25.3462 4.54165  -2
  -2   6   8 25.3462 4.54165   1
  -2   6   8 4.52548 3.63376   2
  -1   6   8 7.09637 2.72440   2
  -4   6   8 31.9072 5.91651  -2
  -1   6   8 31.9072 5.91651   1
  -5   6   8 1.93625 3.92036  -2
   0   6   8 1.93625 3.92036   1
   0   6   8 0.57920 2.27168   2
   1   6   8 18.8163 3.22014   2
  -6   6   8 72.4651 7.20485  -2
   1   6   8 72.4651 7.20485   1
  -7   6   8 16.3312 7.78513  -2
   2   6   8 16.3312 7.78513   1
   2   6   8 5.60526 3.90501   2
   3   6   8 -2.5767 3.41005   2
  -8   6   8 8.98974 7.08206  -2
   3   6   8 8.98974 7.08206   1
  -9   6   8 7.76492 5.84399  -2
   4   6   8 7.76492 5.84399   1
   4   6   8 0.95430 3.74424   2
 -10   6   8 5.20928 6.20523  -2
   5   6   8 5.20928 6.20523   1
   5   6   8 -0.9702 3.90047   2
 -11   6   8 7.05567 6.09516  -2
   6   6   8 7.05567 6.09516   1
   6   6   8 -0.9426 4.18401   2
   6   6   8 5.57059 5.48978   1
 -12   6   8 11.6382 5.43075  -2
   7   6   8 11.6382 5.43075   1
   7   6   8 -2.8821 4.14518   2
   8   6   8 5.48880 4.54827   2
 -13   6   8 1.33770 5.39928  -2
   8   6   8 1.33770 5.39928   1
 -14   6   8 11.2155 5.68867  -2
   9   6   8 11.2155 5.68867   1
   9   6   8 -3.5367 4.01583   2
 -15   6   8 10.7633 12.4983  -2
  10   6   8 10.7633 12.4983   1
  10   6   8 0.43614 4.49923   2
  11   6   8 -1.8607 3.02500   2
  11   6   8 -0.7377 3.38124   1
   8   7   8 -5.4766 13.0243  -2
 -13   7   8 -5.4766 13.0243   1
 -13   7   8 4.48461 5.04480   1
 -12   7   8 11.4344 5.49322   1
   7   7   8 18.7996 12.8630  -2
 -12   7   8 18.7996 12.8630   1
 -11   7   8 -1.7290 4.28203   1
   6   7   8 2.89007 12.2097  -2
 -11   7   8 2.89007 12.2097   1
 -10   7   8 4.10109 4.79040   1
   5   7   8 4.05457 11.6413  -2
 -10   7   8 4.05457 11.6413   1
   4   7   8 10.8962 11.4910  -2
  -9   7   8 10.8962 11.4910   1
  -9   7   8 0.07863 4.07559   1
   3   7   8 11.0488 11.6078  -2
  -8   7   8 11.0488 11.6078   1
  -8   7   8 3.33126 4.76433   1
   2   7   8 9.17114 8.37846  -2
  -7   7   8 9.17114 8.37846   1
  -7   7   8 6.59467 4.55747   1
   1   7   8 22.5512 6.83574  -2
  -6   7   8 22.5512 6.83574   1
  -6   7   8 17.4860 5.20682   1
   0   7   8 29.6948 8.84852  -2
  -5   7   8 29.6948 8.84852   1
  -5   7   8 3.83196 4.18316   1
  -4   7   8 0.34155 3.52163   1
  -1   7   8 4.34685 8.64942  -2
  -4   7   8 4.34685 8.64942   1
  -2   7   8 41.6931 9.41109  -2
  -3   7   8 41.6931 9.41109   1
  -3   7   8 23.0542 4.95715   1
  -3   7   8 23.2368 4.84343  -2
  -2   7   8 23.2368 4.84343   1
  -2   7   8 7.74062 3.96760   2
  -4   7   8 15.7106 5.88580  -2
  -1   7   8 15.7106 5.88580   1
  -1   7   8 5.87497 3.91305   2
  -5   7   8 87.4811 7.68321  -2
   0   7   8 87.4811 7.68321   1
   0   7   8 28.8635 5.52772   2
  -6   7   8 5.95000 6.62210  -2
   1   7   8 5.95000 6.62210   1
   1   7   8 1.70175 3.86090   2
  -7   7   8 15.3610 6.77320  -2
   2   7   8 15.3610 6.77320   1
   2   7   8 5.00978 4.23372   2
   3   7   8 2.45713 4.07358   2
  -8   7   8 7.05768 6.82387  -2
   3   7   8 7.05768 6.82387   1
  -9   7   8 12.6518 6.74158  -2
   4   7   8 12.6518 6.74158   1
   4   7   8 5.11378 4.38743   2
 -10   7   8 6.57915 5.71603  -2
   5   7   8 6.57915 5.71603   1
   5   7   8 6.52368 4.57113   2
   6   7   8 -0.3979 4.32754   2
 -11   7   8 0.87675 5.82632  -2
   6   7   8 0.87675 5.82632   1
 -12   7   8 10.6632 7.24220  -2
   7   7   8 10.6632 7.24220   1
   7   7   8 8.25079 5.20567   2
 -13   7   8 9.98966 13.1324  -2
   8   7   8 9.98966 13.1324   1
 -10   8   8 0.46014 4.52877   1
   4   8   8 7.63211 12.8180  -2
  -9   8   8 7.63211 12.8180   1
  -9   8   8 6.20013 4.45821   1
   3   8   8 33.9600 13.5809  -2
  -8   8   8 33.9600 13.5809   1
   2   8   8 24.4700 13.3230  -2
  -7   8   8 24.4700 13.3230   1
  -7   8   8 11.3229 5.27577   1
  -6   8   8 9.67074 5.09596   1
  -5   8   8 34.0964 6.48326   1
   0   8   8 42.2158 9.92724  -2
  -5   8   8 42.2158 9.92724   1
  -1   8   8 14.2118 9.05368  -2
  -4   8   8 14.2118 9.05368   1
  -4   8   8 0.86887 4.21645   1
  -2   8   8 16.6378 9.84695  -2
  -3   8   8 16.6378 9.84695   1
  -3   8   8 24.5084 9.85880  -2
  -2   8   8 24.5084 9.85880   1
  -4   8   8 54.8207 9.84964  -2
  -1   8   8 54.8207 9.84964   1
  -1   8   8 13.6408 4.83498   2
   0   8   8 6.97441 4.39520   2
  -5   8   8 36.0234 9.33137  -2
   0   8   8 36.0234 9.33137   1
  -6   8   8 44.0750 7.70241  -2
   1   8   8 44.0750 7.70241   1
   1   8   8 14.8579 5.25452   2
  -7   8   8 33.6150 7.95888  -2
   2   8   8 33.6150 7.95888   1
   2   8   8 10.8346 5.18853   2
  -8   8   8 39.4869 8.18321  -2
   3   8   8 39.4869 8.18321   1
   3   8   8 9.33626 4.59855   2
  -9   8   8 2.45765 7.27979  -2
   4   8   8 2.45765 7.27979   1
   5   8   8 -0.6182 6.31762   1
   5   8   8 1.52797 3.60772   2
 -10   8   8 10.2888 9.80297  -2
   5   8   8 10.2888 9.80297   1
 -19   0   9 1.03223 7.93579   1
 -18   0   9 -2.6915 7.51796   1
 -17   0   9 1.13603 7.18548   1
 -16   0   9 2.15458 7.58990   1
 -15   0   9 1.89257 7.73700   1
 -14   0   9 5.31500 6.84783   1
 -13   0   9 -6.2631 6.60207   1
 -10   0   9 -0.6759 4.07726   1
  -9   0   9 -1.9509 3.81020   1
  -8   0   9 -2.8971 3.77138   1
  -7   0   9 -2.9182 3.97138   1
  -6   0   9 -0.3986 3.68762   1
  -5   0   9 0.60547 3.86590   1
  -4   0   9 -1.0718 3.54455   1
  -3   0   9 -0.6213 3.41197   1
  -2   0   9 2.14657 3.98161   1
  -1   0   9 -3.9058 3.65921   1
   0   0   9 0.42651 3.80725   1
   1   0   9 -1.1366 4.18511   1
   2   0   9 -1.1431 3.93050   1
   3   0   9 1.93857 4.16701   1
   4   0   9 -1.4894 3.61205   1
   5   0   9 1.28180 3.93384   1
   6   0   9 -4.7610 4.97752   1
   7   0   9 0.03297 4.04611   1
   8   0   9 -2.2080 4.46797   1
   9   0   9 0.77120 6.72681   1
  10   0   9 0.87896 7.03978   1
  11   0   9 2.52711 7.32040   1
  12   0   9 -4.5945 7.12120   1
  13   0   9 0.08998 7.91234   1
  14   0   9 5.03753 8.36384   1
  14   1   9 0.12070 7.54681  -2
 -19   1   9 0.12070 7.54681   1
  13   1   9 15.3590 5.61784  -2
 -18   1   9 15.3590 5.61784   1
  12   1   9 48.8585 6.30176  -2
 -17   1   9 48.8585 6.30176   1
  11   1   9 5.15900 5.15806  -2
 -16   1   9 5.15900 5.15806   1
  10   1   9 24.8001 5.46246  -2
 -15   1   9 24.8001 5.46246   1
   9   1   9 6.20251 5.19695  -2
 -14   1   9 6.20251 5.19695   1
   8   1   9 51.5982 8.41887  -2
 -13   1   9 51.5982 8.41887   1
   7   1   9 10.8586 6.71095  -2
 -12   1   9 10.8586 6.71095   1
   6   1   9 96.2875 6.03794  -2
 -11   1   9 96.2875 6.03794   1
   5   1   9 31.9829 4.63658  -2
 -10   1   9 31.9829 4.63658   1
   4   1   9 22.1558 3.26739  -2
  -9   1   9 22.1558 3.26739   1
   3   1   9 23.3834 3.09845  -2
  -8   1   9 23.3834 3.09845   1
   2   1   9 111.368 4.33038  -2
  -7   1   9 111.368 4.33038   1
   1   1   9 1.29792 2.78420  -2
  -6   1   9 1.29792 2.78420   1
   0   1   9 59.5700 3.48578  -2
  -5   1   9 59.5700 3.48578   1
  -1   1   9 51.1758 3.46565  -2
  -4   1   9 51.1758 3.46565   1
  -2   1   9 8.24853 2.73521  -2
  -3   1   9 8.24853 2.73521   1
  -3   1   9 9.14664 2.83004  -2
  -2   1   9 9.14664 2.83004   1
  -4   1   9 32.2771 3.29558  -2
  -1   1   9 32.2771 3.29558   1
  -5   1   9 120.524 4.47894  -2
   0   1   9 120.524 4.47894   1
  -6   1   9 4.96239 2.81663  -2
   1   1   9 4.96239 2.81663   1
  -7   1   9 136.488 4.74083  -2
   2   1   9 136.488 4.74083   1
  -8   1   9 62.1540 3.59182  -2
   3   1   9 62.1540 3.59182   1
  -9   1   9 38.8417 3.43598  -2
   4   1   9 38.8417 3.43598   1
 -10   1   9 43.3288 3.70667  -2
   5   1   9 43.3288 3.70667   1
 -11   1   9 47.5045 3.52980  -2
   6   1   9 47.5045 3.52980   1
 -12   1   9 15.1706 4.86306  -2
   7   1   9 15.1706 4.86306   1
 -13   1   9 32.6753 3.66207  -2
   8   1   9 32.6753 3.66207   1
 -14   1   9 14.7606 4.33446  -2
   9   1   9 14.7606 4.33446   1
 -15   1   9 9.34558 4.35416  -2
  10   1   9 9.34558 4.35416   1
 -16   1   9 6.53577 4.04213  -2
  11   1   9 6.53577 4.04213   1
 -17   1   9 13.2023 4.39435  -2
  12   1   9 13.2023 4.39435   1
  14   2   9 6.35197 8.38994  -2
 -19   2   9 6.35197 8.38994   1
  13   2   9 20.9392 8.59890  -2
 -18   2   9 20.9392 8.59890   1
  12   2   9 2.50423 8.05189  -2
 -17   2   9 2.50423 8.05189   1
  11   2   9 10.2451 5.42635  -2
 -16   2   9 10.2451 5.42635   1
  10   2   9 22.3288 5.21776  -2
 -15   2   9 22.3288 5.21776   1
   9   2   9 8.56163 5.17825  -2
 -14   2   9 8.56163 5.17825   1
   8   2   9 6.65971 7.04994  -2
 -13   2   9 6.65971 7.04994   1
   7   2   9 16.8052 4.48765  -2
 -12   2   9 16.8052 4.48765   1
   6   2   9 24.6925 3.90395  -2
 -11   2   9 24.6925 3.90395   1
   5   2   9 3.13720 3.52775  -2
 -10   2   9 3.13720 3.52775   1
   4   2   9 182.361 7.61219  -2
  -9   2   9 182.361 7.61219   1
   3   2   9 17.0036 4.61837  -2
  -8   2   9 17.0036 4.61837   1
   2   2   9 163.775 5.12832  -2
  -7   2   9 163.775 5.12832   1
   1   2   9 109.101 4.39071  -2
  -6   2   9 109.101 4.39071   1
   0   2   9 77.3177 3.94091  -2
  -5   2   9 77.3177 3.94091   1
  -1   2   9 33.9149 3.30055  -2
  -4   2   9 33.9149 3.30055   1
  -2   2   9 65.0106 3.77268  -2
  -3   2   9 65.0106 3.77268   1
  -3   2   9 65.6918 3.75861  -2
  -2   2   9 65.6918 3.75861   1
  -4   2   9 17.2128 3.06171  -2
  -1   2   9 17.2128 3.06171   1
  -5   2   9 141.169 4.79117  -2
   0   2   9 141.169 4.79117   1
  -6   2   9 169.931 5.28266  -2
   1   2   9 169.931 5.28266   1
  -7   2   9 104.965 4.42778  -2
   2   2   9 104.965 4.42778   1
  -8   2   9 16.1263 3.45341  -2
   3   2   9 16.1263 3.45341   1
  -9   2   9 121.885 6.18734  -2
   4   2   9 121.885 6.18734   1
 -10   2   9 -2.3960 4.08713  -2
   5   2   9 -2.3960 4.08713   1
 -11   2   9 52.0071 3.69155  -2
   6   2   9 52.0071 3.69155   1
 -12   2   9 2.38715 4.25645  -2
   7   2   9 2.38715 4.25645   1
 -13   2   9 3.42138 5.59218  -2
   8   2   9 3.42138 5.59218   1
 -14   2   9 12.6720 3.78794  -2
   9   2   9 12.6720 3.78794   1
 -15   2   9 49.2033 5.16777  -2
  10   2   9 49.2033 5.16777   1
 -16   2   9 19.0696 6.12697  -2
  11   2   9 19.0696 6.12697   1
 -17   2   9 8.08517 6.25890  -2
  12   2   9 8.08517 6.25890   1
 -18   2   9 11.8588 6.43249  -2
  13   2   9 11.8588 6.43249   1
 -19   2   9 -1.9096 7.12109  -2
  14   2   9 -1.9096 7.12109   1
  13   3   9 14.8554 9.14577  -2
 -18   3   9 14.8554 9.14577   1
  12   3   9 12.1147 8.11634  -2
 -17   3   9 12.1147 8.11634   1
  11   3   9 14.8940 7.74007  -2
 -16   3   9 14.8940 7.74007   1
  10   3   9 4.31110 5.22323  -2
 -15   3   9 4.31110 5.22323   1
   9   3   9 5.95566 7.14231  -2
 -14   3   9 5.95566 7.14231   1
   8   3   9 4.25643 6.74704  -2
 -13   3   9 4.25643 6.74704   1
   7   3   9 42.5427 4.98881  -2
 -12   3   9 42.5427 4.98881   1
   6   3   9 7.88813 3.66337  -2
 -11   3   9 7.88813 3.66337   1
   5   3   9 33.0181 4.06900  -2
 -10   3   9 33.0181 4.06900   1
   4   3   9 71.6412 4.76041  -2
  -9   3   9 71.6412 4.76041   1
   3   3   9 267.092 7.71347  -2
  -8   3   9 267.092 7.71347   1
   2   3   9 10.5212 4.72535  -2
  -7   3   9 10.5212 4.72535   1
   1   3   9 75.4220 5.85537  -2
  -6   3   9 75.4220 5.85537   1
   0   3   9 27.2069 3.35120  -2
  -5   3   9 27.2069 3.35120   1
  -1   3   9 36.8712 3.44305  -2
  -4   3   9 36.8712 3.44305   1
  -2   3   9 79.6562 4.15822  -2
  -3   3   9 79.6562 4.15822   1
  -3   3   9 147.301 4.95972  -2
  -2   3   9 147.301 4.95972   1
  -4   3   9 23.0890 3.21476  -2
  -1   3   9 23.0890 3.21476   1
  -5   3   9 67.5526 4.22564  -2
   0   3   9 67.5526 4.22564   1
  -6   3   9 135.767 5.36761  -2
   1   3   9 135.767 5.36761   1
  -7   3   9 7.92529 3.81815  -2
   2   3   9 7.92529 3.81815   1
  -8   3   9 193.719 5.56957  -2
   3   3   9 193.719 5.56957   1
  -9   3   9 78.9571 3.99860  -2
   4   3   9 78.9571 3.99860   1
 -10   3   9 37.5043 3.25047  -2
   5   3   9 37.5043 3.25047   1
 -11   3   9 -1.2792 3.91904  -2
   6   3   9 -1.2792 3.91904   1
 -12   3   9 90.3408 5.24542  -2
   7   3   9 90.3408 5.24542   1
 -13   3   9 1.92117 4.47658  -2
   8   3   9 1.92117 4.47658   1
 -14   3   9 3.77703 5.06167  -2
   9   3   9 3.77703 5.06167   1
 -15   3   9 12.3926 8.02709  -2
  10   3   9 12.3926 8.02709   1
 -16   3   9 8.37020 8.32462  -2
  11   3   9 8.37020 8.32462   1
 -17   3   9 3.10249 7.15180  -2
  12   3   9 3.10249 7.15180   1
  11   4   9 11.8995 8.40393  -2
 -16   4   9 11.8995 8.40393   1
  10   4   9 6.60033 7.79825  -2
 -15   4   9 6.60033 7.79825   1
   9   4   9 22.8685 8.17832  -2
 -14   4   9 22.8685 8.17832   1
   8   4   9 -1.7070 7.01493  -2
 -13   4   9 -1.7070 7.01493   1
   7   4   9 21.4642 7.63836  -2
 -12   4   9 21.4642 7.63836   1
   6   4   9 33.8403 7.88063  -2
 -11   4   9 33.8403 7.88063   1
   5   4   9 3.10373 4.19393  -2
 -10   4   9 3.10373 4.19393   1
   4   4   9 -5.9038 5.20449  -2
  -9   4   9 -5.9038 5.20449   1
   3   4   9 188.817 7.88139  -2
  -8   4   9 188.817 7.88139   1
   2   4   9 215.102 8.47297  -2
  -7   4   9 215.102 8.47297   1
   1   4   9 33.4698 4.82063  -2
  -6   4   9 33.4698 4.82063   1
   0   4   9 93.2875 8.51312  -2
  -5   4   9 93.2875 8.51312   1
  -1   4   9 1.05006 6.25059  -2
  -4   4   9 1.05006 6.25059   1
  -2   4   9 31.9912 4.84503  -2
  -3   4   9 31.9912 4.84503   1
  -3   4   9 77.3513 4.58567  -2
  -2   4   9 77.3513 4.58567   1
  -4   4   9 1.02237 3.28794  -2
  -1   4   9 1.02237 3.28794   1
  -5   4   9 219.791 7.09404  -2
   0   4   9 219.791 7.09404   1
  -6   4   9 56.9004 4.27232  -2
   1   4   9 56.9004 4.27232   1
  -7   4   9 141.227 4.91521  -2
   2   4   9 141.227 4.91521   1
  -8   4   9 78.0346 3.92689  -2
   3   4   9 78.0346 3.92689   1
  -9   4   9 19.0404 4.15114  -2
   4   4   9 19.0404 4.15114   1
 -10   4   9 5.07414 3.44025  -2
   5   4   9 5.07414 3.44025   1
 -11   4   9 68.7414 5.02789  -2
   6   4   9 68.7414 5.02789   1
 -12   4   9 8.40722 5.61937  -2
   7   4   9 8.40722 5.61937   1
 -13   4   9 14.3796 7.80085  -2
   8   4   9 14.3796 7.80085   1
 -14   4   9 12.5360 5.55375  -2
   9   4   9 12.5360 5.55375   1
 -15   4   9 32.0094 7.85576  -2
  10   4   9 32.0094 7.85576   1
 -16   4   9 -2.3355 6.87948  -2
  11   4   9 -2.3355 6.87948   1
   9   5   9 -1.4352 7.65569  -2
 -14   5   9 -1.4352 7.65569   1
   8   5   9 27.3415 8.21347  -2
 -13   5   9 27.3415 8.21347   1
   7   5   9 12.6767 7.11904  -2
 -12   5   9 12.6767 7.11904   1
   6   5   9 16.9796 7.92336  -2
 -11   5   9 16.9796 7.92336   1
   5   5   9 9.36473 6.96019  -2
 -10   5   9 9.36473 6.96019   1
   4   5   9 29.2570 7.84308  -2
  -9   5   9 29.2570 7.84308   1
   2   5   9 4.34479 4.34846  -2
  -7   5   9 4.34479 4.34846   1
   1   5   9 9.71853 3.97269  -2
  -6   5   9 9.71853 3.97269   1
   0   5   9 50.4202 4.58912  -2
  -5   5   9 50.4202 4.58912   1
  -1   5   9 31.6599 4.49902  -2
  -4   5   9 31.6599 4.49902   1
  -2   5   9 9.73512 5.33811  -2
  -3   5   9 9.73512 5.33811   1
  -3   5   9 14.0786 8.64696  -2
  -2   5   9 14.0786 8.64696   1
  -4   5   9 50.2391 5.32096  -2
  -1   5   9 50.2391 5.32096   1
  -5   5   9 77.9021 4.37126  -2
   0   5   9 77.9021 4.37126   1
  -6   5   9 11.5358 3.26480  -2
   1   5   9 11.5358 3.26480   1
  -7   5   9 10.8192 4.65354  -2
   2   5   9 10.8192 4.65354   1
  -8   5   9 30.0001 3.97743  -2
   3   5   9 30.0001 3.97743   1
  -9   5   9 45.0004 4.21159  -2
   4   5   9 45.0004 4.21159   1
 -10   5   9 12.6674 5.61256  -2
   5   5   9 12.6674 5.61256   1
 -11   5   9 46.2306 8.58087  -2
   6   5   9 46.2306 8.58087   1
 -12   5   9 2.40072 5.89340  -2
   7   5   9 2.40072 5.89340   1
 -13   5   9 40.1161 6.39398  -2
   8   5   9 40.1161 6.39398   1
 -14   5   9 0.41797 6.25491  -2
   9   5   9 0.41797 6.25491   1
 -15   5   9 22.3704 10.8338  -2
  10   5   9 22.3704 10.8338   1
 -16   5   9 5.98349 7.52170  -2
  11   5   9 5.98349 7.52170   1
   7   6   9 29.2835 8.41599  -2
 -12   6   9 29.2835 8.41599   1
   6   6   9 -1.4235 7.25298  -2
 -11   6   9 -1.4235 7.25298   1
   5   6   9 5.55694 6.96827  -2
 -10   6   9 5.55694 6.96827   1
   4   6   9 -2.4300 5.14786  -2
  -9   6   9 -2.4300 5.14786   1
   3   6   9 9.55513 5.59330  -2
  -8   6   9 9.55513 5.59330   1
   2   6   9 7.75533 5.63242  -2
  -7   6   9 7.75533 5.63242   1
   1   6   9 10.1234 5.58336  -2
  -6   6   9 10.1234 5.58336   1
   0   6   9 5.66769 4.01625  -2
  -5   6   9 5.66769 4.01625   1
  -1   6   9 1.71099 5.21175  -2
  -4   6   9 1.71099 5.21175   1
  -2   6   9 62.8192 6.41032  -2
  -3   6   9 62.8192 6.41032   1
  -3   6   9 23.2387 4.47025  -2
  -2   6   9 23.2387 4.47025   1
  -4   6   9 2.16550 5.68632  -2
  -1   6   9 2.16550 5.68632   1
  -5   6   9 4.00122 4.84242  -2
   0   6   9 4.00122 4.84242   1
  -6   6   9 5.90832 5.73838  -2
   1   6   9 5.90832 5.73838   1
  -7   6   9 5.65060 5.52719  -2
   2   6   9 5.65060 5.52719   1
  -8   6   9 11.8906 6.06276  -2
   3   6   9 11.8906 6.06276   1
  -9   6   9 10.2413 6.24903  -2
   4   6   9 10.2413 6.24903   1
 -10   6   9 14.6318 6.18814  -2
   5   6   9 14.6318 6.18814   1
 -11   6   9 8.35129 6.11910  -2
   6   6   9 8.35129 6.11910   1
 -12   6   9 24.7269 6.84676  -2
   7   6   9 24.7269 6.84676   1
 -13   6   9 5.28502 10.2451  -2
   8   6   9 5.28502 10.2451   1
 -14   6   9 29.9753 11.7849  -2
   9   6   9 29.9753 11.7849   1
   5   7   9 16.7630 8.57118  -2
 -10   7   9 16.7630 8.57118   1
   4   7   9 9.72840 8.06628  -2
  -9   7   9 9.72840 8.06628   1
   2   7   9 17.4880 10.1891  -2
  -7   7   9 17.4880 10.1891   1
   1   7   9 4.17810 5.31803  -2
  -6   7   9 4.17810 5.31803   1
   0   7   9 -4.4421 5.41486  -2
  -5   7   9 -4.4421 5.41486   1
  -1   7   9 3.17364 5.34124  -2
  -4   7   9 3.17364 5.34124   1
  -2   7   9 3.97397 4.38123  -2
  -3   7   9 3.97397 4.38123   1
  -3   7   9 8.87318 6.38414  -2
  -2   7   9 8.87318 6.38414   1
  -4   7   9 -0.1897 6.14925  -2
  -1   7   9 -0.1897 6.14925   1
  -5   7   9 3.74401 6.20428  -2
   0   7   9 3.74401 6.20428   1
  -6   7   9 6.84110 5.49677  -2
   1   7   9 6.84110 5.49677   1
  -7   7   9 10.9512 5.62103  -2
   2   7   9 10.9512 5.62103   1
  -8   7   9 -0.7831 6.09619  -2
   3   7   9 -0.7831 6.09619   1
  -9   7   9 7.75501 6.41303  -2
   4   7   9 7.75501 6.41303   1
 -10   7   9 21.3299 6.89626  -2
   5   7   9 21.3299 6.89626   1
 -11   7   9 26.0887 11.4578  -2
   6   7   9 26.0887 11.4578   1
  -7   8   9 2.56564 3.64934   2
   1   8   9 8.51944 7.75453  -2
  -6   8   9 8.51944 7.75453   1
   0   8   9 8.93139 6.08464  -2
  -5   8   9 8.93139 6.08464   1
  -1   8   9 6.55476 10.7953  -2
  -4   8   9 6.55476 10.7953   1
  -2   8   9 0.25468 11.0268  -2
  -3   8   9 0.25468 11.0268   1
  -3   8   9 32.9071 12.5203  -2
  -2   8   9 32.9071 12.5203   1
  -4   8   9 20.1057 11.8324  -2
  -1   8   9 20.1057 11.8324   1
  -5   8   9 7.69864 7.02431  -2
   0   8   9 7.69864 7.02431   1
  -6   8   9 -7.7333 8.25028  -2
   1   8   9 -7.7333 8.25028   1
  12   0  10 8.55638 8.04554  -2
 -18   0  10 8.55638 8.04554   1
  11   0  10 -1.2037 7.98796  -2
 -17   0  10 -1.2037 7.98796   1
  10   0  10 4.66382 8.22929  -2
 -16   0  10 4.66382 8.22929   1
   9   0  10 204.030 13.5338  -2
 -15   0  10 204.030 13.5338   1
   8   0  10 56.1520 9.20908  -2
 -14   0  10 56.1520 9.20908   1
   7   0  10 133.203 10.7661  -2
 -13   0  10 133.203 10.7661   1
   6   0  10 30.6235 8.16340  -2
 -12   0  10 30.6235 8.16340   1
   5   0  10 37.5469 5.18605  -2
 -11   0  10 37.5469 5.18605   1
   4   0  10 107.107 6.46019  -2
 -10   0  10 107.107 6.46019   1
   3   0  10 25.2348 7.58238  -2
  -9   0  10 25.2348 7.58238   1
   0   0  10 20.0795 5.67285  -2
  -6   0  10 20.0795 5.67285   1
  -1   0  10 234.085 12.2281  -2
  -5   0  10 234.085 12.2281   1
  -2   0  10 94.1889 6.38123  -2
  -4   0  10 94.1889 6.38123   1
  -3   0  10 360.241 11.4129  -2
  -3   0  10 360.241 11.4129   1
  -4   0  10 45.9645 5.02491  -2
  -2   0  10 45.9645 5.02491   1
  -5   0  10 104.254 9.95843  -2
  -1   0  10 104.254 9.95843   1
  -6   0  10 52.7435 8.76831  -2
   0   0  10 52.7435 8.76831   1
  -7   0  10 202.545 12.6303  -2
   1   0  10 202.545 12.6303   1
  -8   0  10 71.7323 7.97938  -2
   2   0  10 71.7323 7.97938   1
  -9   0  10 67.8590 8.03709  -2
   3   0  10 67.8590 8.03709   1
 -10   0  10 196.925 12.1665  -2
   4   0  10 196.925 12.1665   1
 -11   0  10 105.441 9.39470  -2
   5   0  10 105.441 9.39470   1
 -12   0  10 6.45715 5.12328  -2
   6   0  10 6.45715 5.12328   1
 -13   0  10 56.9259 6.16344  -2
   7   0  10 56.9259 6.16344   1
 -14   0  10 83.3472 6.91787  -2
   8   0  10 83.3472 6.91787   1
 -15   0  10 75.3441 7.12238  -2
   9   0  10 75.3441 7.12238   1
 -16   0  10 3.63942 7.41810  -2
  10   0  10 3.63942 7.41810   1
 -17   0  10 -2.1319 7.45463  -2
  11   0  10 -2.1319 7.45463   1
 -18   0  10 0.15654 7.87643  -2
  12   0  10 0.15654 7.87643   1
  12   1  10 7.70213 6.03957  -2
 -18   1  10 7.70213 6.03957   1
  11   1  10 6.76464 5.86055  -2
 -17   1  10 6.76464 5.86055   1
  10   1  10 15.2248 5.72758  -2
 -16   1  10 15.2248 5.72758   1
   9   1  10 11.3624 5.74595  -2
 -15   1  10 11.3624 5.74595   1
   8   1  10 84.1130 6.93180  -2
 -14   1  10 84.1130 6.93180   1
   7   1  10 18.2649 5.88216  -2
 -13   1  10 18.2649 5.88216   1
   6   1  10 90.6361 5.26117  -2
 -12   1  10 90.6361 5.26117   1
   5   1  10 2.85238 5.20623  -2
 -11   1  10 2.85238 5.20623   1
   4   1  10 30.4050 4.28235  -2
 -10   1  10 30.4050 4.28235   1
   3   1  10 13.0617 3.94027  -2
  -9   1  10 13.0617 3.94027   1
   2   1  10 50.4891 4.20263  -2
  -8   1  10 50.4891 4.20263   1
   1   1  10 34.5593 6.55001  -2
  -7   1  10 34.5593 6.55001   1
   0   1  10 25.7118 6.32822  -2
  -6   1  10 25.7118 6.32822   1
  -1   1  10 14.9244 5.55356  -2
  -5   1  10 14.9244 5.55356   1
  -2   1  10 216.499 8.69015  -2
  -4   1  10 216.499 8.69015   1
  -3   1  10 371.277 11.5486  -2
  -3   1  10 371.277 11.5486   1
  -4   1  10 137.423 10.6745  -2
  -2   1  10 137.423 10.6745   1
  -5   1  10 12.6206 7.68951  -2
  -1   1  10 12.6206 7.68951   1
  -6   1  10 33.7108 8.00233  -2
   0   1  10 33.7108 8.00233   1
  -7   1  10 11.0069 4.76945  -2
   1   1  10 11.0069 4.76945   1
  -8   1  10 138.693 7.34146  -2
   2   1  10 138.693 7.34146   1
  -9   1  10 26.7213 3.81943  -2
   3   1  10 26.7213 3.81943   1
 -10   1  10 21.3415 4.39204  -2
   4   1  10 21.3415 4.39204   1
 -11   1  10 4.16923 4.73208  -2
   5   1  10 4.16923 4.73208   1
 -12   1  10 82.9485 5.32004  -2
   6   1  10 82.9485 5.32004   1
 -13   1  10 18.2966 5.51091  -2
   7   1  10 18.2966 5.51091   1
 -14   1  10 53.8683 4.97615  -2
   8   1  10 53.8683 4.97615   1
 -15   1  10 0.90225 4.24087  -2
   9   1  10 0.90225 4.24087   1
 -16   1  10 24.6834 6.34084  -2
  10   1  10 24.6834 6.34084   1
 -17   1  10 2.05717 5.77410  -2
  11   1  10 2.05717 5.77410   1
 -18   1  10 7.22905 7.70550  -2
  12   1  10 7.22905 7.70550   1
  12   2  10 2.09280 8.30870  -2
 -18   2  10 2.09280 8.30870   1
  11   2  10 1.86488 5.51134  -2
 -17   2  10 1.86488 5.51134   1
  10   2  10 5.04649 5.37334  -2
 -16   2  10 5.04649 5.37334   1
   9   2  10 20.7757 5.76212  -2
 -15   2  10 20.7757 5.76212   1
   8   2  10 30.1055 6.12562  -2
 -14   2  10 30.1055 6.12562   1
   7   2  10 29.3728 4.45146  -2
 -13   2  10 29.3728 4.45146   1
   6   2  10 14.2685 5.70359  -2
 -12   2  10 14.2685 5.70359   1
   5   2  10 56.9776 6.36381  -2
 -11   2  10 56.9776 6.36381   1
   4   2  10 5.53675 5.25437  -2
 -10   2  10 5.53675 5.25437   1
   3   2  10 16.2849 4.07696  -2
  -9   2  10 16.2849 4.07696   1
   2   2  10 19.5258 3.35977  -2
  -8   2  10 19.5258 3.35977   1
   1   2  10 69.8701 4.57272  -2
  -7   2  10 69.8701 4.57272   1
   0   2  10 8.56919 3.62122  -2
  -6   2  10 8.56919 3.62122   1
  -1   2  10 222.219 8.49283  -2
  -5   2  10 222.219 8.49283   1
  -2   2  10 84.5764 7.79892  -2
  -4   2  10 84.5764 7.79892   1
  -4   2  10 190.607 12.3646  -2
  -2   2  10 190.607 12.3646   1
  -5   2  10 153.511 11.1725  -2
  -1   2  10 153.511 11.1725   1
  -6   2  10 20.6557 4.37773  -2
   0   2  10 20.6557 4.37773   1
  -7   2  10 62.2985 4.91065  -2
   1   2  10 62.2985 4.91065   1
  -8   2  10 30.7799 4.50072  -2
   2   2  10 30.7799 4.50072   1
  -9   2  10 20.4939 3.58444  -2
   3   2  10 20.4939 3.58444   1
 -10   2  10 19.5677 3.66257  -2
   4   2  10 19.5677 3.66257   1
 -11   2  10 30.1307 3.86161  -2
   5   2  10 30.1307 3.86161   1
 -12   2  10 29.3480 3.96198  -2
   6   2  10 29.3480 3.96198   1
 -13   2  10 23.6344 4.49348  -2
   7   2  10 23.6344 4.49348   1
 -14   2  10 85.9041 5.69189  -2
   8   2  10 85.9041 5.69189   1
 -15   2  10 25.2842 4.95384  -2
   9   2  10 25.2842 4.95384   1
 -16   2  10 11.5360 4.62657  -2
  10   2  10 11.5360 4.62657   1
 -17   2  10 12.6353 6.49861  -2
  11   2  10 12.6353 6.49861   1
 -18   2  10 -6.9907 9.82788  -2
  12   2  10 -6.9907 9.82788   1
  10   3  10 12.6651 8.85786  -2
 -16   3  10 12.6651 8.85786   1
   9   3  10 22.4772 6.30238  -2
 -15   3  10 22.4772 6.30238   1
   8   3  10 0.10593 5.55846  -2
 -14   3  10 0.10593 5.55846   1
   7   3  10 2.49573 5.44119  -2
 -13   3  10 2.49573 5.44119   1
   6   3  10 6.58952 5.69369  -2
 -12   3  10 6.58952 5.69369   1
   5   3  10 49.5125 4.73319  -2
 -11   3  10 49.5125 4.73319   1
   4   3  10 1.24059 3.89183  -2
 -10   3  10 1.24059 3.89183   1
   3   3  10 15.8069 4.11123  -2
  -9   3  10 15.8069 4.11123   1
   2   3  10 53.3082 5.54184  -2
  -8   3  10 53.3082 5.54184   1
   1   3  10 25.9275 3.63681  -2
  -7   3  10 25.9275 3.63681   1
   0   3  10 5.74307 3.21372  -2
  -6   3  10 5.74307 3.21372   1
  -1   3  10 67.0316 4.88539  -2
  -5   3  10 67.0316 4.88539   1
  -2   3  10 30.7779 4.94133  -2
  -4   3  10 30.7779 4.94133   1
  -3   3  10 4.58694 4.39516  -2
  -3   3  10 4.58694 4.39516   1
  -4   3  10 80.2039 4.90262  -2
  -2   3  10 80.2039 4.90262   1
  -5   3  10 99.2040 4.66338  -2
  -1   3  10 99.2040 4.66338   1
  -6   3  10 11.2835 3.35795  -2
   0   3  10 11.2835 3.35795   1
  -7   3  10 75.5505 4.42082  -2
   1   3  10 75.5505 4.42082   1
  -8   3  10 20.4396 3.61931  -2
   2   3  10 20.4396 3.61931   1
  -9   3  10 14.9323 3.46138  -2
   3   3  10 14.9323 3.46138   1
 -10   3  10 2.24691 3.79860  -2
   4   3  10 2.24691 3.79860   1
 -11   3  10 27.8231 4.44407  -2
   5   3  10 27.8231 4.44407   1
 -12   3  10 29.3613 4.47285  -2
   6   3  10 29.3613 4.47285   1
 -13   3  10 7.19049 3.90089  -2
   7   3  10 7.19049 3.90089   1
 -14   3  10 2.50157 4.30381  -2
   8   3  10 2.50157 4.30381   1
 -15   3  10 56.4467 9.56769  -2
   9   3  10 56.4467 9.56769   1
 -16   3  10 -0.2981 7.99700  -2
  10   3  10 -0.2981 7.99700   1
   9   4  10 4.17388 8.49222  -2
 -15   4  10 4.17388 8.49222   1
   8   4  10 9.52546 8.82403  -2
 -14   4  10 9.52546 8.82403   1
   7   4  10 8.91471 6.07496  -2
 -13   4  10 8.91471 6.07496   1
   6   4  10 -2.9401 5.54206  -2
 -12   4  10 -2.9401 5.54206   1
   5   4  10 17.1690 5.97948  -2
 -11   4  10 17.1690 5.97948   1
   4   4  10 64.9167 5.08961  -2
 -10   4  10 64.9167 5.08961   1
   3   4  10 2.60196 4.14133  -2
  -9   4  10 2.60196 4.14133   1
   2   4  10 50.3600 4.88229  -2
  -8   4  10 50.3600 4.88229   1
   1   4  10 2.35626 5.58707  -2
  -7   4  10 2.35626 5.58707   1
   0   4  10 48.7971 6.26859  -2
  -6   4  10 48.7971 6.26859   1
  -1   4  10 20.4481 5.67868  -2
  -5   4  10 20.4481 5.67868   1
  -2   4  10 43.5145 3.88391  -2
  -4   4  10 43.5145 3.88391   1
  -3   4  10 -3.5021 3.20213  -2
  -3   4  10 -3.5021 3.20213   1
  -4   4  10 25.4724 4.00358  -2
  -2   4  10 25.4724 4.00358   1
  -5   4  10 32.8594 4.35250  -2
  -1   4  10 32.8594 4.35250   1
  -6   4  10 138.092 6.22682  -2
   0   4  10 138.092 6.22682   1
  -7   4  10 5.02288 3.36069  -2
   1   4  10 5.02288 3.36069   1
  -8   4  10 100.625 4.78403  -2
   2   4  10 100.625 4.78403   1
  -9   4  10 16.1276 4.26416  -2
   3   4  10 16.1276 4.26416   1
 -10   4  10 152.457 6.38021  -2
   4   4  10 152.457 6.38021   1
 -11   4  10 32.3434 4.49863  -2
   5   4  10 32.3434 4.49863   1
 -12   4  10 6.16671 4.13428  -2
   6   4  10 6.16671 4.13428   1
 -13   4  10 14.3271 5.86558  -2
   7   4  10 14.3271 5.86558   1
 -14   4  10 4.48156 7.64440  -2
   8   4  10 4.48156 7.64440   1
 -15   4  10 16.5396 6.08667  -2
   9   4  10 16.5396 6.08667   1
   7   5  10 -0.5258 8.59862  -2
 -13   5  10 -0.5258 8.59862   1
   6   5  10 -0.8930 8.25180  -2
 -12   5  10 -0.8930 8.25180   1
   5   5  10 5.14041 6.03544  -2
 -11   5  10 5.14041 6.03544   1
   4   5  10 4.68167 6.00701  -2
 -10   5  10 4.68167 6.00701   1
   3   5  10 31.3949 6.51052  -2
  -9   5  10 31.3949 6.51052   1
   2   5  10 -5.8632 5.47394  -2
  -8   5  10 -5.8632 5.47394   1
   1   5  10 13.8755 6.01585  -2
  -7   5  10 13.8755 6.01585   1
   0   5  10 38.2590 4.96149  -2
  -6   5  10 38.2590 4.96149   1
  -1   5  10 62.7971 5.36353  -2
  -5   5  10 62.7971 5.36353   1
  -2   5  10 6.55409 4.25621  -2
  -4   5  10 6.55409 4.25621   1
  -3   5  10 19.9227 4.51711  -2
  -3   5  10 19.9227 4.51711   1
  -4   5  10 4.35464 4.24192  -2
  -2   5  10 4.35464 4.24192   1
  -5   5  10 23.1525 3.74905  -2
  -1   5  10 23.1525 3.74905   1
  -6   5  10 20.6179 4.21307  -2
   0   5  10 20.6179 4.21307   1
  -7   5  10 14.1424 3.85831  -2
   1   5  10 14.1424 3.85831   1
  -8   5  10 4.63767 3.83452  -2
   2   5  10 4.63767 3.83452   1
  -9   5  10 6.61747 3.94194  -2
   3   5  10 6.61747 3.94194   1
 -10   5  10 11.4219 5.80616  -2
   4   5  10 11.4219 5.80616   1
 -11   5  10 -4.1197 5.62763  -2
   5   5  10 -4.1197 5.62763   1
 -12   5  10 0.53954 5.83225  -2
   6   5  10 0.53954 5.83225   1
 -13   5  10 -4.3522 5.69200  -2
   7   5  10 -4.3522 5.69200   1
   9   5  10 -1.7363 4.46051   1
   9   5  10 2.43826 4.65655   2
   5   6  10 12.7968 8.44762  -2
 -11   6  10 12.7968 8.44762   1
   4   6  10 12.4418 6.37122  -2
 -10   6  10 12.4418 6.37122   1
   3   6  10 7.86343 6.30393  -2
  -9   6  10 7.86343 6.30393   1
   2   6  10 5.87823 5.86435  -2
  -8   6  10 5.87823 5.86435   1
   1   6  10 12.0942 9.02423  -2
  -7   6  10 12.0942 9.02423   1
   0   6  10 11.1700 5.48492  -2
  -6   6  10 11.1700 5.48492   1
  -1   6  10 11.4954 4.22370  -2
  -5   6  10 11.4954 4.22370   1
  -2   6  10 35.9766 4.69317  -2
  -4   6  10 35.9766 4.69317   1
  -3   6  10 2.00361 3.95230  -2
  -3   6  10 2.00361 3.95230   1
  -4   6  10 24.0846 4.43540  -2
  -2   6  10 24.0846 4.43540   1
  -5   6  10 9.00648 4.94942  -2
  -1   6  10 9.00648 4.94942   1
  -6   6  10 7.86861 5.31745  -2
   0   6  10 7.86861 5.31745   1
  -7   6  10 -4.2662 5.30806  -2
   1   6  10 -4.2662 5.30806   1
  -8   6  10 0.37624 5.53300  -2
   2   6  10 0.37624 5.53300   1
  -9   6  10 -3.2692 5.40710  -2
   3   6  10 -3.2692 5.40710   1
 -10   6  10 7.83070 6.02528  -2
   4   6  10 7.83070 6.02528   1
 -11   6  10 27.3359 8.63636  -2
   5   6  10 27.3359 8.63636   1
   7   6  10 3.03829 4.93224   2
   2   7  10 8.99155 6.44163  -2
  -8   7  10 8.99155 6.44163   1
   1   7  10 0.06754 7.68459  -2
  -7   7  10 0.06754 7.68459   1
   0   7  10 2.07961 5.63632  -2
  -6   7  10 2.07961 5.63632   1
  -1   7  10 6.26914 5.68339  -2
  -5   7  10 6.26914 5.68339   1
  -2   7  10 8.93005 5.50528  -2
  -4   7  10 8.93005 5.50528   1
  -3   7  10 -3.6807 5.42873  -2
  -3   7  10 -3.6807 5.42873   1
  -4   7  10 2.41725 5.28812  -2
  -2   7  10 2.41725 5.28812   1
  -5   7  10 9.95850 5.56801  -2
  -1   7  10 9.95850 5.56801   1
  -6   7  10 7.94587 5.54699  -2
   0   7  10 7.94587 5.54699   1
  -7   7  10 -4.5686 5.69019  -2
   1   7  10 -4.5686 5.69019   1
  -8   7  10 21.3354 9.21703  -2
   2   7  10 21.3354 9.21703   1
  -9   7  10 -1.8009 8.75591  -2
   3   7  10 -1.8009 8.75591   1
 -17   0  11 -0.4873 9.81804   1
 -16   0  11 6.65634 10.0296   1
 -15   0  11 5.11978 8.83854   1
 -14   0  11 -0.8786 8.07147   1
 -13   0  11 -0.9413 3.32382   1
 -12   0  11 -0.9389 3.24545   1
 -11   0  11 -2.4886 3.17081   1
 -10   0  11 0.74089 3.50734   1
 -10   0  11 1.41526 3.63046   2
  -9   0  11 -2.9660 2.78861   1
  -8   0  11 1.37820 3.18287   1
  -7   0  11 2.75953 3.17016   1
  -6   0  11 -0.0558 3.37437   1
  -5   0  11 -3.6806 3.21567   1
  -5   0  11 1.00874 3.56613   2
  -4   0  11 -0.2648 3.14940   1
  -4   0  11 2.32682 3.92002   2
  -3   0  11 -0.8595 3.38197   1
  -3   0  11 -1.8906 3.38379   2
  -2   0  11 0.72439 3.19271   1
  -2   0  11 1.10603 3.37242   2
  -1   0  11 -3.1491 3.26607   1
  -1   0  11 2.38333 3.49666   2
   0   0  11 1.01311 5.28769   1
   0   0  11 0.18116 3.53271   2
   1   0  11 1.05209 5.60054   1
   1   0  11 -3.5426 3.14003   2
   2   0  11 -4.9359 5.54207   1
   2   0  11 2.19867 3.38707   2
   3   0  11 -0.8153 5.78712   1
   3   0  11 2.68709 3.62223   2
   4   0  11 -1.8131 2.78839   1
   4   0  11 -2.1610 3.54680   2
   5   0  11 1.12589 3.71111   2
   5   0  11 2.01147 5.74443   1
   6   0  11 0.98054 3.69555   2
   6   0  11 -0.4829 5.50361   1
   7   0  11 -1.3796 5.99116   1
   7   0  11 2.73305 4.12028   2
   8   0  11 3.99684 8.49213   1
   9   0  11 1.23604 9.55748   1
 -17   1  11 13.2394 4.12976   2
 -17   1  11 26.0340 4.60572   1
  10   1  11 2.03907 6.38719  -2
 -16   1  11 2.03907 6.38719   1
   9   1  11 5.73555 6.47612  -2
 -15   1  11 5.73555 6.47612   1
   8   1  11 -0.7142 6.26846  -2
 -14   1  11 -0.7142 6.26846   1
 -14   1  11 -2.8186 3.71847   1
 -13   1  11 -1.7306 3.65701   1
   7   1  11 9.36856 6.25637  -2
 -13   1  11 9.36856 6.25637   1
   6   1  11 22.2373 6.34565  -2
 -12   1  11 22.2373 6.34565   1
 -12   1  11 2.50303 2.66808   1
 -11   1  11 -1.5638 2.45148   1
   5   1  11 13.5364 6.06610  -2
 -11   1  11 13.5364 6.06610   1
 -10   1  11 7.84062 2.92230   1
   4   1  11 6.76538 6.13519  -2
 -10   1  11 6.76538 6.13519   1
   3   1  11 -5.8733 5.61708  -2
  -9   1  11 -5.8733 5.61708   1
  -9   1  11 1.33203 3.38572   2
  -9   1  11 10.9297 3.05131   1
   2   1  11 0.05473 5.76908  -2
  -8   1  11 0.05473 5.76908   1
  -8   1  11 0.18826 2.25537   1
  -7   1  11 13.7522 3.17241   1
   1   1  11 19.0175 6.18977  -2
  -7   1  11 19.0175 6.18977   1
   0   1  11 6.99913 6.08337  -2
  -6   1  11 6.99913 6.08337   1
  -6   1  11 0.84369 2.28761   1
  -5   1  11 22.5481 5.38011   2
  -5   1  11 31.0927 3.79024   1
  -1   1  11 41.9616 6.65560  -2
  -5   1  11 41.9616 6.65560   1
  -4   1  11 -2.3725 3.52422   2
  -2   1  11 25.4179 9.39244  -2
  -4   1  11 25.4179 9.39244   1
  -4   1  11 -0.7454 2.34607   1
  -3   1  11 4.42411 2.79187   1
  -3   1  11 1.94964 2.63584   2
  -3   1  11 -3.5856 5.71029  -2
  -3   1  11 -3.5856 5.71029   1
  -2   1  11 54.0431 6.81546   1
  -2   1  11 15.8793 3.46662   2
  -4   1  11 45.7723 5.26779  -2
  -2   1  11 45.7723 5.26779   1
  -1   1  11 9.88826 4.50533   1
  -1   1  11 3.89231 2.48645   2
  -5   1  11 29.3056 9.15107  -2
  -1   1  11 29.3056 9.15107   1
  -6   1  11 3.55252 5.60984  -2
   0   1  11 3.55252 5.60984   1
   0   1  11 -2.0017 2.48761   2
  -7   1  11 15.1182 4.08415  -2
   1   1  11 15.1182 4.08415   1
   1   1  11 3.74993 2.66548   2
   2   1  11 1.14738 2.38845   2
  -8   1  11 -0.8895 3.89727  -2
   2   1  11 -0.8895 3.89727   1
  -9   1  11 7.28311 4.88917  -2
   3   1  11 7.28311 4.88917   1
   3   1  11 -2.1741 3.64512   1
   3   1  11 -1.8432 2.06223   2
 -10   1  11 1.17893 4.11988  -2
   4   1  11 1.17893 4.11988   1
   4   1  11 -0.4339 2.24391   2
   5   1  11 9.17125 2.84667   2
 -11   1  11 29.2912 4.56208  -2
   5   1  11 29.2912 4.56208   1
   6   1  11 28.1356 3.77431   2
 -12   1  11 81.1850 5.39964  -2
   6   1  11 81.1850 5.39964   1
 -13   1  11 14.7017 4.44081  -2
   7   1  11 14.7017 4.44081   1
   7   1  11 5.75526 3.65353   2
 -14   1  11 20.1695 5.43738  -2
   8   1  11 20.1695 5.43738   1
   8   1  11 0.41865 3.74416   2
 -15   1  11 -2.2057 5.03711  -2
   9   1  11 -2.2057 5.03711   1
 -16   1  11 5.89066 5.51479  -2
  10   1  11 5.89066 5.51479   1
  10   2  11 -3.6271 8.79234  -2
 -16   2  11 -3.6271 8.79234   1
 -16   2  11 -7.0683 4.43893   2
   9   2  11 2.46814 6.43009  -2
 -15   2  11 2.46814 6.43009   1
   8   2  11 -1.8798 6.49480  -2
 -14   2  11 -1.8798 6.49480   1
 -14   2  11 3.99277 4.04063   1
 -13   2  11 2.76226 3.89828   1
   7   2  11 22.0219 6.79219  -2
 -13   2  11 22.0219 6.79219   1
 -12   2  11 0.08089 3.74794   1
   6   2  11 10.1558 6.07271  -2
 -12   2  11 10.1558 6.07271   1
 -11   2  11 34.3107 5.98096   1
   5   2  11 24.7031 6.49823  -2
 -11   2  11 24.7031 6.49823   1
   4   2  11 -0.2768 5.89727  -2
 -10   2  11 -0.2768 5.89727   1
 -10   2  11 2.23886 3.63859   2
 -10   2  11 0.97540 3.50098   1
  -9   2  11 83.8303 5.46516   1
   3   2  11 92.7953 7.71882  -2
  -9   2  11 92.7953 7.71882   1
  -8   2  11 1.29893 3.59698   1
  -8   2  11 0.54873 3.57188   2
   2   2  11 1.25625 4.40510  -2
  -8   2  11 1.25625 4.40510   1
   1   2  11 59.8882 5.54999  -2
  -7   2  11 59.8882 5.54999   1
  -7   2  11 22.5216 4.94466   2
  -7   2  11 62.9975 6.60854   1
  -6   2  11 -4.0483 3.56657   1
   0   2  11 -0.2193 5.04513  -2
  -6   2  11 -0.2193 5.04513   1
  -6   2  11 2.06236 3.50740   2
  -1   2  11 -0.1760 5.24495  -2
  -5   2  11 -0.1760 5.24495   1
  -5   2  11 5.37143 3.98552   1
  -5   2  11 1.72985 4.13015   2
  -2   2  11 4.33588 5.15168  -2
  -4   2  11 4.33588 5.15168   1
  -4   2  11 1.91931 3.48931   2
  -4   2  11 -6.0653 3.24053   1
  -3   2  11 17.1168 4.82754  -2
  -3   2  11 17.1168 4.82754   1
  -2   2  11 13.4036 4.74872   1
  -2   2  11 3.96522 4.07216   2
  -4   2  11 6.79581 4.69422  -2
  -2   2  11 6.79581 4.69422   1
  -5   2  11 12.9949 4.65768  -2
  -1   2  11 12.9949 4.65768   1
  -1   2  11 5.71734 4.17375   2
  -1   2  11 15.1933 5.01499   1
   0   2  11 0.70614 3.95081   1
  -6   2  11 0.64924 4.63978  -2
   0   2  11 0.64924 4.63978   1
   0   2  11 4.27028 3.66808   2
  -7   2  11 24.7776 4.98920  -2
   1   2  11 24.7776 4.98920   1
   1   2  11 2.62257 3.75180   2
   1   2  11 2.10754 3.86003   1
  -8   2  11 3.12693 4.66902  -2
   2   2  11 3.12693 4.66902   1
   2   2  11 0.14760 3.63872   1
   2   2  11 3.92243 3.88111   2
  -9   2  11 47.0980 4.76532  -2
   3   2  11 47.0980 4.76532   1
   3   2  11 1.96981 2.62650   2
 -10   2  11 1.90250 4.93792  -2
   4   2  11 1.90250 4.93792   1
   4   2  11 13.7610 4.83711   1
   4   2  11 1.48961 3.89324   2
 -11   2  11 17.0788 4.00341  -2
   5   2  11 17.0788 4.00341   1
   5   2  11 4.32641 3.74492   2
 -12   2  11 22.9248 4.04214  -2
   6   2  11 22.9248 4.04214   1
   6   2  11 9.39844 4.45271   2
 -13   2  11 73.5518 7.48496  -2
   7   2  11 73.5518 7.48496   1
   7   2  11 13.5683 4.50423   2
   8   2  11 -3.0194 3.41805   2
 -14   2  11 6.15158 5.96191  -2
   8   2  11 6.15158 5.96191   1
 -15   2  11 0.80300 6.22646  -2
   9   2  11 0.80300 6.22646   1
  10   2  11 -0.3650 5.35127   1
 -16   2  11 7.51037 9.71428  -2
  10   2  11 7.51037 9.71428   1
 -16   3  11 7.56395 4.38212   1
 -16   3  11 2.60209 3.84111   2
   9   3  11 -12.600 9.42086  -2
 -15   3  11 -12.600 9.42086   1
   8   3  11 0.93477 6.54004  -2
 -14   3  11 0.93477 6.54004   1
 -13   3  11 -1.6354 4.39391   1
   7   3  11 2.36774 6.41103  -2
 -13   3  11 2.36774 6.41103   1
   6   3  11 0.71219 6.35154  -2
 -12   3  11 0.71219 6.35154   1
 -12   3  11 -0.0385 3.72257   1
   5   3  11 -1.9533 6.42899  -2
 -11   3  11 -1.9533 6.42899   1
 -11   3  11 1.48647 4.58748   2
 -11   3  11 -1.4214 3.71238   1
   4   3  11 68.2313 7.58036  -2
 -10   3  11 68.2313 7.58036   1
 -10   3  11 59.3194 4.80195   1
   3   3  11 36.9346 6.80838  -2
  -9   3  11 36.9346 6.80838   1
  -9   3  11 -4.6511 3.11099   1
   2   3  11 31.4082 6.61354  -2
  -8   3  11 31.4082 6.61354   1
  -8   3  11 30.2457 3.93228   1
   1   3  11 25.8689 6.56992  -2
  -7   3  11 25.8689 6.56992   1
  -7   3  11 1.88558 2.52097   1
  -7   3  11 0.72212 4.14570   2
   0   3  11 27.0732 5.01741  -2
  -6   3  11 27.0732 5.01741   1
  -6   3  11 17.2320 4.67268   1
  -5   3  11 4.80565 3.99303   1
  -1   3  11 18.5155 5.71631  -2
  -5   3  11 18.5155 5.71631   1
  -5   3  11 0.44614 3.39707   2
  -4   3  11 42.4302 6.52298   2
  -2   3  11 113.210 6.27620  -2
  -4   3  11 113.210 6.27620   1
  -4   3  11 116.411 8.96607   1
  -3   3  11 25.8573 4.23872  -2
  -3   3  11 25.8573 4.23872   1
  -4   3  11 47.1179 5.29416  -2
  -2   3  11 47.1179 5.29416   1
  -2   3  11 2.50084 4.22352   1
  -2   3  11 8.15277 4.17641   2
  -5   3  11 60.2009 5.62083  -2
  -1   3  11 60.2009 5.62083   1
  -1   3  11 44.0053 6.47825   1
  -1   3  11 17.2229 4.62529   2
  -6   3  11 12.6873 4.01753  -2
   0   3  11 12.6873 4.01753   1
   0   3  11 -1.5386 3.79508   2
   1   3  11 33.2474 4.02765   2
  -7   3  11 66.7341 5.65755  -2
   1   3  11 66.7341 5.65755   1
   1   3  11 59.9633 7.16877   1
  -8   3  11 16.8229 4.25653  -2
   2   3  11 16.8229 4.25653   1
   2   3  11 2.46162 2.59878   2
  -9   3  11 88.4361 5.21094  -2
   3   3  11 88.4361 5.21094   1
   3   3  11 27.8116 5.37197   2
 -10   3  11 17.9883 4.23515  -2
   4   3  11 17.9883 4.23515   1
   4   3  11 -2.3403 3.40911   2
   5   3  11 5.93253 4.05244   2
 -11   3  11 13.4902 5.95079  -2
   5   3  11 13.4902 5.95079   1
   5   3  11 8.73145 5.40794   1
 -12   3  11 3.09989 5.27298  -2
   6   3  11 3.09989 5.27298   1
   6   3  11 -1.1510 3.74541   2
 -13   3  11 -2.1867 5.25354  -2
   7   3  11 -2.1867 5.25354   1
 -14   3  11 4.87622 5.44689  -2
   8   3  11 4.87622 5.44689   1
 -15   3  11 16.1773 11.0132  -2
   9   3  11 16.1773 11.0132   1
 -13   4  11 -4.4686 5.92209   2
   7   4  11 -6.2578 6.65296  -2
 -13   4  11 -6.2578 6.65296   1
   6   4  11 13.0808 6.81820  -2
 -12   4  11 13.0808 6.81820   1
 -12   4  11 -3.0120 5.28812   2
   5   4  11 0.57864 6.54327  -2
 -11   4  11 0.57864 6.54327   1
 -11   4  11 -1.6359 5.52288   2
 -10   4  11 -3.4051 4.64142   2
   4   4  11 1.55872 6.41697  -2
 -10   4  11 1.55872 6.41697   1
 -10   4  11 4.32914 4.04526   1
  -9   4  11 0.58934 4.38773   2
  -9   4  11 2.05315 3.93079   1
   3   4  11 5.37500 6.57453  -2
  -9   4  11 5.37500 6.57453   1
  -8   4  11 0.23980 3.96971   1
  -8   4  11 -6.1346 3.98416   2
   2   4  11 1.13759 8.87601  -2
  -8   4  11 1.13759 8.87601   1
   1   4  11 20.3792 6.57002  -2
  -7   4  11 20.3792 6.57002   1
  -7   4  11 28.7778 5.71463   1
   0   4  11 10.2645 6.45819  -2
  -6   4  11 10.2645 6.45819   1
  -6   4  11 10.2266 4.76591   1
  -1   4  11 40.9203 7.07482  -2
  -5   4  11 40.9203 7.07482   1
  -5   4  11 29.7100 4.05820   1
  -2   4  11 84.1368 6.10587  -2
  -4   4  11 84.1368 6.10587   1
  -4   4  11 58.4416 6.70757   1
  -4   4  11 32.7723 5.80584   2
  -3   4  11 16.9832 5.11591   2
  -3   4  11 41.7017 6.99519   1
  -3   4  11 45.6151 5.46103  -2
  -3   4  11 45.6151 5.46103   1
  -2   4  11 3.34571 4.07296   2
  -4   4  11 29.7268 5.08556  -2
  -2   4  11 29.7268 5.08556   1
  -2   4  11 8.92225 4.54648   1
  -5   4  11 18.5295 4.24209  -2
  -1   4  11 18.5295 4.24209   1
  -1   4  11 4.35601 2.72039   2
  -6   4  11 0.17767 4.04193  -2
   0   4  11 0.17767 4.04193   1
   0   4  11 -6.2323 3.17099   2
  -7   4  11 12.8314 4.22939  -2
   1   4  11 12.8314 4.22939   1
   1   4  11 0.34875 3.73823   2
  -8   4  11 0.35311 4.49793  -2
   2   4  11 0.35311 4.49793   1
   2   4  11 4.93318 3.99437   2
   2   4  11 -0.7710 4.44194   1
   3   4  11 0.24954 3.92882   2
  -9   4  11 2.61393 5.25972  -2
   3   4  11 2.61393 5.25972   1
   3   4  11 2.93178 5.09378   1
 -10   4  11 1.40175 5.32785  -2
   4   4  11 1.40175 5.32785   1
   4   4  11 1.37029 3.86912   2
   4   4  11 -2.0792 5.00338   1
   5   4  11 17.8296 6.61370   1
 -11   4  11 5.07684 6.10578  -2
   5   4  11 5.07684 6.10578   1
 -12   4  11 29.0368 10.2016  -2
   6   4  11 29.0368 10.2016   1
   6   4  11 3.77640 5.71919   1
 -13   4  11 15.9225 9.94866  -2
   7   4  11 15.9225 9.94866   1
   7   4  11 29.2415 7.95916   1
 -13   5  11 5.46168 4.36969   2
 -13   5  11 7.09528 5.26408   1
   5   5  11 5.19844 6.85778  -2
 -11   5  11 5.19844 6.85778   1
 -11   5  11 2.80756 6.09756   2
   4   5  11 30.3741 7.39670  -2
 -10   5  11 30.3741 7.39670   1
 -10   5  11 2.21656 6.02935   2
  -9   5  11 5.20059 5.76217   2
   3   5  11 1.59862 6.70762  -2
  -9   5  11 1.59862 6.70762   1
  -8   5  11 3.15780 5.28366   2
   2   5  11 3.44867 6.82540  -2
  -8   5  11 3.44867 6.82540   1
  -8   5  11 4.30818 4.36184   1
   1   5  11 -4.6160 6.75088  -2
  -7   5  11 -4.6160 6.75088   1
  -7   5  11 -3.5489 4.53270   2
  -7   5  11 -1.9288 3.70287   1
   0   5  11 12.9480 10.5503  -2
  -6   5  11 12.9480 10.5503   1
  -6   5  11 4.04998 4.07324   1
  -6   5  11 -0.7083 4.76126   2
  -1   5  11 -8.0507 5.02903  -2
  -5   5  11 -8.0507 5.02903   1
  -2   5  11 14.4897 5.18657  -2
  -4   5  11 14.4897 5.18657   1
  -3   5  11 -10.907 5.23861  -2
  -3   5  11 -10.907 5.23861   1
  -3   5  11 4.90161 5.38318   1
  -3   5  11 -4.5342 4.82091   2
  -4   5  11 35.3805 4.62675  -2
  -2   5  11 35.3805 4.62675   1
  -5   5  11 -3.3462 6.27727  -2
  -1   5  11 -3.3462 6.27727   1
  -6   5  11 9.33286 4.71654  -2
   0   5  11 9.33286 4.71654   1
   0   5  11 3.65044 5.13662   1
   0   5  11 -2.3644 3.60881   2
  -7   5  11 5.57776 5.68335  -2
   1   5  11 5.57776 5.68335   1
   1   5  11 3.63577 3.92242   2
   1   5  11 -3.6966 4.81022   1
   2   5  11 -3.3619 5.05372   1
  -8   5  11 -8.4922 5.20934  -2
   2   5  11 -8.4922 5.20934   1
   2   5  11 -2.5779 4.28065   2
  -9   5  11 7.46626 5.83964  -2
   3   5  11 7.46626 5.83964   1
   3   5  11 0.98193 5.35975   1
   4   5  11 5.47976 6.16807   1
 -10   5  11 13.6781 9.40597  -2
   4   5  11 13.6781 9.40597   1
   5   5  11 4.01059 6.28772   1
 -11   5  11 17.7413 10.4928  -2
   5   5  11 17.7413 10.4928   1
 -10   6  11 -2.4491 4.40272   2
   2   6  11 3.70663 9.02147  -2
  -8   6  11 3.70663 9.02147   1
  -8   6  11 0.23890 6.00774   2
  -7   6  11 5.14413 5.80591   2
   1   6  11 7.71060 9.21647  -2
  -7   6  11 7.71060 9.21647   1
  -6   6  11 -2.1753 5.00359   2
  -1   6  11 0.26624 6.04735  -2
  -5   6  11 0.26624 6.04735   1
  -5   6  11 0.48303 5.16148   2
  -2   6  11 4.99329 5.26713  -2
  -4   6  11 4.99329 5.26713   1
  -4   6  11 -0.4169 5.10246   2
  -3   6  11 19.0147 6.93308   1
  -3   6  11 16.7529 6.25215  -2
  -3   6  11 16.7529 6.25215   1
  -3   6  11 5.93130 6.16547   2
  -4   6  11 1.95253 6.14760  -2
  -2   6  11 1.95253 6.14760   1
  -2   6  11 3.16561 5.55569   1
  -1   6  11 12.2294 6.34518   1
  -5   6  11 17.0027 9.19289  -2
  -1   6  11 17.0027 9.19289   1
  -6   6  11 7.44329 10.0896  -2
   0   6  11 7.44329 10.0896   1
   0   6  11 5.96108 5.66594   1
   1   6  11 13.1150 6.26439   1
  -7   6  11 6.98328 10.2301  -2
   1   6  11 6.98328 10.2301   1
   2   6  11 3.84382 6.04866   1
  -8   6  11 9.54490 10.1653  -2
   2   6  11 9.54490 10.1653   1
   3   6  11 2.58836 7.95780   1
  -9   6  11 -1.7384 10.2204  -2
   3   6  11 -1.7384 10.2204   1
   4   6  11 -2.2724 6.05982   1
   8   0  12 9.53039 8.23556  -2
 -15   0  12 9.53039 8.23556   1
   7   0  12 11.3329 7.27228  -2
 -14   0  12 11.3329 7.27228   1
   6   0  12 58.8068 9.05408  -2
 -13   0  12 58.8068 9.05408   1
   5   0  12 8.45930 7.79714  -2
 -12   0  12 8.45930 7.79714   1
   4   0  12 6.00767 4.58459  -2
 -11   0  12 6.00767 4.58459   1
   3   0  12 34.3021 4.75677  -2
 -10   0  12 34.3021 4.75677   1
   2   0  12 8.29202 4.30929  -2
  -9   0  12 8.29202 4.30929   1
   1   0  12 7.53941 4.34993  -2
  -8   0  12 7.53941 4.34993   1
   0   0  12 11.9632 4.44968  -2
  -7   0  12 11.9632 4.44968   1
  -1   0  12 18.4384 4.93105  -2
  -6   0  12 18.4384 4.93105   1
  -2   0  12 202.232 8.61116  -2
  -5   0  12 202.232 8.61116   1
  -3   0  12 8.59631 4.05031  -2
  -4   0  12 8.59631 4.05031   1
  -4   0  12 0.40951 3.90583  -2
  -3   0  12 0.40951 3.90583   1
  -5   0  12 113.034 7.07607  -2
  -2   0  12 113.034 7.07607   1
  -6   0  12 51.7305 5.58114  -2
  -1   0  12 51.7305 5.58114   1
  -7   0  12 33.0392 4.88053  -2
   0   0  12 33.0392 4.88053   1
  -8   0  12 49.0345 5.32925  -2
   1   0  12 49.0345 5.32925   1
  -9   0  12 26.5435 5.13925  -2
   2   0  12 26.5435 5.13925   1
 -10   0  12 91.3429 6.49633  -2
   3   0  12 91.3429 6.49633   1
 -11   0  12 11.1666 4.47737  -2
   4   0  12 11.1666 4.47737   1
 -12   0  12 15.9148 5.29227  -2
   5   0  12 15.9148 5.29227   1
 -13   0  12 54.6407 5.90761  -2
   6   0  12 54.6407 5.90761   1
 -14   0  12 6.47358 5.16581  -2
   7   0  12 6.47358 5.16581   1
 -15   0  12 6.39198 4.86921  -2
   8   0  12 6.39198 4.86921   1
   8   1  12 9.09491 5.53435  -2
 -15   1  12 9.09491 5.53435   1
   7   1  12 7.97785 5.21588  -2
 -14   1  12 7.97785 5.21588   1
   6   1  12 -1.7520 4.77630  -2
 -13   1  12 -1.7520 4.77630   1
   5   1  12 36.3660 4.39268  -2
 -12   1  12 36.3660 4.39268   1
   4   1  12 8.65491 3.71262  -2
 -11   1  12 8.65491 3.71262   1
   3   1  12 -3.8834 3.00057  -2
 -10   1  12 -3.8834 3.00057   1
   2   1  12 8.86077 3.17825  -2
  -9   1  12 8.86077 3.17825   1
   1   1  12 1.42054 2.91218  -2
  -8   1  12 1.42054 2.91218   1
   0   1  12 14.8708 3.08319  -2
  -7   1  12 14.8708 3.08319   1
  -1   1  12 59.8724 3.95886  -2
  -6   1  12 59.8724 3.95886   1
  -2   1  12 27.3428 3.38955  -2
  -5   1  12 27.3428 3.38955   1
  -3   1  12 42.3138 3.77393  -2
  -4   1  12 42.3138 3.77393   1
  -4   1  12 18.2578 3.18215  -2
  -3   1  12 18.2578 3.18215   1
  -5   1  12 13.3711 3.52357  -2
  -2   1  12 13.3711 3.52357   1
  -6   1  12 34.6300 3.79306  -2
  -1   1  12 34.6300 3.79306   1
  -7   1  12 37.0522 3.83928  -2
   0   1  12 37.0522 3.83928   1
  -8   1  12 22.4228 3.63761  -2
   1   1  12 22.4228 3.63761   1
  -9   1  12 20.0684 3.34326  -2
   2   1  12 20.0684 3.34326   1
 -10   1  12 0.64579 3.14055  -2
   3   1  12 0.64579 3.14055   1
 -11   1  12 15.8492 3.93606  -2
   4   1  12 15.8492 3.93606   1
 -12   1  12 53.6130 4.59452  -2
   5   1  12 53.6130 4.59452   1
 -13   1  12 0.40797 5.03440  -2
   6   1  12 0.40797 5.03440   1
 -14   1  12 9.38967 4.15282  -2
   7   1  12 9.38967 4.15282   1
 -15   1  12 -0.8056 5.42103  -2
   8   1  12 -0.8056 5.42103   1
   8   2  12 -2.6884 7.40322  -2
 -15   2  12 -2.6884 7.40322   1
   7   2  12 -3.9389 6.98763  -2
 -14   2  12 -3.9389 6.98763   1
   6   2  12 10.8796 4.01669  -2
 -13   2  12 10.8796 4.01669   1
   5   2  12 6.15483 3.79449  -2
 -12   2  12 6.15483 3.79449   1
   4   2  12 4.07531 3.75029  -2
 -11   2  12 4.07531 3.75029   1
   3   2  12 17.5015 3.88215  -2
 -10   2  12 17.5015 3.88215   1
   2   2  12 14.2252 3.15766  -2
  -9   2  12 14.2252 3.15766   1
   1   2  12 4.81924 3.07877  -2
  -8   2  12 4.81924 3.07877   1
   0   2  12 26.2546 3.54654  -2
  -7   2  12 26.2546 3.54654   1
  -1   2  12 9.24264 3.15515  -2
  -6   2  12 9.24264 3.15515   1
  -2   2  12 44.5415 3.51782  -2
  -5   2  12 44.5415 3.51782   1
  -3   2  12 87.3039 4.53499  -2
  -4   2  12 87.3039 4.53499   1
  -4   2  12 47.3058 3.74295  -2
  -3   2  12 47.3058 3.74295   1
  -5   2  12 63.1326 4.18343  -2
  -2   2  12 63.1326 4.18343   1
  -6   2  12 13.6154 3.33909  -2
  -1   2  12 13.6154 3.33909   1
  -7   2  12 20.1772 3.38657  -2
   0   2  12 20.1772 3.38657   1
  -8   2  12 0.67396 2.87941  -2
   1   2  12 0.67396 2.87941   1
  -9   2  12 46.1815 3.95394  -2
   2   2  12 46.1815 3.95394   1
 -10   2  12 38.7464 4.69554  -2
   3   2  12 38.7464 4.69554   1
 -11   2  12 21.7036 4.53721  -2
   4   2  12 21.7036 4.53721   1
 -12   2  12 -0.1008 3.78691  -2
   5   2  12 -0.1008 3.78691   1
 -13   2  12 24.3679 4.39389  -2
   6   2  12 24.3679 4.39389   1
 -14   2  12 4.49011 4.63547  -2
   7   2  12 4.49011 4.63547   1
 -15   2  12 1.81452 4.97752  -2
   8   2  12 1.81452 4.97752   1
   7   3  12 -2.3912 7.14098  -2
 -14   3  12 -2.3912 7.14098   1
   6   3  12 -0.4871 6.65505  -2
 -13   3  12 -0.4871 6.65505   1
   5   3  12 -4.8398 3.76512  -2
 -12   3  12 -4.8398 3.76512   1
   4   3  12 38.2921 4.38151  -2
 -11   3  12 38.2921 4.38151   1
   3   3  12 -0.6945 3.59699  -2
 -10   3  12 -0.6945 3.59699   1
   2   3  12 8.01638 3.65827  -2
  -9   3  12 8.01638 3.65827   1
   1   3  12 8.63167 4.07809  -2
  -8   3  12 8.63167 4.07809   1
   0   3  12 9.82141 2.98008  -2
  -7   3  12 9.82141 2.98008   1
  -1   3  12 1.71158 2.90747  -2
  -6   3  12 1.71158 2.90747   1
  -2   3  12 31.4098 3.59925  -2
  -5   3  12 31.4098 3.59925   1
  -3   3  12 47.3630 3.92654  -2
  -4   3  12 47.3630 3.92654   1
  -4   3  12 18.8045 3.37939  -2
  -3   3  12 18.8045 3.37939   1
  -5   3  12 25.9040 3.53214  -2
  -2   3  12 25.9040 3.53214   1
  -6   3  12 3.80167 3.02239  -2
  -1   3  12 3.80167 3.02239   1
  -7   3  12 22.2641 3.38547  -2
   0   3  12 22.2641 3.38547   1
  -8   3  12 2.13807 3.62306  -2
   1   3  12 2.13807 3.62306   1
  -9   3  12 2.43432 3.21465  -2
   2   3  12 2.43432 3.21465   1
 -10   3  12 -2.0570 3.18374  -2
   3   3  12 -2.0570 3.18374   1
 -11   3  12 14.4308 3.97794  -2
   4   3  12 14.4308 3.97794   1
 -12   3  12 0.95895 3.53404  -2
   5   3  12 0.95895 3.53404   1
 -13   3  12 1.35390 4.91651  -2
   6   3  12 1.35390 4.91651   1
 -14   3  12 0.42221 4.18842  -2
   7   3  12 0.42221 4.18842   1
   5   4  12 6.05338 7.75284  -2
 -12   4  12 6.05338 7.75284   1
   4   4  12 9.02447 7.77885  -2
 -11   4  12 9.02447 7.77885   1
   3   4  12 20.1197 4.36329  -2
 -10   4  12 20.1197 4.36329   1
   2   4  12 2.41531 3.99236  -2
  -9   4  12 2.41531 3.99236   1
   1   4  12 2.45863 3.82410  -2
  -8   4  12 2.45863 3.82410   1
   0   4  12 -1.9938 3.61394  -2
  -7   4  12 -1.9938 3.61394   1
  -1   4  12 45.6438 4.68236  -2
  -6   4  12 45.6438 4.68236   1
  -2   4  12 12.6116 3.54913  -2
  -5   4  12 12.6116 3.54913   1
  -3   4  12 2.90299 3.20263  -2
  -4   4  12 2.90299 3.20263   1
  -4   4  12 -4.4371 3.17508  -2
  -3   4  12 -4.4371 3.17508   1
  -5   4  12 4.64539 3.21687  -2
  -2   4  12 4.64539 3.21687   1
  -6   4  12 13.6399 4.16405  -2
  -1   4  12 13.6399 4.16405   1
  -7   4  12 -1.4146 3.81361  -2
   0   4  12 -1.4146 3.81361   1
  -8   4  12 -1.3133 2.99438  -2
   1   4  12 -1.3133 2.99438   1
  -9   4  12 -3.3474 3.49720  -2
   2   4  12 -3.3474 3.49720   1
 -10   4  12 17.3281 4.02024  -2
   3   4  12 17.3281 4.02024   1
 -11   4  12 11.5759 4.41575  -2
   4   4  12 11.5759 4.41575   1
 -12   4  12 4.75257 6.54803  -2
   5   4  12 4.75257 6.54803   1
   3   5  12 22.1760 8.89046  -2
 -10   5  12 22.1760 8.89046   1
   2   5  12 24.0644 8.76077  -2
  -9   5  12 24.0644 8.76077   1
   1   5  12 1.67711 4.01862  -2
  -8   5  12 1.67711 4.01862   1
   0   5  12 4.78104 4.30974  -2
  -7   5  12 4.78104 4.30974   1
  -1   5  12 -4.3190 3.76866  -2
  -6   5  12 -4.3190 3.76866   1
  -2   5  12 1.21840 4.68561  -2
  -5   5  12 1.21840 4.68561   1
  -3   5  12 5.29128 4.08461  -2
  -4   5  12 5.29128 4.08461   1
  -4   5  12 0.42456 4.03447  -2
  -3   5  12 0.42456 4.03447   1
  -5   5  12 3.18868 4.00678  -2
  -2   5  12 3.18868 4.00678   1
  -6   5  12 4.11340 4.06201  -2
  -1   5  12 4.11340 4.06201   1
  -7   5  12 2.33942 3.60288  -2
   0   5  12 2.33942 3.60288   1
  -8   5  12 -0.5763 4.17389  -2
   1   5  12 -0.5763 4.17389   1
  -9   5  12 4.33357 4.07757  -2
   2   5  12 4.33357 4.07757   1
 -10   5  12 17.1786 4.90406  -2
   3   5  12 17.1786 4.90406   1
  -3   6  12 5.78289 7.60284  -2
  -4   6  12 5.78289 7.60284   1
  -4   6  12 15.3193 7.62764  -2
  -3   6  12 15.3193 7.62764   1
 -13   0  13 -3.4068 5.64937   2
 -13   0  13 -0.1571 3.90708   1
 -12   0  13 -0.6750 3.69717   2
 -12   0  13 -2.1415 2.96174   1
 -11   0  13 1.15838 4.08147   1
 -11   0  13 6.78205 3.98530   2
 -10   0  13 -0.5450 3.02688   1
 -10   0  13 -7.2493 3.70196   2
  -9   0  13 0.62484 3.18312   2
  -9   0  13 -2.4083 3.10031   1
  -8   0  13 1.42461 3.08210   1
  -8   0  13 0.48272 3.35183   2
  -7   0  13 -3.5833 3.14014   2
  -7   0  13 0.27443 2.96767   1
  -6   0  13 -0.1652 2.95869   1
  -6   0  13 1.91966 3.30852   2
  -5   0  13 -3.4554 2.85291   2
  -5   0  13 0.57385 3.08294   1
  -4   0  13 10.2146 3.47402   1
  -4   0  13 -3.0655 2.80607   2
  -3   0  13 -3.0190 2.88213   1
  -3   0  13 -0.6998 3.42467   2
  -2   0  13 -3.3868 3.05132   1
  -2   0  13 -2.2557 3.15766   2
  -1   0  13 1.19143 3.33319   1
  -1   0  13 -3.8397 3.16243   2
   0   0  13 -2.0585 3.10956   2
   0   0  13 4.32389 3.16737   1
   1   0  13 -3.8446 3.05075   1
   1   0  13 -1.8678 2.96626   2
   2   0  13 -2.4013 3.00908   2
   2   0  13 -0.7744 3.22992   1
   3   0  13 -2.0111 3.12197   1
   3   0  13 -1.2457 3.11867   2
   4   0  13 -4.6861 4.37596   2
   4   0  13 -0.5842 3.80570   1
   5   0  13 5.58264 6.28411   1
   5   0  13 -0.2211 3.31649   2
   6   0  13 -2.8342 5.79942   1
   6   0  13 -1.2932 3.90487   2
 -13   1  13 2.17491 2.78522   2
 -13   1  13 -2.4226 2.42676   1
 -12   1  13 -1.4122 2.64120   1
 -12   1  13 -0.7492 2.49399   2
   5   1  13 -13.232 9.93905  -2
 -12   1  13 -13.232 9.93905   1
 -11   1  13 0.71214 2.28095   1
 -11   1  13 3.75492 2.84980   2
 -10   1  13 5.42836 2.64139   1
 -10   1  13 0.55957 2.72577   2
  -9   1  13 -0.7080 2.23507   1
  -9   1  13 3.81186 2.62781   2
  -8   1  13 1.25304 2.53059   2
  -8   1  13 -0.1342 2.27676   1
  -7   1  13 3.42457 2.34117   1
  -7   1  13 -1.3970 2.20313   2
  -6   1  13 -0.6723 2.29700   1
  -6   1  13 -0.4573 2.11805   2
  -5   1  13 13.6699 2.74756   2
  -5   1  13 31.4838 3.40765   1
  -4   1  13 13.4564 2.77289   1
  -4   1  13 -0.4179 2.24437   2
  -3   1  13 -0.5942 2.23251   2
  -3   1  13 0.54656 2.15841   1
  -2   1  13 9.20134 2.57117   1
  -2   1  13 0.70143 2.30681   2
  -1   1  13 2.52266 2.33592   1
  -1   1  13 2.06560 2.29352   2
   0   1  13 -1.4387 2.16943   2
   0   1  13 1.09934 2.32574   1
   1   1  13 4.60047 2.87482   1
   1   1  13 -0.8378 2.07709   2
   2   1  13 0.24758 2.37646   1
   2   1  13 -1.0890 2.11439   2
 -10   1  13 -0.9955 11.0393  -2
   3   1  13 -0.9955 11.0393   1
   3   1  13 -0.4850 2.25252   2
   3   1  13 3.94282 2.72883   1
   4   1  13 -1.5476 2.18882   2
   4   1  13 2.36049 2.93745   1
 -11   1  13 2.87141 11.3227  -2
   4   1  13 2.87141 11.3227   1
   5   1  13 3.83949 2.98615   1
   5   1  13 -1.7802 2.75798   2
   6   1  13 -2.9274 3.71395   1
 -12   2  13 2.23358 2.95011   2
 -12   2  13 -0.8430 3.27446   1
 -11   2  13 2.38068 2.76815   1
 -11   2  13 2.73362 3.03430   2
 -10   2  13 -1.2572 2.60032   1
 -10   2  13 1.02405 2.73912   2
   3   2  13 -3.3292 9.64629  -2
 -10   2  13 -3.3292 9.64629   1
  -9   2  13 -2.4452 2.25238   1
  -9   2  13 -0.0239 2.45636   2
  -8   2  13 3.53942 2.68274   1
  -8   2  13 -0.1059 2.43116   2
  -7   2  13 1.77666 2.45602   1
  -7   2  13 1.43601 2.83190   2
  -6   2  13 -0.1614 2.56341   2
  -6   2  13 -0.1354 2.13119   1
  -5   2  13 39.5246 3.65667   1
  -5   2  13 16.6837 3.02882   2
  -4   2  13 -0.6677 2.16520   2
  -4   2  13 3.93292 2.35843   1
  -3   2  13 10.7121 2.74893   1
  -3   2  13 6.36041 2.58580   2
  -2   2  13 10.8208 2.78959   1
  -2   2  13 4.27111 2.22754   2
  -1   2  13 -0.6796 2.20324   2
  -1   2  13 3.43083 3.24539   1
  -7   2  13 3.82329 8.63076  -2
  -1   2  13 3.82329 8.63076   1
   0   2  13 31.4451 3.48476   1
   0   2  13 10.7664 2.83343   2
   1   2  13 7.88643 2.83317   2
   1   2  13 13.6916 2.89657   1
   2   2  13 7.08413 2.55143   2
   2   2  13 24.8723 3.36416   1
   3   2  13 4.76826 3.18677   1
   3   2  13 1.13323 2.74641   2
 -10   2  13 -9.2223 10.3790  -2
   3   2  13 -9.2223 10.3790   1
   4   2  13 26.5332 4.89991   1
   4   2  13 10.3362 3.42963   2
 -11   2  13 32.1193 11.4078  -2
   4   2  13 32.1193 11.4078   1
   5   2  13 2.30044 3.21325   1
   5   2  13 -2.9096 3.21848   2
 -11   3  13 -1.6971 4.16689   1
   3   3  13 -9.3949 11.7709  -2
 -11   3  13 -9.3949 11.7709   1
 -11   3  13 3.06003 3.50957   2
   2   3  13 -15.035 11.1051  -2
 -10   3  13 -15.035 11.1051   1
 -10   3  13 4.26150 4.29509   1
 -10   3  13 -5.2999 3.67499   2
  -9   3  13 -1.5392 3.18663   2
   1   3  13 -0.0017 11.4875  -2
  -9   3  13 -0.0017 11.4875   1
  -9   3  13 0.04519 2.53997   1
  -8   3  13 -1.1266 2.45153   1
  -8   3  13 -0.4046 2.98898   2
  -7   3  13 -1.8444 2.58774   1
  -7   3  13 -1.4470 2.53583   2
  -6   3  13 0.90801 2.61049   1
  -6   3  13 0.25157 2.80073   2
  -5   3  13 -0.8280 2.54485   1
  -5   3  13 -0.7876 2.76176   2
  -3   3  13 7.43450 11.8595  -2
  -5   3  13 7.43450 11.8595   1
  -4   3  13 -2.2120 2.40946   1
  -4   3  13 0.47407 2.49811   2
  -4   3  13 4.34004 11.4423  -2
  -4   3  13 4.34004 11.4423   1
  -3   3  13 23.1159 3.66427   1
  -3   3  13 8.00101 2.80970   2
  -5   3  13 23.4229 12.7969  -2
  -3   3  13 23.4229 12.7969   1
  -2   3  13 6.13202 2.86137   2
  -6   3  13 11.0392 11.9482  -2
  -2   3  13 11.0392 11.9482   1
  -2   3  13 11.7769 3.20409   1
  -1   3  13 3.17502 2.80516   2
  -1   3  13 12.7795 3.30422   1
  -7   3  13 -3.9501 8.92779  -2
  -1   3  13 -3.9501 8.92779   1
   0   3  13 21.0504 3.59414   1
  -8   3  13 35.6779 13.2911  -2
   0   3  13 35.6779 13.2911   1
   0   3  13 13.3362 3.17836   2
  -8   3  13 -14.994 10.1837  -2
   1   3  13 -14.994 10.1837   1
   1   3  13 2.01850 2.54231   2
   1   3  13 -1.9803 3.03960   1
   2   3  13 21.3174 4.69116   1
  -9   3  13 4.82250 11.3037  -2
   2   3  13 4.82250 11.3037   1
   2   3  13 11.4444 3.44876   2
   3   3  13 9.74494 3.04105   2
   3   3  13 22.2732 4.51691   1
   4   3  13 -6.0540 5.61230   2
   4   3  13 -5.1478 5.53588   1
   1   4  13 -3.4204 11.9849  -2
  -9   4  13 -3.4204 11.9849   1
  -9   4  13 2.16746 2.79505   1
  -9   4  13 -4.3787 2.94373   2
  -8   4  13 -0.0245 3.21830   1
   0   4  13 -4.6788 11.8060  -2
  -8   4  13 -4.6788 11.8060   1
  -8   4  13 3.52119 3.74916   2
  -7   4  13 3.57260 3.35986   2
  -7   4  13 9.09244 3.36720   1
  -1   4  13 -4.7533 12.4222  -2
  -7   4  13 -4.7533 12.4222   1
  -2   4  13 -4.9042 12.2564  -2
  -6   4  13 -4.9042 12.2564   1
  -6   4  13 0.83547 2.61110   1
  -6   4  13 -7.7476 4.03942   2
  -5   4  13 0.09927 4.31640   2
  -5   4  13 -1.7896 3.13444   1
  -2   4  13 -0.1728 10.3193  -2
  -5   4  13 -0.1728 10.3193   1
  -4   4  13 2.43692 3.08866   2
  -4   4  13 5.05826 3.28909   1
  -3   4  13 -1.8210 9.64243  -2
  -4   4  13 -1.8210 9.64243   1
  -3   4  13 0.41800 4.77307   1
  -5   4  13 -0.5913 8.99756  -2
  -3   4  13 -0.5913 8.99756   1
  -3   4  13 1.42543 3.15632   2
  -2   4  13 -1.2949 3.85257   1
  -2   4  13 -2.6954 2.99877   2
  -6   4  13 10.2067 10.3914  -2
  -2   4  13 10.2067 10.3914   1
  -1   4  13 -0.4255 2.66354   2
  -1   4  13 -0.0133 3.36087   1
  -6   4  13 -6.4111 10.6365  -2
  -1   4  13 -6.4111 10.6365   1
   0   4  13 5.64553 3.38982   2
  -7   4  13 -18.016 9.89604  -2
   0   4  13 -18.016 9.89604   1
   0   4  13 -0.1543 3.45338   1
   1   4  13 4.69747 4.22201   1
   1   4  13 1.36697 3.24629   2
 -10   0  14 3.85490 4.84817   2
   2   0  14 6.73588 7.92072  -2
 -10   0  14 6.73588 7.92072   1
 -10   0  14 -8.7892 6.71518   1
  -1   0  14 11.1975 7.32281  -2
  -7   0  14 11.1975 7.32281   1
  -2   0  14 -4.2777 5.23472  -2
  -6   0  14 -4.2777 5.23472   1
  -3   0  14 15.3092 5.52777  -2
  -5   0  14 15.3092 5.52777   1
  -4   0  14 -7.2947 4.79482  -2
  -4   0  14 -7.2947 4.79482   1
  -5   0  14 18.5727 5.51820  -2
  -3   0  14 18.5727 5.51820   1
  -6   0  14 -6.5788 7.12142  -2
  -2   0  14 -6.5788 7.12142   1
  -7   0  14 33.7548 8.80705  -2
  -1   0  14 33.7548 8.80705   1
  -8   0  14 -9.3024 6.99837  -2
   0   0  14 -9.3024 6.99837   1
  -9   0  14 26.8007 9.08680  -2
   1   0  14 26.8007 9.08680   1
 -10   1  14 3.87966 5.44057   2
   0   1  14 41.7005 8.99419  -2
  -8   1  14 41.7005 8.99419   1
  -1   1  14 4.20262 7.72257  -2
  -7   1  14 4.20262 7.72257   1
  -2   1  14 18.8562 7.72621  -2
  -6   1  14 18.8562 7.72621   1
  -3   1  14 8.67103 4.29351  -2
  -5   1  14 8.67103 4.29351   1
  -4   1  14 39.5102 4.37280  -2
  -4   1  14 39.5102 4.37280   1
  -5   1  14 8.17552 3.93209  -2
  -3   1  14 8.17552 3.93209   1
  -6   1  14 41.4773 6.36100  -2
  -2   1  14 41.4773 6.36100   1
  -7   1  14 2.28906 6.91905  -2
  -1   1  14 2.28906 6.91905   1
  -8   1  14 42.7948 8.74052  -2
   0   1  14 42.7948 8.74052   1
  -9   1  14 -1.2750 5.42470  -2
   1   1  14 -1.2750 5.42470   1
   0   2  14 0.73844 5.09748  -2
  -8   2  14 0.73844 5.09748   1
  -1   2  14 24.1260 7.95544  -2
  -7   2  14 24.1260 7.95544   1
  -2   2  14 6.04507 7.46803  -2
  -6   2  14 6.04507 7.46803   1
  -3   2  14 51.4595 9.03421  -2
  -5   2  14 51.4595 9.03421   1
  -4   2  14 10.8749 7.42162  -2
  -4   2  14 10.8749 7.42162   1
  -5   2  14 18.0915 6.46670  -2
  -3   2  14 18.0915 6.46670   1
  -6   2  14 -0.4263 5.25684  -2
  -2   2  14 -0.4263 5.25684   1
  -7   2  14 19.9015 8.52676  -2
  -1   2  14 19.9015 8.52676   1
  -8   2  14 1.21415 5.34664  -2
   0   2  14 1.21415 5.34664   1
  -4   3  14 7.58341 9.30214  -2
  -4   3  14 7.58341 9.30214   1
  -5   3  14 -8.4928 9.82109  -2
  -3   3  14 -8.4928 9.82109   1
   0   0   0    0.00    0.00   0
;
_shelx_hkl_checksum     35901
_shelx_res_file
;
TITL jtm1530_a.res in P2(1)/c
    jtm1530_5.res
    created by SHELXL-2019/1 at 14:58:43 on 01-Apr-2022
REM Old TITL jtm1530 in P2(1)/c
REM SHELXT solution in P2(1)/c: R1 0.218, Rweak 0.068, Alpha 0.072
REM <I/s>   0.763 for  244 systematic absences,  Orientation as input
REM Formula found by SHELXT:  C21 N3 O2
CELL  0.71073  17.7639   8.4429  11.6601   90.000  100.948   90.000
ZERR    4.000   0.0025   0.0012   0.0016    0.000    0.004    0.000
LATT  1
SYMM -X, 1/2+Y, 1/2-Z
SFAC C H N O
UNIT 84 68 12 8
TEMP -123
SIZE 0.02 0.21 0.377
L.S. 5
BOND $H
LIST 4
FMAP 2
PLAN 5
CONF
EQIV $1 -x+1, -y+1, -z+1
HTAB O2 N1_$1
EQIV $2 x, -y+1/2, z+1/2
HTAB N2 O1_$2
EQIV $3 -x+1, y-1/2, -z+3/2
HTAB N3 O2_$3
MPLA C4 > C9
MPLA N1 N2 C1 > C3
MPLA C10 > C15
MPLA N1 N2 C1 > C3
MPLA C16 > C21
ACTA 58
OMIT 0 0 2
DFIX 0.91 0.01 N2 H2 N3 H3
DFIX 0.84 0.01 O2 H2A
WGHT    0.045700    0.570900
BASF   0.29014
FVAR       0.72371
O1    4    0.764400    0.125564    0.592600    11.00000    0.06891    0.06188 =
         0.02676   -0.00295    0.00639    0.01888
O2    4    0.437717    0.822986    0.487783    11.00000    0.06902    0.05765 =
         0.05995    0.00001   -0.01990    0.01404
H2A   2    0.403342    0.767274    0.443838    11.00000    0.09155
N1    3    0.686010    0.297964    0.667271    11.00000    0.04281    0.05021 =
         0.02695    0.00118   -0.00007    0.00836
N2    3    0.733571    0.265791    0.860272    11.00000    0.04238    0.04763 =
         0.02318   -0.00069   -0.00034    0.01009
H2    2    0.745262    0.302618    0.933884    11.00000    0.04675
N3    3    0.633278    0.444984    0.805154    11.00000    0.04459    0.05333 =
         0.03356    0.00315    0.00593    0.01504
H3    2    0.626164    0.448163    0.878807    11.00000    0.05675
C1    1    0.784059    0.167532    0.804953    11.00000    0.03696    0.03914 =
         0.02548   -0.00074    0.00362    0.00740
C2    1    0.744370    0.192698    0.675472    11.00000    0.04242    0.04204 =
         0.02954    0.00272    0.00311    0.00378
C3    1    0.682996    0.340120    0.778348    11.00000    0.03360    0.04362 =
         0.03200    0.00182    0.00346    0.00140
C4    1    0.866367    0.233517    0.828336    11.00000    0.04227    0.03977 =
         0.03669   -0.00173    0.00910    0.00168
C5    1    0.915384    0.195329    0.930769    11.00000    0.05151    0.09456 =
         0.04926    0.01568   -0.00411   -0.01953
AFIX  43
H5    2    0.898781    0.124191    0.984000    11.00000   -1.20000
AFIX   0
C6    1    0.988070    0.258449    0.957431    11.00000    0.05565    0.12588 =
         0.06798    0.01444   -0.01280   -0.02547
AFIX  43
H6    2    1.020691    0.231765    1.029192    11.00000   -1.20000
AFIX   0
C7    1    1.013496    0.358549    0.881951    11.00000    0.04535    0.10215 =
         0.08214   -0.01127    0.01143   -0.01610
AFIX  43
H7    2    1.063708    0.401801    0.900559    11.00000   -1.20000
AFIX   0
C8    1    0.966689    0.396087    0.780073    11.00000    0.06218    0.08539 =
         0.08207    0.01069    0.02645   -0.01855
AFIX  43
H8    2    0.984311    0.465610    0.726783    11.00000   -1.20000
AFIX   0
C9    1    0.893140    0.333985    0.752641    11.00000    0.05642    0.07207 =
         0.05451    0.01173    0.01028   -0.00325
AFIX  43
H9    2    0.860949    0.361313    0.680653    11.00000   -1.20000
AFIX   0
C10   1    0.783762   -0.004751    0.841302    11.00000    0.03133    0.04444 =
         0.03104    0.00183   -0.00141    0.00038
C11   1    0.753739   -0.054259    0.937085    11.00000    0.04453    0.05688 =
         0.04503    0.00884    0.00620    0.00094
AFIX  43
H11   2    0.728488    0.019425    0.978410    11.00000   -1.20000
AFIX   0
C12   1    0.760713   -0.211549    0.972263    11.00000    0.06407    0.07156 =
         0.05946    0.02705    0.00651   -0.01040
AFIX  43
H12   2    0.740132   -0.244907    1.037771    11.00000   -1.20000
AFIX   0
C13   1    0.796925   -0.319047    0.913560    11.00000    0.06192    0.04767 =
         0.07960    0.01348   -0.01732   -0.00794
AFIX  43
H13   2    0.801641   -0.426344    0.938423    11.00000   -1.20000
AFIX   0
C14   1    0.826348   -0.271185    0.818754    11.00000    0.06139    0.04910 =
         0.07271   -0.00147    0.00097    0.00799
AFIX  43
H14   2    0.851184   -0.345553    0.777377    11.00000   -1.20000
AFIX   0
C15   1    0.819950   -0.115950    0.783584    11.00000    0.05074    0.04862 =
         0.04964    0.00043    0.00809    0.00651
AFIX  43
H15   2    0.840871   -0.084081    0.718038    11.00000   -1.20000
AFIX   0
C16   1    0.582834    0.538652    0.720227    11.00000    0.04041    0.04324 =
         0.03807    0.00248    0.00383    0.00957
C17   1    0.508423    0.491849    0.680722    11.00000    0.04552    0.05368 =
         0.05954    0.01007    0.00336   -0.00046
AFIX  43
H17   2    0.490481    0.394955    0.707081    11.00000   -1.20000
AFIX   0
C18   1    0.459517    0.585929    0.602428    11.00000    0.03717    0.06501 =
         0.06069    0.00246   -0.00251    0.00365
AFIX  43
H18   2    0.407891    0.553935    0.575721    11.00000   -1.20000
AFIX   0
C19   1    0.485363    0.724871    0.563429    11.00000    0.04726    0.04940 =
         0.04323   -0.00373   -0.00478    0.01096
C20   1    0.560025    0.772201    0.602008    11.00000    0.05608    0.04807 =
         0.06329    0.00741   -0.00187   -0.00110
AFIX  43
H20   2    0.578193    0.867915    0.574152    11.00000   -1.20000
AFIX   0
C21   1    0.608619    0.678831    0.682045    11.00000    0.04014    0.05881 =
         0.05623    0.00449   -0.00523    0.00080
AFIX  43
H21   2    0.659858    0.712093    0.710447    11.00000   -1.20000
AFIX   0
HKLF 5
REM  jtm1530_a.res in P2(1)/c
REM wR2 = 0.1319, GooF = S = 1.035, Restrained GooF = 1.036 for all data
REM R1 = 0.0546 for 3329 Fo > 4sig(Fo) and 0.1042 for all 5347 data
REM 248 parameters refined using 3 restraints
END
WGHT      0.0456      0.5726
REM Highest difference peak  0.227,  deepest hole -0.219,  1-sigma level  0.044
Q1    1   0.8297  0.1933  0.8159  11.00000  0.05    0.23
Q2    1   0.8700  0.3162  0.8202  11.00000  0.05    0.20
Q3    1   0.7837  0.0828  0.8232  11.00000  0.05    0.19
Q4    1   0.5773  0.9420  0.5699  11.00000  0.05    0.16
Q5    1   0.9225 -0.0486  0.9767  11.00000  0.05    0.16
;
_shelx_res_checksum     14529
