# Supplementary material for: Synthesis, crystal structure and Hirshfeld surface analysis of 2-[(4-hy­droxy­phen­yl)amino]-5,5-diphenyl-1H-imidazol-4(5H)-one
Source: Acta Crystallogr E Crystallogr Commun. 2024 Apr 26;80(Pt 5):532–6. doi: 10.1107/S2056989024003499 (PMC11074569; doi:10.1107/S2056989024003499)
Supplement: Supplementary file 2 [file e-80-00532-Isup2.hkl]

data_I                                                                          
_shelx_title ' jtm1530_a.res in P2(1)/c'                                        
_shelx_refln_list_code          4                                               
_shelx_F_calc_maximum      140.75                                               
_exptl_crystal_F_000       720.00                                               
_reflns_d_resolution_high  0.7976                                               
                                                                                
loop_                                                                           
 _space_group_symop_operation_xyz                                               
 'x, y, z'                                                                      
 '-x, y+1/2, -z+1/2'                                                            
 '-x, -y, -z'                                                                   
 'x, -y-1/2, z-1/2'                                                             
                                                                                
_cell_length_a    17.7639                                                       
_cell_length_b     8.4429                                                       
_cell_length_c    11.6601                                                       
_cell_angle_alpha  90.000                                                       
_cell_angle_beta  100.948                                                       
_cell_angle_gamma  90.000                                                       
                                                                                
_shelx_F_squared_multiplier     1.000                                           
                                                                                
loop_                                                                           
 _refln_index_h                                                                 
 _refln_index_k                                                                 
 _refln_index_l                                                                 
 _refln_F_squared_calc                                                          
 _refln_F_squared_meas                                                          
 _refln_F_squared_sigma                                                         
 _refln_observed_status                                                         
   2   0   0       2422.96       1672.96        55.19 o                         
   3   0   0       3210.40       3081.38        39.13 o                         
   4   0   0      13811.14      13270.77       189.31 o                         
   5   0   0       4215.47       4093.81        51.94 o                         
   6   0   0       1106.96       1053.47        14.09 o                         
   7   0   0          3.72          5.31         1.38 o                         
   8   0   0       1061.98       1119.53        20.55 o                         
   9   0   0       1665.45       1769.26        31.14 o                         
  10   0   0         25.50         34.24         3.24 o                         
  11   0   0         43.23         53.13         3.86 o                         
  12   0   0        320.71        335.02         9.18 o                         
  13   0   0         50.65         40.02         4.07 o                         
  14   0   0         70.83         64.28         5.01 o                         
  15   0   0         85.50         90.42         5.60 o                         
  16   0   0        249.91        243.06         8.81 o                         
  17   0   0        157.54        147.10         9.37 o                         
  18   0   0         12.21         24.71        13.67 o                         
  19   0   0         30.53         35.85        14.56 o                         
  20   0   0         16.93         43.20        14.69 o                         
  21   0   0         78.19        124.23        20.91 o                         
   1   1   0       6656.78       6439.82        77.98 o                         
   2   1   0         58.95         39.62         1.39 o                         
   3   1   0        129.28        132.03         2.03 o                         
   4   1   0       8186.37       8225.52        69.59 o                         
   5   1   0       2242.48       2040.99        19.26 o                         
   6   1   0       5464.71       5598.37        54.69 o                         
   7   1   0        259.97        247.92         3.59 o                         
   8   1   0        841.82        852.45        10.48 o                         
   9   1   0        553.15        620.65         8.27 o                         
  10   1   0        398.12        390.87         6.49 o                         
  11   1   0         51.68         60.22         2.78 o                         
  12   1   0         62.70         64.63         3.02 o                         
  13   1   0          0.93          2.42         1.95 o                         
  14   1   0          0.11          0.68         2.07 o                         
  15   1   0          9.55          6.19         3.04 o                         
  16   1   0         51.27         40.91         4.87 o                         
  17   1   0         70.39         78.51         5.96 o                         
  18   1   0        252.46        254.39        11.66 o                         
  19   1   0          1.07          6.12         4.92 o                         
  20   1   0         62.94         74.16        12.56 o                         
  21   1   0         51.15         63.31        12.55 o                         
   0   2   0      19810.50      19092.64       429.16 o                         
   1   2   0       1314.87       1327.11        12.66 o                         
   2   2   0       1074.44       1083.19        10.54 o                         
   3   2   0         11.74          7.65         0.91 o                         
   4   2   0        270.26        224.02         5.42 o                         
   5   2   0        450.37        482.87         9.38 o                         
   6   2   0         49.61         36.69         1.89 o                         
   7   2   0       2052.78       2127.71        28.62 o                         
   8   2   0         51.24         32.33         1.86 o                         
   9   2   0        273.98        300.48         4.62 o                         
  10   2   0         11.15          8.58         1.45 o                         
  11   2   0         63.80         67.13         2.66 o                         
  12   2   0        119.14        109.59         3.42 o                         
  13   2   0         20.01         14.31         3.65 o                         
  14   2   0         98.65        107.02         6.24 o                         
  15   2   0         76.64         73.45         5.61 o                         
  16   2   0        119.86        123.68         7.04 o                         
  17   2   0        158.64        135.29         7.61 o                         
  18   2   0          5.86          8.96         4.22 o                         
  19   2   0          2.99          2.64         4.48 o                         
  20   2   0          2.55          9.49         5.50 o                         
  21   2   0          0.00          5.58         6.67 o                         
   1   3   0        178.28        194.94         3.31 o                         
   2   3   0        510.40        506.32         7.28 o                         
   3   3   0        298.66        245.26         3.37 o                         
   4   3   0        370.36        372.84         6.63 o                         
   5   3   0          4.61          5.92         2.36 o                         
   6   3   0        966.10        957.25        20.87 o                         
   7   3   0        152.80        149.46         5.41 o                         
   8   3   0        473.12        480.42        10.64 o                         
   9   3   0        135.34        136.18         5.51 o                         
  10   3   0          5.04          5.06         2.67 o                         
  11   3   0          2.67          5.09         3.13 o                         
  12   3   0          0.15          2.32         2.97 o                         
  13   3   0        258.19        242.93         8.59 o                         
  14   3   0        343.50        403.29        14.15 o                         
  15   3   0         87.79         79.32         6.37 o                         
  16   3   0         49.99         46.47         5.74 o                         
  17   3   0        177.31        162.82         8.51 o                         
  18   3   0         11.64          2.18         4.67 o                         
  19   3   0          4.81         -3.59         4.50 o                         
  20   3   0          3.00          7.40         5.09 o                         
   0   4   0        704.37        745.87        14.71 o                         
   1   4   0        748.09        716.75        10.05 o                         
   2   4   0          0.62         -1.20         1.20 o                         
   3   4   0        176.11        203.10         4.01 o                         
   4   4   0         82.58         75.07         2.08 o                         
   5   4   0        282.76        295.67         5.21 o                         
   6   4   0          0.23         -0.38         2.31 o                         
   7   4   0         41.87         32.66         3.42 o                         
   8   4   0        283.55        279.85         8.05 o                         
   9   4   0        138.72        118.13         5.66 o                         
  10   4   0          0.24         -1.31         2.76 o                         
  11   4   0         15.51         18.04         3.70 o                         
  12   4   0         91.75         86.37         5.92 o                         
  13   4   0        141.83        129.75         8.18 o                         
  14   4   0        279.92        290.07        10.10 o                         
  15   4   0          4.41          7.07         4.26 o                         
  16   4   0          6.27          9.29         4.29 o                         
  17   4   0         25.69         15.33         4.94 o                         
  18   4   0          0.59          3.23         4.81 o                         
  19   4   0         10.32         10.08         5.19 o                         
  20   4   0          0.64         -0.28         5.45 o                         
   1   5   0        296.55        324.42         6.51 o                         
   2   5   0         16.92         16.39         2.02 o                         
   3   5   0        133.30        150.81         3.84 o                         
   4   5   0        214.14        220.36         4.09 o                         
   5   5   0        616.51        632.22         9.71 o                         
   6   5   0         34.28         38.33         3.97 o                         
   7   5   0         12.80         10.49         3.26 o                         
   8   5   0        176.31        183.38         7.02 o                         
   9   5   0        375.63        347.43         9.80 o                         
  10   5   0        616.68        592.29        13.97 o                         
  11   5   0        339.41        344.90        12.27 o                         
  12   5   0         49.45         47.50         5.29 o                         
  13   5   0          8.60          8.72         4.39 o                         
  14   5   0        102.06        119.85         7.59 o                         
  15   5   0         21.62         24.33         5.25 o                         
  16   5   0         86.03         88.75         7.28 o                         
  17   5   0         26.00         19.31         5.67 o                         
  18   5   0          2.08         -4.60         4.94 o                         
  19   5   0          0.13         -4.97         6.14 o                         
   0   6   0        127.63        129.16         6.01 o                         
   1   6   0         21.33         17.66         2.17 o                         
   2   6   0         98.26        101.42         3.55 o                         
   3   6   0          0.51          0.72         1.61 o                         
   4   6   0          6.75          3.39         1.57 o                         
   5   6   0         19.81          8.68         3.15 o                         
   6   6   0         53.48         59.16         4.90 o                         
   7   6   0        252.27        242.20         8.40 o                         
   8   6   0        116.26        113.07         6.37 o                         
   9   6   0        250.18        268.97        13.76 o                         
  10   6   0        393.37        383.46        11.40 o                         
  11   6   0        180.42        190.65         8.44 o                         
  12   6   0          5.85          0.66         3.84 o                         
  13   6   0          6.27          5.56         4.37 o                         
  14   6   0         29.45         27.15         5.50 o                         
  15   6   0          1.97          0.82         4.73 o                         
  16   6   0          4.95         -1.48         4.52 o                         
  17   6   0         47.59         59.23         7.12 o                         
   1   7   0         12.54         14.47         2.39 o                         
   2   7   0          1.46          0.62         2.12 o                         
   3   7   0          7.75          1.02         3.68 o                         
   4   7   0          3.71         -0.28         3.28 o                         
   5   7   0         58.39         52.39         5.91 o                         
   6   7   0         26.07         33.35         4.70 o                         
   7   7   0        140.28        141.74         7.33 o                         
   8   7   0         75.32         73.43         6.02 o                         
   9   7   0         99.37        104.62         6.85 o                         
  10   7   0         10.39          9.41         4.05 o                         
  11   7   0         33.16         31.37         5.17 o                         
  12   7   0         27.32         26.86         5.21 o                         
  13   7   0          4.71          1.06         4.70 o                         
  14   7   0         61.13         68.47         6.89 o                         
  15   7   0         14.46         10.89         5.31 o                         
  16   7   0         14.19         14.09         7.05 o                         
   0   8   0         17.94         25.86         4.32 o                         
   1   8   0         69.34         58.83         5.18 o                         
   2   8   0         12.77          7.43         3.93 o                         
   3   8   0        107.73         79.29         6.73 o                         
   4   8   0         57.41         75.23         7.98 o                         
   5   8   0          4.85          4.70         4.94 o                         
   6   8   0        125.99        138.76         7.70 o                         
   7   8   0          3.43          3.52         4.09 o                         
   8   8   0         12.79         20.93         4.97 o                         
   9   8   0          5.54          6.51         4.17 o                         
  10   8   0          0.81         10.97         4.25 o                         
  11   8   0          3.57          2.04         4.25 o                         
  12   8   0          2.92         -3.32         4.14 o                         
  13   8   0         10.17          8.75         5.40 o                         
  14   8   0         24.65         20.91         6.02 o                         
   1   9   0          0.84         -9.37         9.37 o                         
   2   9   0         15.48          5.41         5.26 o                         
   3   9   0         23.26         27.61         5.91 o                         
   4   9   0          4.80          2.92         4.40 o                         
   5   9   0         24.47         33.55         5.49 o                         
   6   9   0          7.83         14.34         4.53 o                         
   7   9   0         13.63         27.55         6.06 o                         
   8   9   0          2.66          6.92         5.98 o                         
   9   9   0         14.04         14.29         5.03 o                         
  10   9   0          0.06          5.71         4.85 o                         
  11   9   0         13.90          5.41         6.53 o                         
   1  10   0          0.01        -11.85        11.85 o                         
   2  10   0          0.22        -10.56        10.56 o                         
   3  10   0          8.60         24.54        12.77 o                         
   4  10   0         29.32         29.08         9.35 o                         
   5  10   0          0.62          3.23         5.27 o                         
   6  10   0          0.30          2.85         6.23 o                         
   7  10   0         10.66         -7.04         7.14 o                         
 -21   1   1          0.11         71.64        18.55 o                         
 -20   1   1          0.69         -6.43         9.07 o                         
 -20   1   1          3.46         55.23        16.99 o                         
 -19   1   1         24.88         47.95        10.60 o                         
 -19   1   1          1.35         13.55        11.61 o                         
 -19   1   1          0.55         29.01        12.66 o                         
 -18   1   1         84.98         91.84         8.88 o                         
 -18   1   1         60.56         85.78        17.00 o                         
 -18   1   1         24.75         24.77         6.18 o                         
 -17   1   1         74.66         70.57         8.61 o                         
 -17   1   1         12.08         21.49         4.28 o                         
 -17   1   1         29.55         31.69        15.77 o                         
 -16   1   1         14.50         11.65         7.50 o                         
 -16   1   1          4.94          6.10         4.39 o                         
 -16   1   1         12.09         14.40        10.27 o                         
 -15   1   1         19.82         18.41         4.07 o                         
 -15   1   1          8.10          8.18         3.04 o                         
 -15   1   1         48.69         59.48        26.72 o                         
 -14   1   1         28.40         22.38         7.67 o                         
 -14   1   1          2.93          2.58         2.16 o                         
 -14   1   1          1.20          4.22         1.92 o                         
 -13   1   1          0.35          1.40         2.16 o                         
 -13   1   1          0.14         -1.20         1.95 o                         
 -13   1   1          6.39          9.25         5.61 o                         
 -12   1   1          0.14          0.47         1.50 o                         
 -12   1   1          0.06          0.51         1.61 o                         
 -11   1   1        225.75        228.55         4.95 o                         
 -11   1   1         92.27         91.04         3.21 o                         
 -10   1   1         13.02         13.08         1.54 o                         
 -10   1   1         31.84         30.10         2.17 o                         
  -9   1   1          6.28          9.25         1.51 o                         
  -9   1   1        204.20        187.95         9.55 o                         
  -9   1   1          2.57          4.07         1.20 o                         
  -8   1   1        258.31        290.46         5.15 o                         
  -8   1   1        105.58        115.00         2.56 o                         
  -8   1   1        294.89        297.84        11.98 o                         
  -7   1   1         50.91         55.04         1.68 o                         
  -7   1   1        124.55        134.31         2.82 o                         
  -6   1   1          6.96          7.47         0.99 o                         
  -6   1   1         17.04         18.27         1.26 o                         
  -5   1   1        110.98        105.83         1.98 o                         
  -5   1   1         45.36         45.52         1.19 o                         
  -4   1   1        355.14        359.78         3.59 o                         
  -4   1   1        868.90        884.10         9.29 o                         
  -3   1   1       3499.45       3450.73        30.22 o                         
  -3   1   1       8561.76       8305.65        73.77 o                         
  -2   1   1        987.56        911.81         8.13 o                         
  -2   1   1       2416.17       2234.87        22.48 o                         
  -1   1   1         64.03         55.48         1.06 o                         
  -1   1   1        156.67        127.75         1.92 o                         
   0   1   1         79.18         68.39         1.11 o                         
   0   1   1        193.73        160.93         1.94 o                         
   1   1   1        171.18        177.63         2.53 o                         
   1   1   1        418.80        414.92         3.85 o                         
   2   1   1       2960.00       2911.59        24.65 o                         
   2   1   1       1209.84       1194.71        12.74 o                         
   3   1   1        568.66        588.82         6.51 o                         
   3   1   1       1391.27       1403.31        11.79 o                         
   4   1   1        961.70        920.16         9.66 o                         
   4   1   1       2352.90       2256.08        18.62 o                         
   5   1   1       1256.79       1244.44        12.89 o                         
   5   1   1       3074.86       2998.90        27.90 o                         
   6   1   1         14.75         17.04         1.48 o                         
   6   1   1         36.09         36.91         1.45 o                         
   7   1   1         89.49         87.23         2.26 o                         
   7   1   1         36.58         38.86         2.01 o                         
   7   1   1        195.07        204.65        11.09 o                         
   8   1   1        484.23        511.88         6.53 o                         
   8   1   1        197.92        217.27         4.71 o                         
   9   1   1         65.16         63.38         2.48 o                         
   9   1   1         26.63         25.42         2.19 o                         
  10   1   1          5.69          8.24         1.67 o                         
  10   1   1         13.91         17.76         1.75 o                         
  11   1   1          5.42          5.08         1.62 o                         
  11   1   1          2.22          1.93         1.59 o                         
  12   1   1          6.04          6.82         2.23 o                         
  12   1   1         14.77         16.61         2.11 o                         
  13   1   1         25.47         26.34         2.94 o                         
  13   1   1         62.32         61.22         3.33 o                         
  14   1   1         70.63         70.97         4.20 o                         
  14   1   1         78.74         99.39        11.05 o                         
  14   1   1         28.87         30.39         4.39 o                         
  15   1   1          2.41         10.58        12.39 o                         
  15   1   1         10.84         12.72        10.81 o                         
  15   1   1          5.90          4.14         4.59 o                         
  16   1   1        110.37         99.82         6.77 o                         
  16   1   1        122.44        145.09        28.15 o                         
  16   1   1         45.11         44.58        12.99 o                         
  17   1   1         59.73         54.94         7.74 o                         
  17   1   1         24.41         29.50        12.28 o                         
  17   1   1         84.48         82.09        25.83 o                         
  18   1   1         57.56         71.71        15.83 o                         
  18   1   1         23.53         22.33         5.84 o                         
  18   1   1         58.12         65.03        11.74 o                         
  19   1   1          4.35          5.99         5.27 o                         
  19   1   1          5.04         38.27        26.21 o                         
  20   1   1          0.24         96.76        19.09 o                         
  21   1   1          5.74         25.87        11.74 o                         
  21   1   1          2.34         18.53        17.61 o                         
 -21   2   1         18.79         13.71        15.01 o                         
 -20   2   1          6.33          4.17        12.56 o                         
 -20   2   1          1.55          6.95         5.87 o                         
 -20   2   1          0.64          0.90        10.67 o                         
 -19   2   1          9.43         13.34         6.16 o                         
 -19   2   1         11.51         -0.28        12.28 o                         
 -19   2   1          3.85          9.16        11.54 o                         
 -18   2   1          4.59        -10.71        10.71 o                         
 -18   2   1          4.50          2.47        10.20 o                         
 -18   2   1          1.84         11.80        12.28 o                         
 -17   2   1          9.04         12.26         5.80 o                         
 -17   2   1         11.15        -28.33        28.33 o                         
 -17   2   1          3.70          6.42         4.81 o                         
 -16   2   1        112.12        135.47         7.50 o                         
 -16   2   1        431.34        467.99        23.92 o                         
 -16   2   1        274.32        306.40        12.39 o                         
 -15   2   1          1.12          5.39         3.54 o                         
 -15   2   1          2.73          4.50         3.31 o                         
 -14   2   1         72.59         63.94         5.07 o                         
 -14   2   1        177.60        163.61         6.91 o                         
 -13   2   1         36.35         44.11         5.36 o                         
 -13   2   1         90.09         65.56        11.48 o                         
 -13   2   1         88.92         88.79         6.69 o                         
 -12   2   1          1.61          0.06         1.89 o                         
 -12   2   1          3.94          5.58         1.76 o                         
 -12   2   1         67.43         73.85         5.99 o                         
 -11   2   1        243.32        249.45         5.66 o                         
 -11   2   1        595.32        606.88         9.25 o                         
 -10   2   1          4.08          3.77         1.09 o                         
 -10   2   1          9.97         14.33         1.51 o                         
  -9   2   1        331.50        347.67         5.21 o                         
  -9   2   1        135.49        133.25         2.78 o                         
  -8   2   1         85.21         91.00         2.70 o                         
  -8   2   1        335.14        277.44         7.01 o                         
  -8   2   1        208.46        212.67         4.20 o                         
  -7   2   1       1925.83       1945.68        21.29 o                         
  -7   2   1        787.15        781.66        10.41 o                         
  -7   2   1       2913.75       1971.83        54.84 o                         
  -6   2   1       1198.94       1138.95        32.42 o                         
  -6   2   1       1196.37       1210.59        13.67 o                         
  -6   2   1        488.99        486.55         6.88 o                         
  -5   2   1        811.04        810.50        10.52 o                         
  -5   2   1       1984.28       1967.44        26.42 o                         
  -4   2   1         15.72         18.91         1.07 o                         
  -4   2   1          6.43          8.02         0.96 o                         
  -3   2   1       2206.07       2143.27        18.34 o                         
  -3   2   1       5397.37       5257.97        50.08 o                         
  -2   2   1        844.06        776.98         7.14 o                         
  -2   2   1       2065.08       1916.39        18.83 o                         
  -1   2   1         20.24         21.43         1.08 o                         
  -1   2   1         49.53         46.79         1.36 o                         
   0   2   1        604.04        597.13         5.87 o                         
   0   2   1        246.89        249.09         3.16 o                         
   1   2   1       3062.90       3090.80        27.49 o                         
   1   2   1       1251.90       1275.10        12.09 o                         
   2   2   1         42.93         27.39         1.10 o                         
   2   2   1         17.55         11.33         0.89 o                         
   3   2   1        203.43        177.96         2.52 o                         
   3   2   1         83.15         76.30         1.86 o                         
   4   2   1        429.15        406.02         5.80 o                         
   4   2   1        175.41        168.86         3.76 o                         
   5   2   1          6.29          4.26         0.98 o                         
   5   2   1          2.57          3.22         0.68 o                         
   6   2   1       2417.04       2405.24        28.31 o                         
   6   2   1        987.92       1025.13        11.82 o                         
   7   2   1        309.92        278.92         5.27 o                         
   7   2   1        126.67        121.84         2.93 o                         
   8   2   1          0.61          2.69         0.96 o                         
   8   2   1          1.49          3.99         1.04 o                         
   9   2   1         93.69         89.20         2.41 o                         
   9   2   1        229.21        221.30         3.47 o                         
  10   2   1        176.46        173.41         3.98 o                         
  10   2   1         72.13         73.01         2.67 o                         
  10   2   1        419.79        455.17        15.88 o                         
  11   2   1        155.33        152.60         5.10 o                         
  11   2   1         63.49         61.73         3.38 o                         
  11   2   1        156.94        155.14         7.36 o                         
  12   2   1          1.17         -0.77         3.35 o                         
  12   2   1         39.21         26.82         9.88 o                         
  12   2   1          2.87          2.50         3.64 o                         
  13   2   1          4.15         10.71         3.32 o                         
  13   2   1          1.70          5.02         3.00 o                         
  14   2   1         17.67         11.56         3.73 o                         
  14   2   1          7.22         11.19         3.62 o                         
  15   2   1        384.16        388.93        12.02 o                         
  15   2   1        157.02        159.09         9.31 o                         
  15   2   1        496.28        512.14        40.68 o                         
  16   2   1          5.15         12.25         5.26 o                         
  16   2   1          2.11         15.02         5.48 o                         
  17   2   1          2.06         -0.96        11.62 o                         
  17   2   1          0.09          2.71         9.90 o                         
  17   2   1          0.22          3.46        10.59 o                         
  18   2   1          8.96          3.48         8.95 o                         
  18   2   1          5.11         14.56        11.75 o                         
  18   2   1          2.09          0.45         5.09 o                         
  19   2   1          4.77         -0.24         5.53 o                         
  19   2   1         12.32         14.65        12.74 o                         
  19   2   1         11.68         22.66        12.65 o                         
  20   2   1         40.78         21.97        15.12 o                         
  21   2   1          0.29          0.94        14.27 o                         
  21   2   1          0.71         -2.93         8.87 o                         
 -21   3   1          1.27          7.29         8.01 o                         
 -21   3   1          0.52          1.20        12.07 o                         
 -21   3   1          1.85          1.87        15.66 o                         
 -20   3   1         13.38        -13.35        13.35 o                         
 -20   3   1         12.83          8.58         6.63 o                         
 -20   3   1          5.24         20.43        13.56 o                         
 -19   3   1          0.10          6.00         6.17 o                         
 -19   3   1         12.23          2.31        13.70 o                         
 -19   3   1          0.04          0.21        10.38 o                         
 -18   3   1          6.95         -6.54         9.53 o                         
 -18   3   1          0.87          6.39        10.94 o                         
 -18   3   1          2.12         12.95        11.76 o                         
 -17   3   1         45.01         42.29         5.80 o                         
 -17   3   1        110.11        101.22        17.80 o                         
 -17   3   1        112.77         89.66        10.53 o                         
 -16   3   1         91.05         92.68        12.99 o                         
 -16   3   1         37.22         35.89         5.58 o                         
 -16   3   1        127.65        145.53        15.45 o                         
 -15   3   1        228.84        240.34        11.25 o                         
 -15   3   1         93.54         84.26         7.64 o                         
 -14   3   1         48.61         50.15         5.33 o                         
 -14   3   1         19.87         12.94         4.99 o                         
 -13   3   1          7.60         12.41         4.45 o                         
 -13   3   1         18.60         18.15         4.06 o                         
 -13   3   1         49.53         39.33        19.59 o                         
 -12   3   1         27.78         20.63         3.57 o                         
 -12   3   1         80.14         56.05        18.64 o                         
 -12   3   1         11.35         12.17         3.84 o                         
 -11   3   1        156.48        168.26         7.21 o                         
 -11   3   1         63.96         70.50         4.76 o                         
 -11   3   1        251.43        260.52        22.38 o                         
 -10   3   1          0.00          2.17         2.58 o                         
 -10   3   1          0.00          3.79         1.80 o                         
  -9   3   1          1.59          1.44         1.00 o                         
  -9   3   1          3.88          2.57         2.35 o                         
  -8   3   1          1.98          0.93         2.07 o                         
  -8   3   1          0.81         -0.09         0.99 o                         
  -7   3   1        462.50        419.97         7.58 o                         
  -7   3   1        189.04        163.41         3.14 o                         
  -6   3   1        208.25        217.06         4.14 o                         
  -6   3   1        509.50        511.30         8.68 o                         
  -5   3   1          5.18          6.63         1.27 o                         
  -5   3   1          2.12          3.32         1.22 o                         
  -4   3   1       4124.53       4237.16        41.50 o                         
  -4   3   1       1685.82       1673.37        18.58 o                         
  -3   3   1        295.68        296.10         4.02 o                         
  -3   3   1        120.85        127.97         2.63 o                         
  -2   3   1         14.02         14.41         1.22 o                         
  -2   3   1         34.31         32.74         1.39 o                         
  -1   3   1          2.25          1.06         0.86 o                         
  -1   3   1          0.92          3.13         0.87 o                         
   0   3   1       1644.31       1585.27        16.56 o                         
   0   3   1        672.08        648.59         7.50 o                         
   1   3   1        186.05        187.79         3.27 o                         
   1   3   1        455.19        438.50         5.47 o                         
   2   3   1         10.39          6.83         0.88 o                         
   2   3   1         25.42         18.63         1.61 o                         
   3   3   1         44.48         52.50         1.47 o                         
   3   3   1        108.83        115.70         2.46 o                         
   4   3   1         54.29         51.60         1.62 o                         
   4   3   1         22.19         23.40         1.99 o                         
   5   3   1       1081.23       1087.31        15.94 o                         
   5   3   1       2645.34       2671.62        31.27 o                         
   6   3   1         10.26         11.17         1.38 o                         
   6   3   1         25.10         21.45         1.28 o                         
   7   3   1         17.64         20.02         2.84 o                         
   7   3   1         43.17         47.47         1.76 o                         
   8   3   1         42.10         41.03         1.80 o                         
   8   3   1         17.21         18.57         2.89 o                         
   9   3   1        995.77        975.10        13.06 o                         
   9   3   1        407.00        409.22         9.87 o                         
  10   3   1        232.30        223.24         7.40 o                         
  10   3   1         94.95        100.40         5.83 o                         
  11   3   1        139.46        153.38        12.80 o                         
  11   3   1         52.36         57.50         4.99 o                         
  11   3   1        128.10        123.15         7.58 o                         
  12   3   1         30.93         30.77         4.40 o                         
  12   3   1         83.28         87.24        10.15 o                         
  12   3   1         75.67         68.62         7.29 o                         
  13   3   1         50.96         52.14         5.68 o                         
  13   3   1        144.53        119.10        12.23 o                         
  13   3   1        124.67        116.93         9.23 o                         
  14   3   1          0.10          2.05         3.41 o                         
  14   3   1          0.04          3.65         4.20 o                         
  14   3   1         93.64         89.17        26.96 o                         
  15   3   1         89.54         84.60         7.19 o                         
  15   3   1         36.60         27.65         9.46 o                         
  15   3   1        126.76        105.87        28.23 o                         
  16   3   1         51.50         18.29        29.69 o                         
  16   3   1          6.50          3.74         3.99 o                         
  16   3   1          2.66         -7.05         9.00 o                         
  17   3   1         11.81         -0.09         9.90 o                         
  17   3   1         12.68          6.48         9.90 o                         
  17   3   1          4.83         12.64        11.33 o                         
  18   3   1         12.13         10.37         6.06 o                         
  18   3   1         29.72         12.10         9.94 o                         
  18   3   1         29.67         31.51        14.23 o                         
  19   3   1          6.58        -10.45        10.45 o                         
  19   3   1          0.55          3.35         6.10 o                         
  19   3   1          1.34          9.35        12.42 o                         
  20   3   1          1.93         10.66        11.53 o                         
  20   3   1          0.58          1.10         6.75 o                         
 -20   4   1          0.93          2.71         8.10 o                         
 -20   4   1          7.92          9.78        15.53 o                         
 -20   4   1          0.38         -2.98        12.94 o                         
 -19   4   1          6.33          0.74         5.87 o                         
 -19   4   1          2.59         -5.75        10.55 o                         
 -18   4   1         12.60         -1.99         5.87 o                         
 -18   4   1         14.99          4.29        13.91 o                         
 -18   4   1          5.15          4.49        11.16 o                         
 -17   4   1         53.78         56.11         8.18 o                         
 -17   4   1         21.98         15.25         6.45 o                         
 -17   4   1         56.76         35.44        14.18 o                         
 -16   4   1         13.88        -10.01        11.38 o                         
 -16   4   1          1.26          5.88         5.54 o                         
 -16   4   1          0.52          1.85         4.94 o                         
 -15   4   1         23.74         27.82         6.69 o                         
 -15   4   1         34.53         17.52        11.17 o                         
 -15   4   1          9.70         14.16         5.69 o                         
 -14   4   1         44.83         37.58         7.03 o                         
 -14   4   1         18.32         22.12        11.23 o                         
 -14   4   1         45.01         47.19        10.76 o                         
 -13   4   1         41.48         48.38        12.20 o                         
 -13   4   1          0.32          2.33         4.80 o                         
 -13   4   1          0.13          1.05         5.39 o                         
 -12   4   1         76.41         72.11        10.51 o                         
 -12   4   1          3.96          1.16         3.23 o                         
 -12   4   1          9.70          1.23         4.50 o                         
 -11   4   1         23.10         28.87         8.89 o                         
 -11   4   1          0.19         -1.41         4.02 o                         
 -11   4   1          0.08         -1.99         2.73 o                         
 -10   4   1          6.35          8.35         2.91 o                         
 -10   4   1         15.53         15.90         3.44 o                         
  -9   4   1         36.62         40.77         3.98 o                         
  -9   4   1         89.60         86.42         5.18 o                         
  -8   4   1        333.91        327.12         8.76 o                         
  -8   4   1        816.94        786.47        15.69 o                         
  -7   4   1        909.54        959.36        15.05 o                         
  -7   4   1        371.76        390.84        11.24 o                         
  -7   4   1        958.71        943.94        27.02 o                         
  -6   4   1         51.71         55.29         1.72 o                         
  -6   4   1        126.51        140.82         4.21 o                         
  -5   4   1       1845.12       2002.30        24.52 o                         
  -5   4   1        754.16        777.42         8.75 o                         
  -5   4   1       1892.53       1946.21        54.46 o                         
  -4   4   1         31.89         32.14         1.69 o                         
  -4   4   1        225.45        243.90        10.28 o                         
  -4   4   1         78.01         80.06         2.87 o                         
  -3   4   1         93.30        105.01         3.22 o                         
  -3   4   1         38.14         35.39         1.71 o                         
  -2   4   1        343.83        359.44         4.99 o                         
  -2   4   1        841.21        863.75        10.68 o                         
  -1   4   1          0.63          0.48         1.26 o                         
  -1   4   1          1.55          2.69         1.16 o                         
   0   4   1        449.85        472.83         7.37 o                         
   0   4   1        183.87        189.22         4.06 o                         
   1   4   1        268.38        281.17         4.80 o                         
   1   4   1        109.69        120.08         2.91 o                         
   2   4   1         23.51         17.61         1.45 o                         
   2   4   1          9.61          7.73         1.32 o                         
   3   4   1        360.72        370.83         5.44 o                         
   3   4   1        147.44        147.52         3.74 o                         
   4   4   1         47.42         52.96         2.11 o                         
   4   4   1        116.01        122.84         2.46 o                         
   5   4   1        170.59        178.71         4.30 o                         
   5   4   1         69.72         79.69         4.32 o                         
   6   4   1        120.30        121.01         6.29 o                         
   6   4   1         49.17         49.64         3.90 o                         
   6   4   1        492.06        468.18        20.84 o                         
   7   4   1        186.59        189.52         6.48 o                         
   7   4   1        456.52        446.16        10.47 o                         
   8   4   1        127.64        125.16         5.61 o                         
   8   4   1         52.17         54.40         4.21 o                         
   9   4   1        441.27        439.71        11.00 o                         
   9   4   1        180.36        181.30         6.78 o                         
  10   4   1         22.91         20.28         5.04 o                         
  10   4   1         56.14         48.36        17.61 o                         
  10   4   1         56.06         58.43         5.27 o                         
  11   4   1         66.71         66.84         7.49 o                         
  11   4   1        163.22        171.47         7.93 o                         
  11   4   1        167.18        197.30        23.34 o                         
  12   4   1        100.70         81.71         8.01 o                         
  12   4   1        100.83         66.56        13.49 o                         
  12   4   1         41.16         31.90         6.08 o                         
  13   4   1         18.78         16.90        10.06 o                         
  13   4   1          0.19         -5.73         7.55 o                         
  13   4   1          0.46          3.89         8.67 o                         
  14   4   1         36.11         10.39        11.74 o                         
  14   4   1         10.79         15.90         5.81 o                         
  14   4   1         26.40         21.26         5.89 o                         
  15   4   1         31.40         20.51        12.22 o                         
  15   4   1         12.62         13.05         6.22 o                         
  15   4   1         30.88         25.26         5.98 o                         
  16   4   1          2.98          0.90         5.34 o                         
  16   4   1         29.28         -6.27        12.89 o                         
  16   4   1          7.30          9.06         6.21 o                         
  17   4   1         11.00          5.49        10.33 o                         
  17   4   1          2.39          2.38         5.37 o                         
  17   4   1          5.85          1.67        10.41 o                         
  18   4   1          3.75          2.64        10.69 o                         
  18   4   1          1.17         12.61        11.95 o                         
  18   4   1          0.48          0.83         6.03 o                         
  19   4   1         17.49         20.91        12.10 o                         
  19   4   1         17.11         22.37        14.33 o                         
  19   4   1          6.99          8.79         6.70 o                         
 -19   5   1          5.59         -9.87        15.67 o                         
 -19   5   1          2.48          7.55         9.35 o                         
 -19   5   1          1.02         -3.90        13.22 o                         
 -18   5   1          9.87          6.52         6.78 o                         
 -18   5   1         14.88         22.83        15.89 o                         
 -18   5   1          4.03         -2.33        10.67 o                         
 -17   5   1          8.77          5.99        13.42 o                         
 -17   5   1          0.29          0.75         6.07 o                         
 -17   5   1          0.12         11.48        11.79 o                         
 -16   5   1          2.97          4.29         6.03 o                         
 -16   5   1         37.92          9.70        12.13 o                         
 -16   5   1          1.22         -0.64         9.47 o                         
 -15   5   1         21.37         -9.68        11.21 o                         
 -15   5   1          8.13          6.78         5.09 o                         
 -15   5   1         19.89         16.04         6.57 o                         
 -14   5   1        149.46        153.10        14.23 o                         
 -14   5   1          2.43          3.68         8.96 o                         
 -14   5   1          5.93          4.77         5.52 o                         
 -13   5   1         17.52         17.31        10.89 o                         
 -13   5   1          6.21         12.78        10.10 o                         
 -13   5   1         15.18         10.62         5.55 o                         
 -12   5   1         11.12         12.27         5.21 o                         
 -12   5   1         27.22         24.07         6.60 o                         
 -11   5   1        168.84        178.30         9.67 o                         
 -11   5   1         69.01         76.75         6.40 o                         
 -11   5   1        170.43        183.21        14.90 o                         
 -10   5   1        107.30        110.66         7.61 o                         
 -10   5   1        262.53        261.63        10.97 o                         
 -10   5   1        313.39        295.13        17.57 o                         
  -9   5   1         65.44         56.86         6.16 o                         
  -9   5   1         26.75         22.64         4.30 o                         
  -9   5   1        166.25        155.39        13.40 o                         
  -8   5   1         46.73         45.62         5.45 o                         
  -8   5   1        114.32        101.30         5.65 o                         
  -7   5   1        267.88        266.96         9.73 o                         
  -7   5   1        655.40        660.98        11.66 o                         
  -6   5   1        107.76        109.99         6.03 o                         
  -6   5   1         44.04         47.97         2.51 o                         
  -6   5   1        263.76        232.18        20.32 o                         
  -5   5   1          4.51          3.38         1.37 o                         
  -5   5   1         11.04         15.75         1.76 o                         
  -4   5   1         14.83         10.54         1.23 o                         
  -4   5   1         36.28         33.71         2.25 o                         
  -3   5   1          5.48          4.56         1.30 o                         
  -3   5   1         13.40         13.17         1.70 o                         
  -2   5   1          8.00         12.03         1.83 o                         
  -2   5   1          3.27          8.23         1.53 o                         
  -1   5   1         10.64         12.02         1.68 o                         
  -1   5   1          4.35          4.19         1.45 o                         
   0   5   1         20.08         23.30         2.04 o                         
   0   5   1         49.12         56.82         2.63 o                         
   1   5   1        396.10        396.97         6.83 o                         
   1   5   1        161.90        164.74         4.03 o                         
   2   5   1        230.93        234.03         5.11 o                         
   2   5   1         94.39         99.15         3.32 o                         
   3   5   1         33.76         30.20         1.90 o                         
   3   5   1         13.80         10.98         1.63 o                         
   4   5   1          6.15          5.07         1.19 o                         
   4   5   1          2.51          2.46         1.77 o                         
   4   5   1         10.66         -0.34         7.92 o                         
   5   5   1        156.00        147.70         3.51 o                         
   5   5   1        381.68        386.71         6.89 o                         
   5   5   1        425.73        438.92        20.73 o                         
   6   5   1         11.03         12.50         2.11 o                         
   6   5   1        294.88        290.61        17.10 o                         
   6   5   1         26.99         37.95         4.76 o                         
   7   5   1         77.74         81.18        11.70 o                         
   7   5   1         12.68         12.84         3.16 o                         
   7   5   1         31.02         32.12         4.45 o                         
   8   5   1        273.39        258.49        16.78 o                         
   8   5   1        100.81        109.86         7.18 o                         
   8   5   1        246.65        240.15         9.69 o                         
   9   5   1        124.43        134.65         7.59 o                         
   9   5   1         50.86         51.91         6.10 o                         
   9   5   1        231.74        218.30        16.55 o                         
  10   5   1          3.89          1.74         3.77 o                         
  10   5   1          1.59          6.91         4.23 o                         
  10   5   1         72.90         58.11        13.00 o                         
  11   5   1         59.83         67.34        13.96 o                         
  11   5   1        146.37        129.03        14.73 o                         
  12   5   1          2.34          3.29         5.07 o                         
  12   5   1         11.92          7.00         7.57 o                         
  12   5   1          5.72         12.60         9.80 o                         
  13   5   1        143.52        162.58        11.50 o                         
  13   5   1        353.57        344.79        14.05 o                         
  13   5   1        351.14        327.20        26.07 o                         
  14   5   1          1.48          0.96         4.83 o                         
  14   5   1         11.75         12.20        11.91 o                         
  14   5   1          3.62         -3.11         5.13 o                         
  15   5   1         86.71         94.31        11.86 o                         
  15   5   1         34.94         28.40         7.84 o                         
  15   5   1         85.50         88.75        18.07 o                         
  16   5   1          8.48          3.58         5.70 o                         
  16   5   1         20.86         10.35        10.14 o                         
  16   5   1         20.74         25.18        13.55 o                         
  17   5   1         16.30         -8.01         9.94 o                         
  17   5   1          5.01          7.50         6.48 o                         
  17   5   1         12.26          0.88        11.58 o                         
  18   5   1          3.11          5.28         6.68 o                         
  18   5   1          8.62          2.77        11.90 o                         
  18   5   1          7.61          9.03        12.52 o                         
 -18   6   1          0.02         -9.08        11.20 o                         
 -17   6   1          8.20         23.61        13.96 o                         
 -17   6   1          2.53         -2.83        11.89 o                         
 -17   6   1          6.18          0.13         8.03 o                         
 -16   6   1         13.60         14.11        12.70 o                         
 -16   6   1          0.77          0.87         7.57 o                         
 -15   6   1          9.92         17.24        11.55 o                         
 -15   6   1          7.41         13.18         7.86 o                         
 -14   6   1         23.15         20.53        11.86 o                         
 -14   6   1          4.61          6.23         7.71 o                         
 -13   6   1         16.83         15.54         5.13 o                         
 -13   6   1         16.83          4.11        14.76 o                         
 -12   6   1         92.67         99.23        16.24 o                         
 -12   6   1         79.87         81.94         8.31 o                         
 -12   6   1         32.64         42.88         9.21 o                         
 -11   6   1          9.81         -0.02         4.34 o                         
 -11   6   1         24.00         15.53         4.26 o                         
 -11   6   1         34.08         56.68        20.64 o                         
 -10   6   1         55.27         45.27         6.44 o                         
 -10   6   1         22.59         20.86         4.85 o                         
  -9   6   1          1.73          5.37         4.59 o                         
  -9   6   1          0.71         -3.51         3.51 o                         
  -9   6   1         55.54         39.17        11.42 o                         
  -8   6   1          2.30          4.24         3.97 o                         
  -8   6   1        142.75        128.21        11.31 o                         
  -8   6   1          5.62          0.31         4.67 o                         
  -7   6   1          7.56          8.71         3.42 o                         
  -7   6   1          3.09          4.88         3.57 o                         
  -7   6   1          8.11         14.44        16.25 o                         
  -6   6   1         21.01         16.50         4.65 o                         
  -6   6   1         51.41         52.73         5.25 o                         
  -6   6   1         57.90         52.80        17.49 o                         
  -5   6   1        221.13        232.62         8.60 o                         
  -5   6   1        242.12        276.79        25.43 o                         
  -5   6   1         90.38         90.65         6.33 o                         
  -4   6   1          8.50          7.62         1.87 o                         
  -4   6   1          3.47          7.38         1.66 o                         
  -4   6   1         31.33         13.40        20.68 o                         
  -3   6   1        197.37        200.69         5.13 o                         
  -3   6   1         80.67         80.70         3.27 o                         
  -2   6   1          0.13          0.57         1.61 o                         
  -2   6   1          0.32          0.76         1.54 o                         
  -1   6   1         30.20         28.56         2.44 o                         
  -1   6   1         73.88         75.67         3.32 o                         
   0   6   1         21.51         23.63         2.25 o                         
   0   6   1         52.62         56.29         3.54 o                         
   1   6   1         31.65         32.73         2.66 o                         
   1   6   1         77.43         76.13         3.34 o                         
   2   6   1         77.48         85.85         3.51 o                         
   2   6   1        189.55        205.91         5.17 o                         
   3   6   1         55.85         55.04         3.02 o                         
   3   6   1         22.83         25.56         2.42 o                         
   4   6   1         51.33         34.51         3.21 o                         
   4   6   1         20.98         20.88         2.85 o                         
   4   6   1        141.72        136.52        13.45 o                         
   5   6   1         15.88         15.20         4.32 o                         
   5   6   1          6.49          5.98         3.25 o                         
   5   6   1         36.89         43.13         9.37 o                         
   6   6   1          1.34         -0.07         3.33 o                         
   6   6   1          0.55          0.56         3.07 o                         
   6   6   1          4.43         22.15        11.17 o                         
   7   6   1        137.13        151.71        10.16 o                         
   7   6   1        335.49        352.99        12.27 o                         
   7   6   1        337.79        309.81        19.42 o                         
   8   6   1        131.66        117.85         7.92 o                         
   8   6   1         53.81         62.13         6.82 o                         
   9   6   1         70.99         80.03         9.01 o                         
   9   6   1        173.69        145.31        13.46 o                         
  10   6   1         24.68         30.61         6.49 o                         
  10   6   1         10.09         10.95         4.25 o                         
  10   6   1         34.49         41.44        10.97 o                         
  11   6   1         63.96         58.36        10.44 o                         
  11   6   1         31.32         27.65         7.45 o                         
  11   6   1         12.80          8.43         4.90 o                         
  12   6   1          0.00          1.98         4.24 o                         
  12   6   1          6.88          0.56         8.25 o                         
  13   6   1         47.24         49.06         9.40 o                         
  13   6   1         18.54         12.55         7.80 o                         
  14   6   1          2.51          9.25         7.48 o                         
  14   6   1          9.17         10.11         9.31 o                         
  15   6   1         31.71         33.66        10.06 o                         
  15   6   1         12.83          3.42         7.56 o                         
  16   6   1          2.02          7.64         8.47 o                         
  16   6   1          7.47         21.55        11.14 o                         
  16   6   1          4.94         -0.54        11.32 o                         
  17   6   1          0.22          3.87         7.67 o                         
 -15   7   1          2.93          0.93         5.55 o                         
 -15   7   1          1.20         -0.07         7.19 o                         
 -15   7   1          3.38          6.97        24.32 o                         
 -14   7   1         42.39         39.56        24.66 o                         
 -14   7   1         38.78         29.01         6.62 o                         
 -14   7   1         15.85         23.07         9.27 o                         
 -13   7   1         68.65         61.94         6.86 o                         
 -13   7   1         28.06         29.16         7.23 o                         
 -12   7   1          1.48         -2.09         3.94 o                         
 -12   7   1          0.60          9.75        11.07 o                         
 -12   7   1          1.73         20.76        23.00 o                         
 -11   7   1         30.53         24.30         5.17 o                         
 -11   7   1         30.94         40.20        21.30 o                         
 -11   7   1         12.48         15.20        11.36 o                         
 -10   7   1          0.30          4.89         3.83 o                         
 -10   7   1          0.12         -1.32         5.13 o                         
  -9   7   1         28.88         24.27         5.34 o                         
  -9   7   1         70.66         68.90         6.84 o                         
  -9   7   1         76.81         96.23        22.70 o                         
  -8   7   1          8.50          0.29        18.57 o                         
  -8   7   1          3.47          0.36         4.62 o                         
  -8   7   1          8.49         11.98         4.28 o                         
  -7   7   1          0.83          0.66         4.20 o                         
  -7   7   1         98.69        120.11        11.93 o                         
  -7   7   1          2.02          8.60         5.89 o                         
  -6   7   1         84.16         86.41         7.87 o                         
  -6   7   1        205.91        216.05        15.14 o                         
  -6   7   1        230.62        242.70        17.20 o                         
  -5   7   1          4.19          2.85         5.18 o                         
  -5   7   1         10.25          8.05         5.03 o                         
  -5   7   1         11.77         13.80        10.06 o                         
  -4   7   1         32.74         24.81         4.42 o                         
  -4   7   1         13.38         12.87         5.00 o                         
  -4   7   1         59.45        118.06        26.37 o                         
  -3   7   1         26.32         27.20         3.98 o                         
  -3   7   1         64.39         69.10         4.60 o                         
  -3   7   1         64.53        106.54        25.67 o                         
  -2   7   1          1.23         -0.23         2.12 o                         
  -2   7   1          3.01          6.91         2.16 o                         
  -1   7   1         20.58         16.05         2.52 o                         
  -1   7   1         50.36         40.60         3.32 o                         
  -1   7   1         61.12         57.24        11.26 o                         
   0   7   1         10.77          7.97         2.39 o                         
   0   7   1         26.35         22.35         2.84 o                         
   0   7   1         46.93         36.05        10.95 o                         
   1   7   1         49.65         52.75         3.67 o                         
   1   7   1         20.29         21.35         2.57 o                         
   1   7   1         50.88         53.77        12.07 o                         
   2   7   1          0.13         -1.09         2.00 o                         
   2   7   1          0.33         -0.14         1.91 o                         
   3   7   1         26.71         21.50         4.15 o                         
   3   7   1         65.35         56.27         6.66 o                         
   3   7   1         78.73         61.90        12.54 o                         
   4   7   1          1.52          8.00         4.97 o                         
   4   7   1          7.91         18.30        11.90 o                         
   4   7   1          3.72         13.16         4.61 o                         
   5   7   1         24.71         24.13         6.28 o                         
   5   7   1         60.45         54.54         7.30 o                         
   5   7   1        144.61        131.45        15.02 o                         
   6   7   1         96.67        120.19        10.71 o                         
   6   7   1        237.34        315.43        28.60 o                         
   6   7   1        236.51        213.40        11.21 o                         
   7   7   1          0.05          1.67         6.34 o                         
   7   7   1          3.51         13.27        10.45 o                         
   7   7   1          0.02          1.37         3.77 o                         
   8   7   1          6.15          3.78         4.12 o                         
   8   7   1         15.04         27.66         5.72 o                         
   9   7   1          0.13         13.58        20.55 o                         
   9   7   1          0.00          0.62         3.95 o                         
   9   7   1          0.01          0.22         4.48 o                         
  10   7   1         13.48          5.68         8.36 o                         
  10   7   1          0.41          4.70         4.32 o                         
  10   7   1          1.00         -6.73         9.36 o                         
  11   7   1          0.26         -1.30         3.99 o                         
  11   7   1          1.23         -9.16         9.18 o                         
  11   7   1          0.63          8.06        11.31 o                         
  12   7   1          3.49         -1.20         4.14 o                         
  12   7   1          8.55         12.71         6.35 o                         
  12   7   1         36.61         50.21        15.49 o                         
  13   7   1         24.68         38.46        13.55 o                         
  13   7   1          3.61         11.98         5.44 o                         
  13   7   1          8.82         20.31         8.15 o                         
  14   7   1          0.45         -1.20         5.13 o                         
  14   7   1          1.11          2.81         8.23 o                         
  14   7   1          2.31          8.65        13.38 o                         
  15   7   1          1.77         -6.95         6.95 o                         
 -14   8   1          3.09          1.90         9.39 o                         
 -14   8   1          7.57         10.01         7.71 o                         
 -13   8   1          8.07          8.83         5.39 o                         
 -13   8   1          3.30         14.63         7.39 o                         
 -12   8   1          0.89          4.59         5.80 o                         
 -12   8   1          2.18          0.39         4.62 o                         
 -12   8   1          3.24        -10.99        23.23 o                         
 -11   8   1          2.30          2.31         4.46 o                         
 -11   8   1          2.49          4.72        22.98 o                         
 -11   8   1          0.94         -4.82        10.62 o                         
 -10   8   1          0.22        -10.86        20.75 o                         
 -10   8   1          0.17          2.77         4.43 o                         
 -10   8   1          0.07          0.86        10.44 o                         
  -9   8   1          2.42         -4.04         4.04 o                         
  -9   8   1          2.78          0.24        21.09 o                         
  -9   8   1          0.99          5.17        10.82 o                         
  -8   8   1         60.29         60.44         7.43 o                         
  -8   8   1         65.41         96.60        17.33 o                         
  -8   8   1         24.64         26.78         8.32 o                         
  -7   8   1         39.18         57.10         6.39 o                         
  -7   8   1         16.01         22.15         6.18 o                         
  -7   8   1         39.53         27.37        22.06 o                         
  -6   8   1        225.34        264.38        13.59 o                         
  -6   8   1        194.75        189.48        15.43 o                         
  -6   8   1         79.60         62.85         9.07 o                         
  -5   8   1         28.13         26.65         7.23 o                         
  -5   8   1         68.82         70.98        10.83 o                         
  -5   8   1         90.30         82.83        16.62 o                         
  -4   8   1         17.79         22.14         9.92 o                         
  -4   8   1          2.13          7.34        10.68 o                         
  -4   8   1          0.87         -1.78         4.55 o                         
  -3   8   1        100.86         86.96         6.79 o                         
  -3   8   1         41.22         42.10         6.80 o                         
  -3   8   1        103.76        311.94        36.33 o                         
  -2   8   1         10.09          8.69         4.45 o                         
  -2   8   1         24.68         16.35         4.06 o                         
  -1   8   1          0.34          2.50         2.96 o                         
  -1   8   1          0.14         -2.89         2.89 o                         
  -1   8   1          0.34          2.48        11.19 o                         
   0   8   1          0.01         -1.02         2.40 o                         
   0   8   1          0.01         -0.70         2.76 o                         
   0   8   1          0.15        -10.36        11.30 o                         
   1   8   1          5.79          4.87         3.26 o                         
   1   8   1         24.26         35.42        12.95 o                         
   1   8   1         14.17          3.65         4.39 o                         
   2   8   1          2.90         -0.90         3.33 o                         
   2   8   1         48.32         46.57        13.58 o                         
   2   8   1          7.10          8.12         4.86 o                         
   3   8   1         15.65          0.61        10.41 o                         
   3   8   1         38.30         32.76         6.30 o                         
   4   8   1         21.48         16.63         7.22 o                         
   4   8   1         80.67         97.90        12.86 o                         
   4   8   1         52.54         60.94         9.33 o                         
   5   8   1        154.45        131.59        14.11 o                         
   5   8   1         30.59         29.08         8.66 o                         
   5   8   1         74.85         78.83        10.76 o                         
   6   8   1         16.86         18.57        13.40 o                         
   6   8   1          0.85         -1.61         4.86 o                         
   6   8   1          0.35          4.01         4.20 o                         
   7   8   1          5.12          9.35         4.89 o                         
   7   8   1         37.16         35.49        12.67 o                         
   7   8   1         12.52         19.92         7.76 o                         
   8   8   1          0.88          2.88        10.50 o                         
   8   8   1          0.36         -1.83         4.21 o                         
   8   8   1          1.87         15.78         8.13 o                         
   9   8   1          0.12         -9.33         9.33 o                         
   9   8   1          0.05         -2.11         3.92 o                         
   9   8   1          0.19         -1.51         8.72 o                         
  10   8   1          1.41          4.57         9.22 o                         
  10   8   1          0.19          4.57         4.67 o                         
  10   8   1          0.47         -6.93         9.88 o                         
  11   8   1          3.47          7.28        16.26 o                         
  11   8   1          1.05         -4.08         4.08 o                         
  11   8   1          2.58         -1.50         5.52 o                         
  12   8   1          5.58          0.25        15.94 o                         
  12   8   1          0.93          2.61         4.67 o                         
  12   8   1          2.29          7.81         6.34 o                         
  13   8   1          0.04         -1.67         5.36 o                         
  13   8   1          0.11          1.33         6.41 o                         
 -11   9   1          0.05         -1.07         5.59 o                         
 -10   9   1         21.60         49.11        27.01 o                         
 -10   9   1         18.58         15.03         6.21 o                         
  -9   9   1          0.48          4.37         5.32 o                         
  -9   9   1          0.51         -3.10        16.43 o                         
  -8   9   1          3.58         11.49         5.68 o                         
  -8   9   1          4.34         12.81        16.43 o                         
  -7   9   1         32.08         26.56        10.83 o                         
  -7   9   1         19.62         27.24         9.51 o                         
  -6   9   1         22.12         20.27         4.99 o                         
  -6   9   1          9.04         16.64         6.38 o                         
  -5   9   1         41.32         44.44         7.88 o                         
  -5   9   1         16.89         14.52         6.46 o                         
  -5   9   1         42.49         24.26        12.00 o                         
  -4   9   1         10.91          8.96         6.71 o                         
  -4   9   1          4.46         -1.13         5.63 o                         
  -4   9   1         43.94         35.79        11.69 o                         
  -3   9   1          7.01          3.43         6.78 o                         
  -3   9   1         18.15         -5.61        21.80 o                         
  -3   9   1          2.86          4.30         6.55 o                         
  -2   9   1         20.44          9.20        21.87 o                         
  -2   9   1          0.40          9.96         6.39 o                         
  -1   9   1          8.76          6.14         8.25 o                         
  -1   9   1          3.58         -5.21        10.47 o                         
   0   9   1          2.89         -2.72         7.24 o                         
   0   9   1          7.06          2.72         7.83 o                         
   1   9   1         49.18        101.77        24.71 o                         
   2   9   1         11.15         11.33         4.51 o                         
   2   9   1         27.27         30.77         7.86 o                         
   2   9   1         30.14         34.46        12.30 o                         
   3   9   1         85.28        110.01        13.86 o                         
   3   9   1         80.82         85.46        11.01 o                         
   3   9   1         33.04         35.59         8.96 o                         
   4   9   1          2.87          3.76         5.64 o                         
   4   9   1         19.76         -0.60        14.26 o                         
   4   9   1          1.17          1.75         5.57 o                         
   5   9   1          1.57          5.21         4.17 o                         
   5   9   1          3.83          3.49         5.50 o                         
   5   9   1         12.88         27.74        15.63 o                         
   6   9   1         38.49         22.28         9.48 o                         
   6   9   1         12.45          8.64         7.04 o                         
   7   9   1          0.75         10.24         6.49 o                         
   7   9   1          3.31         -0.93        10.24 o                         
   8   9   1          0.03         -4.56         4.56 o                         
   8   9   1          0.28          8.63         8.42 o                         
   9   9   1         14.99          5.26         9.44 o                         
   9   9   1          3.02          5.38         7.64 o                         
  10   9   1          0.70         -5.22         5.22 o                         
  10   9   1          1.72          9.48        16.19 o                         
  11   9   1          9.33          6.78         7.33 o                         
  11   9   1          3.81         12.38         7.04 o                         
  -7  10   1          1.20         -1.26         5.56 o                         
  -7  10   1          0.49         -4.02        12.71 o                         
  -6  10   1         29.68         31.93         6.93 o                         
  -5  10   1         17.45         49.64        27.61 o                         
  -5  10   1          5.37         13.20         8.69 o                         
  -4  10   1         15.51         10.38         8.39 o                         
  -4  10   1         29.98         53.69        27.22 o                         
   2  10   1          9.84         14.42        24.92 o                         
   3  10   1         41.74         30.76        17.08 o                         
   4  10   1         31.76         11.78        17.00 o                         
   4  10   1         12.08         12.29         8.11 o                         
   5  10   1          7.53          9.31         5.58 o                         
   5  10   1         30.56         37.80        12.14 o                         
   6  10   1          2.66          1.69         4.83 o                         
   6  10   1          6.51         10.62        13.93 o                         
   6  10   1          7.00         13.22        15.13 o                         
 -22   0   2         67.37        224.92        32.30 o                         
 -21   0   2          2.85         53.60        21.05 o                         
 -20   0   2        111.38        184.21        25.63 o                         
 -19   0   2        146.66        156.48        23.33 o                         
 -18   0   2         22.66         69.13        20.39 o                         
 -17   0   2          4.83         10.28         5.64 o                         
 -16   0   2         54.02         50.62         6.69 o                         
 -15   0   2        177.43        182.48         8.21 o                         
 -14   0   2        145.96        130.19         7.08 o                         
 -13   0   2          1.76          2.93         4.46 o                         
 -12   0   2        331.85        354.58        12.86 o                         
 -11   0   2        844.83        943.98        24.96 o                         
 -10   0   2       2201.07       2352.29        40.95 o                         
  -9   0   2       1612.65       1674.04        34.13 o                         
  -8   0   2        351.37        368.26        12.27 o                         
  -7   0   2       1784.50       1907.48        42.62 o                         
  -6   0   2       1316.63       1274.21        23.09 o                         
  -5   0   2       3262.77       3327.11        43.14 o                         
  -5   0   2          5.28         11.75         2.72 o                         
  -4   0   2       2562.32       2604.93        48.11 o                         
  -4   0   2       2640.68       2647.16        44.75 o                         
  -4   0   2       1047.30       1060.55        21.32 o                         
  -3   0   2       1345.37       1334.84        21.46 o                         
  -3   0   2        549.89        547.54         9.88 o                         
  -3   0   2       1680.86       1740.29        40.98 o                         
  -2   0   2      11778.59      11711.49       152.08 o                         
  -2   0   2       4814.27       4813.41        72.42 o                         
  -2   0   2      13970.33      13632.64       313.69 o                         
  -1   0   2       3015.61       2713.95        36.18 o                         
  -1   0   2       1232.57       1156.05        16.17 o                         
   1   0   2      11409.17       9860.79       172.39 o                         
   1   0   2       2191.75       2250.72        30.41 o                         
   1   0   2       5362.34       5252.39        79.28 o                         
   2   0   2        335.49        399.02         7.58 o                         
   2   0   2        820.80        934.40        15.55 o                         
   2   0   2       1370.70       1436.05        34.31 o                         
   3   0   2       1239.01       1274.20        22.15 o                         
   3   0   2        191.72        195.56         5.68 o                         
   3   0   2         78.36         80.12         4.93 o                         
   4   0   2       7956.37       7918.28       100.53 o                         
   4   0   2       7951.09       7751.66       197.31 o                         
   5   0   2        656.31        638.11        10.73 o                         
   6   0   2       3930.99       3987.69        56.42 o                         
   7   0   2        143.78        145.71         5.62 o                         
   8   0   2       1214.47       1232.87        26.04 o                         
   9   0   2       1047.59       1031.47        19.97 o                         
  10   0   2        350.47        372.14        12.78 o                         
  11   0   2        143.53        146.85         6.46 o                         
  12   0   2          3.35         -5.95         5.95 o                         
  13   0   2        355.66        337.82        10.51 o                         
  14   0   2        286.30        281.03         9.90 o                         
  15   0   2         64.63         58.50         6.99 o                         
  16   0   2          9.75         30.25         7.80 o                         
  17   0   2         39.72         71.33        20.91 o                         
  18   0   2         61.93        117.35        21.75 o                         
  19   0   2         79.26        117.36        22.52 o                         
  20   0   2          1.41         35.90        19.27 o                         
 -22   1   2          2.07         15.98         9.81 o                         
 -22   1   2          0.85         22.27        10.05 o                         
 -21   1   2         39.94        110.30        16.70 o                         
 -20   1   2         13.19         37.80        13.87 o                         
 -19   1   2         75.04         86.77         8.97 o                         
 -18   1   2         46.81         70.96         9.02 o                         
 -17   1   2         64.04         56.94         6.66 o                         
 -16   1   2        122.04        143.39         8.76 o                         
 -15   1   2         70.24         73.68         5.28 o                         
 -14   1   2        115.89        119.51         5.53 o                         
 -13   1   2         55.35         54.18         4.50 o                         
 -12   1   2        254.14        275.84         6.22 o                         
 -11   1   2        521.99        533.69         8.84 o                         
 -10   1   2        882.27        928.67        14.35 o                         
  -9   1   2        516.80        521.44         9.27 o                         
  -8   1   2        580.97        593.23         8.08 o                         
  -7   1   2         35.85         40.08         2.66 o                         
  -6   1   2        108.74        113.68         3.26 o                         
  -5   1   2       1213.78       1197.22        14.79 o                         
  -5   1   2        103.73         82.30         4.56 o                         
  -5   1   2         42.40         42.01         3.84 o                         
  -4   1   2       1733.91       1620.45        22.28 o                         
  -4   1   2       3849.12       3642.65        45.61 o                         
  -4   1   2        708.70        672.52        11.43 o                         
  -3   1   2        509.20        492.12         7.46 o                         
  -3   1   2       3290.60       3198.36        43.40 o                         
  -3   1   2       1245.82       1155.01        13.34 o                         
  -2   1   2      11287.20      11173.75       182.67 o                         
  -2   1   2       4224.95       4256.46        41.13 o                         
  -2   1   2      10336.77      10262.84        93.69 o                         
  -1   1   2        368.26        418.53         4.87 o                         
  -1   1   2        900.98        991.85        10.16 o                         
  -1   1   2       1926.37       1866.92        52.68 o                         
   0   1   2       2508.72       2208.75        20.10 o                         
   0   1   2       1025.39        922.81         9.46 o                         
   0   1   2       2876.98       2509.67        49.20 o                         
   1   1   2       2325.33       2259.01        22.33 o                         
   1   1   2        950.43        944.97        11.36 o                         
   1   1   2       6550.28       6664.43        97.66 o                         
   2   1   2       5002.77       4933.18        61.26 o                         
   2   1   2       2044.78       2067.72        27.54 o                         
   2   1   2       5511.98       5507.91        62.07 o                         
   3   1   2       5883.79       5512.97        52.82 o                         
   3   1   2       5175.09       5054.48        75.93 o                         
   3   1   2       2115.22       1989.59        26.95 o                         
   4   1   2       2758.24       2716.52        27.97 o                         
   4   1   2       1110.05       1070.03        29.11 o                         
   4   1   2       2715.84       2714.37        70.78 o                         
   5   1   2        103.20         96.98         3.03 o                         
   6   1   2         36.79         43.67         2.34 o                         
   7   1   2       1252.28       1282.41        15.12 o                         
   8   1   2       1011.05        995.72        14.30 o                         
   9   1   2        455.79        472.17         7.71 o                         
  10   1   2        489.83        482.40         8.22 o                         
  11   1   2        133.24        128.14         4.36 o                         
  12   1   2         22.66         24.32         3.31 o                         
  13   1   2         68.68         65.40         4.12 o                         
  14   1   2        165.05        146.38         6.32 o                         
  15   1   2        278.43        302.41        10.31 o                         
  16   1   2         66.31         71.66         7.00 o                         
  17   1   2         75.59         95.27         9.57 o                         
  18   1   2        114.99        127.06        10.24 o                         
  19   1   2         15.51         49.21        14.47 o                         
  20   1   2         79.05        157.65        18.11 o                         
 -21   2   2          1.62         27.70         9.69 o                         
 -20   2   2         29.02         25.23         7.65 o                         
 -19   2   2          8.83          2.07         6.72 o                         
 -18   2   2          8.07          6.84         6.24 o                         
 -17   2   2         31.07         26.03        13.88 o                         
 -16   2   2        167.73        156.55         8.68 o                         
 -15   2   2        390.35        441.26        13.55 o                         
 -14   2   2         78.01         78.10         6.41 o                         
 -13   2   2         10.63          3.16         3.86 o                         
 -12   2   2         49.62         45.12         3.25 o                         
 -11   2   2        143.22        140.12         4.24 o                         
 -10   2   2         73.16         73.12         3.23 o                         
  -9   2   2         73.47         65.66         2.47 o                         
  -8   2   2        212.65        235.07         6.17 o                         
  -7   2   2        170.67        175.27         4.39 o                         
  -6   2   2        668.81        647.30         9.02 o                         
  -5   2   2        645.35        644.63        11.34 o                         
  -5   2   2        438.64        456.56         8.35 o                         
  -5   2   2        179.29        178.21         7.54 o                         
  -4   2   2        836.17        756.88        11.65 o                         
  -4   2   2        834.10        745.18        15.34 o                         
  -4   2   2        340.92        295.26        11.17 o                         
  -3   2   2        165.72        146.55         3.99 o                         
  -3   2   2         57.06         50.14         2.90 o                         
  -3   2   2        139.60        125.05         3.20 o                         
  -2   2   2      13924.95      13777.11       165.44 o                         
  -2   2   2      14138.46      13521.19       178.75 o                         
  -2   2   2       5691.55       5684.92        85.50 o                         
  -1   2   2       1310.19       1237.37        16.00 o                         
  -1   2   2        320.63        310.85         5.88 o                         
  -1   2   2        784.46        738.55        10.19 o                         
   0   2   2       1286.25       1200.87        17.73 o                         
   0   2   2        525.73        488.42         7.23 o                         
   0   2   2       1606.88       1509.45        16.04 o                         
   1   2   2       6213.92       5977.97        65.99 o                         
   1   2   2        213.51        236.47         4.70 o                         
   1   2   2        522.37        506.06         9.45 o                         
   2   2   2        120.96        105.72         2.82 o                         
   2   2   2         26.12         21.49         2.07 o                         
   2   2   2         63.91         49.64         3.13 o                         
   3   2   2        346.00        324.84         5.31 o                         
   3   2   2          2.08          5.63         1.62 o                         
   3   2   2          5.08          3.13         2.52 o                         
   4   2   2        685.02        720.59        11.08 o                         
   4   2   2        206.71        207.47         5.51 o                         
   4   2   2        505.73        506.62        15.49 o                         
   5   2   2       1033.54        991.58        11.77 o                         
   6   2   2        126.14        125.87         2.90 o                         
   7   2   2        144.26        134.03         2.93 o                         
   8   2   2         63.50         61.85         2.18 o                         
   9   2   2         38.57         40.38         3.45 o                         
  10   2   2        305.00        291.99         7.05 o                         
  11   2   2         21.24         14.80         3.60 o                         
  12   2   2         13.71          9.62         3.62 o                         
  13   2   2        181.12        166.13         8.15 o                         
  14   2   2        947.52        960.28        24.85 o                         
  15   2   2        391.84        394.62        12.32 o                         
  16   2   2         13.01         13.48         6.58 o                         
  17   2   2         12.89         20.21         8.21 o                         
  18   2   2          3.61          9.24         8.00 o                         
  19   2   2         18.70         24.64         9.29 o                         
  20   2   2          3.96         -7.72        13.03 o                         
 -21   3   2          0.64         -1.73         9.64 o                         
 -20   3   2          2.89         -3.78         8.10 o                         
 -19   3   2         46.40         50.91         8.28 o                         
 -18   3   2         29.64         38.11         7.53 o                         
 -17   3   2         30.57         33.21         8.09 o                         
 -16   3   2         37.64         45.39         7.34 o                         
 -15   3   2         46.52         33.93        20.15 o                         
 -14   3   2          7.49          5.06         5.75 o                         
 -13   3   2        138.13        143.73         7.73 o                         
 -12   3   2         12.55         13.43         5.05 o                         
 -11   3   2        185.67        180.41         5.58 o                         
 -10   3   2         27.87         29.34         3.34 o                         
  -9   3   2        253.25        280.68         6.56 o                         
  -8   3   2        435.73        422.83         6.78 o                         
  -7   3   2         15.06         10.02         1.79 o                         
  -6   3   2       1505.10       1541.64        20.53 o                         
  -6   3   2       1401.70       1413.16        40.70 o                         
  -5   3   2        669.20        693.68        10.72 o                         
  -5   3   2         44.17         55.11         4.33 o                         
  -5   3   2        108.06        107.96         4.84 o                         
  -4   3   2         19.39         17.40         2.33 o                         
  -4   3   2         18.44         26.53         2.59 o                         
  -4   3   2          7.54          9.67         2.56 o                         
  -3   3   2       1716.59       1730.85        46.03 o                         
  -3   3   2       1868.40       1908.21        33.60 o                         
  -3   3   2        701.62        694.48        20.57 o                         
  -2   3   2         84.30         94.24         2.79 o                         
  -2   3   2         63.75         74.37         8.47 o                         
  -2   3   2         26.06         23.58         6.07 o                         
  -1   3   2        456.56        495.56         8.36 o                         
  -1   3   2        363.97        398.25        13.30 o                         
  -1   3   2        148.77        161.99         7.87 o                         
   0   3   2        375.30        390.17         6.35 o                         
   0   3   2         92.59         92.02         6.17 o                         
   0   3   2        226.54        225.48         9.36 o                         
   1   3   2         76.33         72.26         2.69 o                         
   1   3   2         20.55         18.59         5.83 o                         
   2   3   2       1073.05       1088.31        15.14 o                         
   2   3   2        371.43        396.67        13.27 o                         
   2   3   2        151.82        180.65         7.27 o                         
   3   3   2          9.86         14.15         2.12 o                         
   3   3   2          0.95          2.17         1.69 o                         
   3   3   2          2.33          1.01         2.32 o                         
   4   3   2       1417.05       1415.95        19.55 o                         
   4   3   2       1372.89       1435.70        38.93 o                         
   4   3   2        561.14        604.71        17.04 o                         
   5   3   2        825.90        853.46        16.46 o                         
   5   3   2        103.40        125.19         5.94 o                         
   6   3   2         12.61          2.57         2.57 o                         
   7   3   2        292.94        312.32         5.56 o                         
   8   3   2        400.79        400.76         6.76 o                         
   9   3   2         54.26         48.52         3.43 o                         
  10   3   2        162.33        169.85         7.11 o                         
  11   3   2         19.13         12.08         4.47 o                         
  12   3   2        154.04        149.10         7.62 o                         
  13   3   2         17.59         15.16         6.24 o                         
  14   3   2        111.30        103.29         9.71 o                         
  15   3   2         40.31         37.32         8.61 o                         
  16   3   2         13.08          3.03         6.70 o                         
  17   3   2         15.49          4.17         7.12 o                         
  18   3   2         20.29          9.28         7.71 o                         
  19   3   2          4.50          7.34         7.72 o                         
  20   3   2          1.45         -2.36        14.11 o                         
 -20   4   2          4.85         -5.33         9.17 o                         
 -19   4   2          6.88         -2.17        10.18 o                         
 -18   4   2         10.48          0.17         7.31 o                         
 -17   4   2          0.66         -5.87         6.54 o                         
 -16   4   2         34.38         21.26         7.52 o                         
 -15   4   2         36.96         37.73         7.11 o                         
 -14   4   2         57.86         51.84         9.83 o                         
 -13   4   2          7.14         15.65         8.23 o                         
 -12   4   2          1.70          3.43         5.35 o                         
 -11   4   2         16.89          9.67         5.14 o                         
 -10   4   2        169.59        179.52         7.57 o                         
  -9   4   2        277.29        277.24         6.62 o                         
  -8   4   2        149.17        150.89         6.70 o                         
  -7   4   2        453.55        435.94         7.44 o                         
  -6   4   2        292.94        298.74         6.77 o                         
  -6   4   2        285.44        278.51         7.11 o                         
  -5   4   2         87.58         69.09         2.31 o                         
  -5   4   2         73.70         76.91         6.25 o                         
  -4   4   2        457.39        507.62        10.39 o                         
  -3   4   2        262.44        299.36         6.40 o                         
  -2   4   2        541.95        547.60         8.79 o                         
  -1   4   2       1768.65       1981.82        29.74 o                         
   0   4   2        780.99        849.22        14.34 o                         
   1   4   2        319.02        354.23         8.27 o                         
   2   4   2        290.23        302.02         6.59 o                         
   3   4   2       1001.26       1011.36        14.40 o                         
   4   4   2         64.09         55.48         2.77 o                         
   4   4   2         13.88          8.28         3.92 o                         
   5   4   2        135.00        119.91         2.88 o                         
   5   4   2          7.49          3.23         1.43 o                         
   6   4   2        189.16        193.53         6.84 o                         
   7   4   2        136.40        113.54         6.31 o                         
   7   4   2        338.94        337.04         9.30 o                         
   8   4   2        121.95        122.71         6.18 o                         
   9   4   2        248.63        246.81         8.62 o                         
  10   4   2         24.88         19.70         5.18 o                         
  11   4   2          2.15          1.61         5.42 o                         
  12   4   2          5.76          9.04         8.51 o                         
  13   4   2         23.79         29.92         7.70 o                         
  14   4   2         55.90         37.24         6.85 o                         
  15   4   2         75.00         41.14         9.43 o                         
  16   4   2          1.27         -1.02         7.26 o                         
  17   4   2          4.69          4.43         7.13 o                         
  18   4   2          4.01          4.92         8.31 o                         
  19   4   2         10.55          4.98         9.94 o                         
 -19   5   2         10.64         13.82        14.76 o                         
 -18   5   2          4.22          7.28         8.24 o                         
 -17   5   2          2.46          0.83         7.20 o                         
 -16   5   2         29.23         25.96         7.25 o                         
 -15   5   2         16.99          1.41         7.09 o                         
 -14   5   2         67.69         77.18         8.25 o                         
 -13   5   2        245.52        244.09        10.08 o                         
 -12   5   2         88.07         90.26         8.87 o                         
 -11   5   2          6.68         21.72         7.05 o                         
 -10   5   2        301.44        303.97        10.30 o                         
  -9   5   2        171.58        159.80         7.59 o                         
  -8   5   2         84.76         74.10         5.91 o                         
  -8   5   2         16.87         15.67         5.77 o                         
  -7   5   2          4.38          7.93         3.59 o                         
  -7   5   2         37.16         26.23         5.02 o                         
  -6   5   2         30.74         25.82         4.51 o                         
  -6   5   2         12.62         13.98         1.98 o                         
  -5   5   2          9.09         11.05         2.81 o                         
  -4   5   2         47.46         44.08         3.07 o                         
  -3   5   2         68.47         68.54         3.49 o                         
  -2   5   2        106.73         88.70         3.84 o                         
  -1   5   2        224.73        259.68         7.15 o                         
   0   5   2        358.74        373.43         6.93 o                         
   1   5   2        194.74        193.88         7.26 o                         
   2   5   2         43.78         46.09         3.70 o                         
   3   5   2         54.89         58.00         3.86 o                         
   4   5   2         20.17         27.81         3.33 o                         
   5   5   2         49.49         45.31         4.79 o                         
   5   5   2         18.12          0.92         3.98 o                         
   6   5   2         81.97         78.49         5.89 o                         
   6   5   2         32.77          7.19         3.69 o                         
   7   5   2        172.99        182.45         7.56 o                         
   8   5   2         88.26         72.58         5.99 o                         
   9   5   2        246.72        235.23         8.92 o                         
  10   5   2          2.82         -0.83         7.47 o                         
  11   5   2        189.31        194.88        12.52 o                         
  12   5   2        146.28        136.91         8.46 o                         
  13   5   2         28.73         26.92         6.35 o                         
  14   5   2          9.44          8.72         7.14 o                         
  14   5   2          2.99         -2.42        12.35 o                         
  15   5   2         56.76         42.41         8.00 o                         
  16   5   2          2.25         -7.46         7.46 o                         
  17   5   2          8.06         -8.06         8.06 o                         
  18   5   2         24.66         18.94        15.91 o                         
 -17   6   2          3.47          8.24         7.99 o                         
 -16   6   2          7.37         14.94         7.39 o                         
 -15   6   2         10.77          5.97         6.66 o                         
 -14   6   2         16.79         12.67         6.88 o                         
 -13   6   2        116.64        120.15         8.71 o                         
 -12   6   2         41.53         41.19         7.27 o                         
 -11   6   2        202.47        220.83        10.93 o                         
 -10   6   2         35.97         41.65         6.75 o                         
  -9   6   2        490.64        533.23        32.55 o                         
  -8   6   2        332.66        388.23        11.58 o                         
  -7   6   2        139.09        138.60         7.59 o                         
  -6   6   2        130.35        129.84         7.16 o                         
  -5   6   2         47.73         45.73         5.61 o                         
  -4   6   2        133.14        148.08         4.71 o                         
  -3   6   2         66.61         60.58         4.25 o                         
  -2   6   2        116.82        126.19         4.79 o                         
  -1   6   2         37.92         41.71         4.15 o                         
   0   6   2         83.50         84.85         4.21 o                         
   1   6   2        120.46        133.73         5.53 o                         
   2   6   2         28.45         18.16         3.20 o                         
   3   6   2         67.90         69.15         3.64 o                         
   4   6   2         51.35         46.01         5.42 o                         
   5   6   2        110.46        100.41         6.28 o                         
   5   6   2         28.06          1.30         4.88 o                         
   6   6   2        155.48        140.33         7.33 o                         
   7   6   2        154.49        146.07         7.56 o                         
   8   6   2        220.49        196.55        11.64 o                         
   9   6   2         86.06         92.58         8.10 o                         
  10   6   2        396.62        392.36        12.24 o                         
  11   6   2         69.10         62.43         7.24 o                         
  12   6   2         48.80         45.36         7.13 o                         
  13   6   2         24.58         14.09         6.72 o                         
  14   6   2          4.42         -2.32         7.34 o                         
  15   6   2         17.89         -1.42         7.97 o                         
  16   6   2          1.75          6.58         8.05 o                         
 -15   7   2         53.81         60.97         9.01 o                         
 -14   7   2          0.87          3.07         7.42 o                         
 -13   7   2         73.75         78.72         8.37 o                         
 -12   7   2          9.56         13.83         7.08 o                         
 -11   7   2         16.26          5.89         6.73 o                         
 -10   7   2          9.90         10.44         6.09 o                         
  -9   7   2         17.92         12.94         6.21 o                         
  -8   7   2        164.49        160.76         8.66 o                         
  -7   7   2         22.21         35.20        18.08 o                         
  -6   7   2         81.06         73.05         7.58 o                         
  -5   7   2         81.22         78.95         7.39 o                         
  -4   7   2        189.66        197.31         9.18 o                         
  -3   7   2        190.72        182.85         7.20 o                         
  -2   7   2         81.49         74.40         4.62 o                         
  -1   7   2        133.37        141.85         5.53 o                         
   0   7   2         88.51         99.05         5.00 o                         
   1   7   2        101.81        101.88         4.95 o                         
   2   7   2        133.46        118.90         7.39 o                         
   3   7   2        366.90        406.62        14.32 o                         
   4   7   2        188.00        218.54        10.08 o                         
   5   7   2        176.94        183.08        11.33 o                         
   6   7   2         24.47         33.14         7.06 o                         
   7   7   2        141.58        135.09         8.25 o                         
   8   7   2         43.78         43.85         8.24 o                         
   9   7   2         17.57         18.52         6.22 o                         
  10   7   2         36.65         28.95         7.05 o                         
  11   7   2         19.37         21.46         6.95 o                         
  12   7   2         36.61         38.88         7.49 o                         
  13   7   2          0.68          3.84         7.18 o                         
  14   7   2         26.82         30.32         8.82 o                         
 -13   8   2         12.54         18.87         8.04 o                         
 -12   8   2          2.63          8.70         7.72 o                         
 -11   8   2          2.54          2.85         6.92 o                         
 -10   8   2          3.14          1.21         6.81 o                         
  -9   8   2          5.24          9.46         6.87 o                         
  -8   8   2        122.20        155.57         9.35 o                         
  -7   8   2          5.12         11.71         6.71 o                         
  -6   8   2         41.22         31.26         6.94 o                         
  -5   8   2         27.85         20.25         8.10 o                         
  -4   8   2         42.22         51.76         8.33 o                         
  -3   8   2         50.95         47.81         6.62 o                         
  -2   8   2         11.82         12.68         5.79 o                         
  -1   8   2          1.35          1.41         4.86 o                         
   0   8   2          3.26         -1.34         9.95 o                         
   1   8   2         28.78         14.53         6.10 o                         
   2   8   2         22.37         13.57         7.69 o                         
   3   8   2        102.72        107.23         9.24 o                         
   4   8   2         36.55         24.22         8.98 o                         
   5   8   2         20.92         18.12         6.60 o                         
   6   8   2          7.23         11.07         6.30 o                         
   7   8   2         50.29         53.58         7.51 o                         
   8   8   2          9.59          9.39         6.52 o                         
   9   8   2          1.48          4.72         6.95 o                         
  10   8   2          5.80         -0.64         7.32 o                         
  11   8   2          3.38          4.27         7.09 o                         
  12   8   2          5.33         -3.85         7.55 o                         
 -11   9   2          0.13         -6.95        12.99 o                         
 -10   9   2          0.68          7.95         8.52 o                         
  -9   9   2          3.29         -7.10         7.10 o                         
  -8   9   2          7.13         16.59         9.04 o                         
  -7   9   2         31.54         27.01         7.33 o                         
  -6   9   2         11.19         27.10         7.15 o                         
  -5   9   2         16.57         17.20         7.00 o                         
  -4   9   2          6.12          5.99         6.44 o                         
  -3   9   2         58.31         68.27         9.94 o                         
  -2   9   2         25.29         35.68        28.39 o                         
   1   9   2         19.36          6.71         9.53 o                         
   2   9   2         30.91         25.83         9.88 o                         
   3   9   2          2.73         -1.95         6.41 o                         
   4   9   2          6.78         10.42         6.97 o                         
   5   9   2          4.62          8.29         7.10 o                         
   6   9   2         17.93         36.59         9.02 o                         
   7   9   2         17.40         19.70         9.14 o                         
   8   9   2          2.30         -1.15         7.59 o                         
   9   9   2          0.42         -2.71         8.91 o                         
  10   9   2          0.29          8.93        14.01 o                         
  -6  10   2          2.39         -4.55         8.51 o                         
  -5  10   2          2.69         -6.42        10.49 o                         
  -4  10   2         61.61         60.76        22.68 o                         
  -1  10   2         19.39          9.97        32.24 o                         
   0  10   2          9.21        -21.58        26.16 o                         
   1  10   2          8.71        -25.76        25.76 o                         
   2  10   2          8.79         45.46        26.01 o                         
   3  10   2         26.17         38.55        13.02 o                         
   4  10   2          1.16        -14.06        14.21 o                         
   5  10   2          1.49          3.32        14.81 o                         
 -21   1   3          5.78         75.53        17.04 o                         
 -20   1   3         33.00         84.36        16.45 o                         
 -19   1   3          6.18         42.36         8.72 o                         
 -18   1   3         65.14         80.06        10.13 o                         
 -17   1   3         31.09         38.69         7.09 o                         
 -16   1   3         83.92         85.58         6.85 o                         
 -15   1   3         30.63         26.85         4.47 o                         
 -14   1   3         21.48         15.07         4.08 o                         
 -13   1   3        231.36        228.45         8.67 o                         
 -12   1   3        312.87        338.94         7.02 o                         
 -11   1   3        343.65        362.74         8.26 o                         
 -10   1   3        248.52        253.62         7.68 o                         
  -9   1   3        229.78        217.38         9.51 o                         
  -9   1   3         60.55         44.52         5.96 o                         
  -8   1   3        234.53        258.34         9.22 o                         
  -8   1   3         95.01         96.55         6.02 o                         
  -8   1   3        232.45        233.02        10.49 o                         
  -7   1   3        824.28        854.00        14.85 o                         
  -7   1   3         95.93         98.65         4.62 o                         
  -7   1   3         39.21         33.22         4.33 o                         
  -6   1   3        147.38        136.50         8.17 o                         
  -6   1   3         29.94         30.71         2.70 o                         
  -6   1   3         73.25         69.10         2.88 o                         
  -5   1   3       1457.94       1425.29        16.54 o                         
  -5   1   3       1593.57       1478.69        33.25 o                         
  -5   1   3        595.90        577.33         8.70 o                         
  -4   1   3          1.07          1.42         1.01 o                         
  -4   1   3          2.61          1.36         1.03 o                         
  -4   1   3         41.85         31.33         5.42 o                         
  -3   1   3       2624.01       2526.21        25.84 o                         
  -3   1   3       6419.90       6158.41        57.23 o                         
  -2   1   3       1623.44       1486.77        13.17 o                         
  -2   1   3        663.55        624.18         6.78 o                         
  -1   1   3       5787.05       5748.11        46.28 o                         
  -1   1   3       2365.34       2406.30        20.65 o                         
   0   1   3        141.35        139.00         2.18 o                         
   0   1   3        345.83        340.27         3.68 o                         
   1   1   3        183.97        203.43         2.69 o                         
   1   1   3         75.19         91.18         1.87 o                         
   2   1   3         96.00         92.85         2.19 o                         
   2   1   3         39.24         38.67         1.70 o                         
   2   1   3         97.07        116.69         8.84 o                         
   3   1   3        331.85        316.27         4.65 o                         
   3   1   3        135.64        133.35         2.73 o                         
   3   1   3        927.75        912.96        19.42 o                         
   4   1   3        181.38        188.42         4.56 o                         
   4   1   3        211.32        231.63         7.21 o                         
   4   1   3         74.13         80.76         2.93 o                         
   5   1   3       1821.18       1856.96        25.43 o                         
   5   1   3       1781.97       1819.75        36.70 o                         
   5   1   3        728.34        746.02        16.25 o                         
   6   1   3        100.08        106.10         4.61 o                         
   6   1   3          5.07          1.92         2.72 o                         
   6   1   3          2.07          3.34         3.27 o                         
   7   1   3        260.30        252.68         8.96 o                         
   7   1   3        199.75        170.42         8.18 o                         
   8   1   3        571.98        577.80        10.37 o                         
   9   1   3        504.64        494.00         9.74 o                         
  10   1   3        758.83        739.31        13.04 o                         
  11   1   3        345.67        350.95         7.49 o                         
  12   1   3         52.12         53.44         4.30 o                         
  13   1   3         52.61         51.17         5.51 o                         
  14   1   3        200.75        200.48         8.53 o                         
  15   1   3         13.14         19.28         7.22 o                         
  16   1   3         81.71         94.67         9.99 o                         
  17   1   3          2.88         18.86         9.63 o                         
  18   1   3         63.46        131.30        17.59 o                         
  19   1   3         10.93        110.99        17.92 o                         
 -21   2   3          5.78         18.19         8.52 o                         
 -20   2   3          5.49          6.43         7.86 o                         
 -19   2   3          2.68         -7.99         7.99 o                         
 -18   2   3          1.00          7.90         7.38 o                         
 -17   2   3         22.84          3.28        14.52 o                         
 -16   2   3         85.56         85.28         9.77 o                         
 -15   2   3         50.09         51.30         7.16 o                         
 -14   2   3         42.31         31.07         5.08 o                         
 -13   2   3         48.24         42.00         4.85 o                         
 -12   2   3        164.75        159.40         5.01 o                         
 -11   2   3          0.55          0.11         3.45 o                         
 -11   2   3         49.46         50.17         4.41 o                         
 -10   2   3        438.78        464.36        10.66 o                         
  -9   2   3        527.29        557.41        10.55 o                         
  -9   2   3          5.89          2.05         2.36 o                         
  -8   2   3        721.18        763.53        13.15 o                         
  -8   2   3        197.16        206.92         8.52 o                         
  -7   2   3          1.96          1.51         2.46 o                         
  -7   2   3        303.47        282.01         6.70 o                         
  -7   2   3          4.81         -2.20         2.20 o                         
  -6   2   3         50.01         40.40         2.60 o                         
  -6   2   3        208.61        206.31         8.15 o                         
  -6   2   3        122.36        106.98         3.51 o                         
  -5   2   3          0.06         -0.35         1.38 o                         
  -5   2   3          0.16         -0.17         1.47 o                         
  -5   2   3        134.68        125.03         6.63 o                         
  -4   2   3        381.81        366.85         6.46 o                         
  -4   2   3        156.06        142.54         3.36 o                         
  -4   2   3        477.19        425.67        11.75 o                         
  -3   2   3        265.72        243.46         3.65 o                         
  -3   2   3        650.10        604.37         7.81 o                         
  -3   2   3        688.95        622.72        15.38 o                         
  -2   2   3         20.23         15.87         1.49 o                         
  -2   2   3          8.27          8.81         1.18 o                         
  -2   2   3       1237.20       1227.06        26.49 o                         
  -1   2   3          4.18          5.19         1.13 o                         
  -1   2   3          1.71          1.43         1.03 o                         
  -1   2   3          5.88          5.81         6.71 o                         
   0   2   3       2977.42       3027.48        30.85 o                         
   0   2   3       1216.96       1245.07        14.78 o                         
   0   2   3       2985.69       3200.98        89.14 o                         
   1   2   3         95.04         89.16         2.22 o                         
   1   2   3         38.85         36.04         1.74 o                         
   1   2   3        360.76        351.50        13.56 o                         
   2   2   3        233.36        242.31         4.80 o                         
   2   2   3         95.38         99.80         3.01 o                         
   2   2   3        389.42        388.08         8.75 o                         
   3   2   3        134.52        135.56         3.49 o                         
   3   2   3        329.13        319.61         5.80 o                         
   3   2   3        329.19        322.35         7.86 o                         
   4   2   3         86.25         83.55         3.12 o                         
   4   2   3        261.03        252.42         5.88 o                         
   4   2   3        211.02        206.93         6.34 o                         
   5   2   3        730.71        758.44        16.41 o                         
   5   2   3        732.67        756.73        13.38 o                         
   5   2   3        298.66        312.72        10.85 o                         
   6   2   3        584.28        598.61        13.40 o                         
   6   2   3        781.44        846.86        14.58 o                         
   7   2   3       1254.84       1214.92        35.09 o                         
   7   2   3       1260.72       1348.81        19.89 o                         
   8   2   3        188.63        184.20         5.83 o                         
   9   2   3        118.25        108.32         4.97 o                         
   9   2   3        117.70        102.86         6.76 o                         
  10   2   3        235.47        209.56         6.56 o                         
  11   2   3         50.35         41.11         4.78 o                         
  12   2   3         55.13         37.80         6.17 o                         
  13   2   3        121.30        122.52         9.04 o                         
  14   2   3        203.14        214.17        13.43 o                         
  15   2   3         54.49         42.86         7.69 o                         
  16   2   3          0.64          1.26         8.82 o                         
  17   2   3          1.10          8.60         7.98 o                         
  18   2   3         12.02         23.73        10.82 o                         
  19   2   3          4.58         12.38        10.55 o                         
  20   2   3          4.90         16.97         7.86 o                         
  20   2   3          2.00         48.52        26.86 o                         
 -21   3   3          0.98          2.72        10.31 o                         
 -20   3   3          6.44         17.19         9.05 o                         
 -19   3   3         29.35         16.72         8.27 o                         
 -18   3   3          1.54         -7.71         7.71 o                         
 -17   3   3          7.59         12.18         7.80 o                         
 -16   3   3         42.98         37.15         7.82 o                         
 -14   3   3        247.76        228.39         9.88 o                         
 -13   3   3         12.42          3.88         5.73 o                         
 -12   3   3        115.09        100.00         5.35 o                         
 -11   3   3         17.85         22.90         4.05 o                         
 -10   3   3        253.99        259.57         6.97 o                         
  -9   3   3         36.35         38.14         6.65 o                         
  -9   3   3          0.22          2.40         3.12 o                         
  -8   3   3        165.79        163.84         6.14 o                         
  -8   3   3         24.02         21.79         2.54 o                         
  -8   3   3         58.78         58.92         4.09 o                         
  -7   3   3        158.72        156.17         6.56 o                         
  -7   3   3         77.55         69.01         4.02 o                         
  -7   3   3         31.70         26.69         3.52 o                         
  -6   3   3        398.95        437.80         9.34 o                         
  -6   3   3        332.89        405.56        11.06 o                         
  -6   3   3        136.06        142.39         7.31 o                         
  -5   3   3        500.99        529.96        13.91 o                         
  -5   3   3          6.46          7.38         1.98 o                         
  -5   3   3         15.81         16.89         2.86 o                         
  -4   3   3       1579.23       1646.33        29.88 o                         
  -4   3   3       3884.87       4261.12        60.46 o                         
  -4   3   3       3863.74       4065.11        82.92 o                         
  -3   3   3         66.22         55.84         3.14 o                         
  -3   3   3        162.02        144.66         5.92 o                         
  -3   3   3        222.59        206.63         7.28 o                         
  -2   3   3          0.36          1.21         1.85 o                         
  -2   3   3          0.88          0.93         1.80 o                         
  -2   3   3          4.02         14.59         7.50 o                         
  -1   3   3        201.42        185.58         4.98 o                         
  -1   3   3        694.22        633.14        15.89 o                         
  -1   3   3        492.80        441.69         8.63 o                         
   0   3   3          7.69          6.80         1.96 o                         
   0   3   3          3.14          3.05         1.76 o                         
   0   3   3          8.05          8.05         4.84 o                         
   1   3   3        214.42        228.78         6.72 o                         
   1   3   3         60.57         67.63         3.53 o                         
   1   3   3        148.19        158.85         5.16 o                         
   2   3   3       1630.91       1687.19        22.50 o                         
   2   3   3         51.69         49.68         4.60 o                         
   2   3   3         21.13         26.96         3.58 o                         
   3   3   3       1187.05       1207.40        19.58 o                         
   3   3   3       1193.51       1214.28        24.85 o                         
   3   3   3        485.18        520.90        13.32 o                         
   4   3   3        297.68        316.54         6.28 o                         
   4   3   3         66.06         68.55         4.20 o                         
   4   3   3        161.62        146.23         5.31 o                         
   5   3   3        198.58        174.57         5.17 o                         
   5   3   3        230.28        201.82         5.22 o                         
   5   3   3         81.17         75.54         4.02 o                         
   6   3   3        285.83        287.47         5.70 o                         
   6   3   3        261.81        245.65         6.69 o                         
   6   3   3        107.01        112.93         5.45 o                         
   7   3   3         88.48         90.20         3.49 o                         
   8   3   3        458.66        481.72         9.52 o                         
   9   3   3         43.07         40.45         4.16 o                         
  10   3   3         59.29         48.86         5.73 o                         
  11   3   3         12.20         10.11         5.91 o                         
  12   3   3        334.64        339.77        11.37 o                         
  13   3   3        191.06        197.33        16.22 o                         
  14   3   3        105.15         98.62        10.74 o                         
  15   3   3         17.28         10.83         7.38 o                         
  16   3   3          3.68          3.44         7.47 o                         
  17   3   3         12.31         17.46         8.82 o                         
  18   3   3          6.57         -1.00        11.20 o                         
  19   3   3          0.47          9.03        15.46 o                         
 -20   4   3          7.57         11.22         9.70 o                         
 -19   4   3         23.57         10.45         8.91 o                         
 -18   4   3         32.15         45.91         9.49 o                         
 -17   4   3         16.80          8.45         7.88 o                         
 -16   4   3         39.50         53.07        11.63 o                         
 -15   4   3         51.26         50.05         7.95 o                         
 -14   4   3         75.73         64.93         9.53 o                         
 -13   4   3        201.54        194.48        16.06 o                         
 -12   4   3        168.09        173.33         8.70 o                         
 -11   4   3         93.96         96.15         7.19 o                         
 -10   4   3        869.01        890.51        15.26 o                         
  -9   4   3        169.08        161.52         5.75 o                         
  -8   4   3        119.72        129.08         5.41 o                         
  -8   4   3         66.02         74.23         4.09 o                         
  -7   4   3        122.37        117.26         5.94 o                         
  -7   4   3         39.29         16.88         2.87 o                         
  -7   4   3         96.12         95.47         5.07 o                         
  -6   4   3         29.65         15.25         4.48 o                         
  -6   4   3          3.11          2.66         3.03 o                         
  -6   4   3          7.60          5.96         2.56 o                         
  -5   4   3        356.17        344.79        10.18 o                         
  -5   4   3        478.13        443.83         9.00 o                         
  -5   4   3        145.58        132.65         6.55 o                         
  -4   4   3        136.51        113.83        11.34 o                         
  -4   4   3        333.98        287.01         9.33 o                         
  -4   4   3        334.48        293.40         8.85 o                         
  -3   4   3         35.77         32.62         3.79 o                         
  -3   4   3        111.87        125.15         9.96 o                         
  -3   4   3         14.62         18.84         7.11 o                         
  -2   4   3         65.11         46.95         3.85 o                         
  -2   4   3         26.61         20.02         4.68 o                         
  -2   4   3         79.69         65.28         6.34 o                         
  -1   4   3        742.70        763.05        14.94 o                         
  -1   4   3        527.22        513.11        17.18 o                         
  -1   4   3        215.49        228.36        10.51 o                         
   0   4   3         14.58         13.20         2.78 o                         
   0   4   3         35.67         39.82         5.85 o                         
   0   4   3         62.28         56.44         5.47 o                         
   1   4   3        186.20        207.83        14.69 o                         
   1   4   3        200.82        235.43         8.84 o                         
   1   4   3         76.11         94.95         4.71 o                         
   2   4   3          0.50          1.66         2.48 o                         
   2   4   3        137.74        121.57         5.36 o                         
   2   4   3          1.23          0.03         5.18 o                         
   3   4   3        121.96        123.78         5.78 o                         
   3   4   3        443.97        429.31         9.16 o                         
   3   4   3        298.40        268.99         9.40 o                         
   4   4   3         57.06         59.13         3.32 o                         
   4   4   3         53.95         55.01         4.85 o                         
   4   4   3         22.05         19.69         3.51 o                         
   5   4   3        103.52        106.77         3.68 o                         
   5   4   3         64.23         54.46         3.66 o                         
   5   4   3         26.25         26.17         3.35 o                         
   6   4   3        158.35        163.02         5.32 o                         
   6   4   3         53.69         44.45         3.34 o                         
   7   4   3        412.88        394.28        10.71 o                         
   8   4   3        362.65        356.66        10.39 o                         
   9   4   3        171.03        168.88         7.88 o                         
  10   4   3         71.27         74.26         7.32 o                         
  11   4   3        121.46        100.77        11.12 o                         
  12   4   3         47.10         32.06         8.89 o                         
  13   4   3         87.49         75.51         7.69 o                         
  14   4   3         49.01         50.80         8.35 o                         
  15   4   3         16.67         15.73         8.17 o                         
  16   4   3         51.74         45.29         9.17 o                         
  17   4   3         16.41          0.82         8.66 o                         
  18   4   3          8.16         13.70        11.35 o                         
 -19   5   3          9.45         25.56        10.17 o                         
 -18   5   3         34.45         34.17         9.80 o                         
 -17   5   3         56.88         38.45         9.81 o                         
 -16   5   3         40.85         27.43         8.38 o                         
 -15   5   3         39.14         34.90         8.21 o                         
 -14   5   3        111.54        106.13         8.92 o                         
 -13   5   3        130.78        120.10         9.67 o                         
 -12   5   3        139.56        132.25         9.60 o                         
 -11   5   3        198.54        195.42        15.85 o                         
 -10   5   3        335.51        327.09        10.81 o                         
  -9   5   3        399.71        402.43        11.74 o                         
  -8   5   3         10.56         10.31         4.46 o                         
  -7   5   3         33.69         33.44         4.57 o                         
  -6   5   3        274.41        268.28         7.46 o                         
  -6   5   3        247.81        212.38         8.75 o                         
  -5   5   3        362.42        373.11        12.64 o                         
  -5   5   3        197.88        184.07         8.61 o                         
  -4   5   3         71.19         73.40         7.68 o                         
  -4   5   3         25.90         25.97         4.42 o                         
  -3   5   3        150.06        162.55         7.49 o                         
  -3   5   3         46.08         49.85         9.83 o                         
  -3   5   3        112.73        128.05        12.73 o                         
  -2   5   3        249.01        264.53         7.37 o                         
  -2   5   3        160.33        167.91        14.42 o                         
  -2   5   3         65.53         62.22         7.10 o                         
  -1   5   3         18.70         17.99         5.26 o                         
  -1   5   3         64.45         70.19         6.18 o                         
  -1   5   3         45.75         53.20         7.23 o                         
   0   5   3         88.68         91.60        11.48 o                         
   0   5   3        282.51        295.43        10.64 o                         
   0   5   3        216.98        201.28        10.90 o                         
   1   5   3        137.40        125.23         5.89 o                         
   1   5   3         37.32         47.30         6.72 o                         
   1   5   3         91.32         87.55        11.42 o                         
   2   5   3        121.39        124.73         5.47 o                         
   2   5   3         45.29         46.58         5.33 o                         
   3   5   3        164.55        162.87         6.29 o                         
   3   5   3        483.46        504.87        10.07 o                         
   4   5   3        166.36        152.85         7.08 o                         
   4   5   3         26.60         25.49         4.22 o                         
   5   5   3          6.04          7.53         2.84 o                         
   5   5   3         26.08         24.99         5.50 o                         
   6   5   3         12.81         17.87         5.67 o                         
   7   5   3        163.49        169.51         8.09 o                         
   8   5   3        155.11        150.12         8.09 o                         
   9   5   3         83.21         92.86        13.69 o                         
  10   5   3        114.24         88.40        13.41 o                         
  11   5   3        318.52        267.49        10.72 o                         
  12   5   3        104.53        109.08         8.42 o                         
  13   5   3         62.33         70.15         8.18 o                         
  14   5   3         85.46         67.18         8.80 o                         
  15   5   3         23.66         16.76         8.65 o                         
  16   5   3         41.98         41.29         9.90 o                         
  17   5   3         10.43         27.93        11.54 o                         
 -18   6   3         11.92         36.40        23.65 o                         
 -17   6   3         17.78          6.01         9.31 o                         
 -16   6   3         19.92         22.20         9.47 o                         
 -15   6   3          3.16         -4.08         8.32 o                         
 -14   6   3        112.12         96.30         9.29 o                         
 -13   6   3         17.99         14.12         9.07 o                         
 -12   6   3         77.59         82.39         8.90 o                         
 -11   6   3         29.44         22.10         8.17 o                         
 -10   6   3        265.75        275.48        10.95 o                         
  -9   6   3        195.05        208.39        22.67 o                         
  -8   6   3        101.49        130.59         8.12 o                         
  -7   6   3         47.20         63.80         7.25 o                         
  -6   6   3         39.08         45.56         6.53 o                         
  -5   6   3        148.06        140.89         7.39 o                         
  -4   6   3        124.53        126.55         5.04 o                         
  -3   6   3          6.18          8.43         3.90 o                         
  -2   6   3        557.69        598.86        12.61 o                         
  -1   6   3         62.20         59.22         4.94 o                         
   0   6   3        409.85        413.94        10.12 o                         
   1   6   3         15.00         12.23         5.64 o                         
   2   6   3         70.64         82.19         6.58 o                         
   3   6   3         77.00         59.46         6.47 o                         
   4   6   3         35.03         27.23         6.00 o                         
   5   6   3         39.80         36.74         6.44 o                         
   6   6   3        248.10        271.33         9.91 o                         
   7   6   3        353.28        349.61        15.37 o                         
   8   6   3        108.76        101.79         8.58 o                         
   9   6   3         25.52         19.79         6.63 o                         
  10   6   3         31.87         23.43         7.12 o                         
  11   6   3         25.60         23.84         7.64 o                         
  12   6   3         48.29         51.77         8.54 o                         
  13   6   3          1.30         -7.69         7.69 o                         
  14   6   3         13.57          5.32         8.67 o                         
  15   6   3         42.09         43.09         9.57 o                         
 -16   7   3          7.20         12.90        23.67 o                         
 -15   7   3         23.20         17.65         9.60 o                         
 -14   7   3          3.30          9.79         9.00 o                         
 -13   7   3         19.62         20.76         9.00 o                         
 -12   7   3          8.49         11.46         7.85 o                         
 -11   7   3         16.84         10.09         7.45 o                         
 -10   7   3        106.91        117.56         9.21 o                         
  -9   7   3         60.31         48.84         7.82 o                         
  -8   7   3         25.62         31.91         8.09 o                         
  -7   7   3         79.75         60.79        20.90 o                         
  -6   7   3        167.65        151.52         8.96 o                         
  -5   7   3        199.57        204.85         9.99 o                         
  -4   7   3         14.71         26.84         6.65 o                         
  -3   7   3         19.17          5.38         5.19 o                         
  -2   7   3        130.14        126.93         5.93 o                         
  -1   7   3         17.94         20.69         4.61 o                         
   0   7   3        169.71        156.09         6.19 o                         
   1   7   3         20.34         16.54         5.18 o                         
   2   7   3          9.97          3.08         7.09 o                         
   3   7   3        294.20        326.59        12.36 o                         
   4   7   3        309.97        305.26        15.02 o                         
   5   7   3         40.94         32.41         7.62 o                         
   6   7   3         29.55         27.47         8.62 o                         
   7   7   3        129.82        151.46         9.03 o                         
   8   7   3        103.88         95.75         8.73 o                         
   9   7   3         30.01         24.66         7.56 o                         
  10   7   3         11.51         10.64         7.71 o                         
  11   7   3         29.93         40.18         8.17 o                         
  12   7   3          2.02          6.24         8.39 o                         
  13   7   3         12.85         14.16         8.98 o                         
  14   7   3          6.84        -25.33        25.33 o                         
 -14   8   3          6.87          5.50        22.73 o                         
 -13   8   3          0.43          0.70         8.83 o                         
 -12   8   3          5.41          6.61         9.27 o                         
 -11   8   3          4.56         14.00         8.72 o                         
 -10   8   3         18.21          7.97         8.36 o                         
  -9   8   3         42.51         44.99         8.64 o                         
  -8   8   3         15.11         13.49         7.58 o                         
  -7   8   3         39.75         44.76         8.21 o                         
  -6   8   3          5.82          0.69         7.39 o                         
  -5   8   3         45.09         47.81         9.54 o                         
  -4   8   3         38.76         35.40         8.91 o                         
  -3   8   3         12.23         19.77         6.68 o                         
  -2   8   3         11.19         14.80         5.90 o                         
  -1   8   3          4.22         10.47         5.83 o                         
   0   8   3          4.69          3.87         7.05 o                         
   1   8   3         27.65         55.50         8.87 o                         
   2   8   3         67.91         86.49         8.27 o                         
   3   8   3         65.99         50.23        10.55 o                         
   4   8   3          6.24         13.50         7.32 o                         
   5   8   3         96.17        110.69         9.04 o                         
   6   8   3          9.52         22.24         7.90 o                         
   7   8   3         27.46         25.20         8.05 o                         
   8   8   3          7.63          7.79         7.77 o                         
   9   8   3          1.89          7.43         7.55 o                         
  10   8   3          6.39         -1.71         8.30 o                         
  11   8   3          0.55         -0.61         8.64 o                         
 -11   9   3         16.93         34.76        12.80 o                         
 -10   9   3          1.27         -2.71         9.64 o                         
  -9   9   3          1.32         13.34        11.75 o                         
  -8   9   3         49.07         70.08        12.97 o                         
  -7   9   3         23.69         24.88         9.47 o                         
  -6   9   3         40.46         54.76         9.53 o                         
  -5   9   3         68.54         67.24         8.51 o                         
  -4   9   3          2.49          7.45         7.38 o                         
  -3   9   3          6.88         -2.36         9.48 o                         
  -2   9   3          8.80         -4.49        27.88 o                         
   0   9   3          3.60          7.07        12.99 o                         
   1   9   3          2.84          3.58        11.01 o                         
   2   9   3          1.25          3.80         7.95 o                         
   3   9   3         28.09         31.31         8.87 o                         
   4   9   3         57.76         56.87         9.21 o                         
   5   9   3          9.76         13.42        10.00 o                         
   6   9   3         60.53         61.21        11.23 o                         
   7   9   3          0.72          8.89         8.71 o                         
   8   9   3          3.11          0.60         9.79 o                         
   9   9   3          9.45          6.73        14.94 o                         
  -6  10   3          0.80         15.69        10.23 o                         
  -5  10   3         21.88         37.60        24.78 o                         
   3  10   3         16.06         36.17        17.08 o                         
   4  10   3          0.35         -7.84        15.69 o                         
   4  10   3          0.03          5.72        15.92 o                         
   4  10   3          0.01         17.89        16.54 o                         
 -22   0   4          5.50         18.93        13.25 o                         
 -21   0   4        197.39        332.40        32.76 o                         
 -19   0   4         36.79         64.84        22.45 o                         
 -18   0   4          4.76         37.28        10.64 o                         
 -17   0   4        235.51        268.14        11.29 o                         
 -16   0   4         21.66         19.89         7.55 o                         
 -15   0   4        658.30        702.32        17.37 o                         
 -14   0   4        329.61        338.18        11.26 o                         
 -13   0   4        401.55        424.41        16.36 o                         
 -12   0   4        152.28        174.11        19.67 o                         
 -11   0   4         34.59         38.32         7.78 o                         
 -10   0   4         91.56        100.57         8.86 o                         
  -9   0   4        171.37        174.81        17.45 o                         
  -8   0   4        486.05        462.76        14.66 o                         
  -7   0   4         75.92         73.24         4.70 o                         
  -7   0   4        340.35        362.60        20.65 o                         
  -7   0   4         31.03         45.84         6.45 o                         
  -6   0   4       1667.99       1737.31        42.51 o                         
  -6   0   4        366.93        395.32        10.76 o                         
  -6   0   4        149.97        174.86         9.86 o                         
  -5   0   4       1327.76       1291.98        27.13 o                         
  -5   0   4       1327.90       1341.05        32.90 o                         
  -5   0   4        542.70        541.62        18.75 o                         
  -4   0   4       1273.78       1331.02        32.18 o                         
  -4   0   4        198.56        187.72         6.77 o                         
  -4   0   4         81.16         78.51         4.30 o                         
  -3   0   4        219.54        211.48         5.58 o                         
  -3   0   4         89.73         86.21         4.10 o                         
  -2   0   4          4.33         13.60         2.93 o                         
  -2   0   4          1.77          2.21         2.59 o                         
  -1   0   4         11.68         18.09         3.10 o                         
  -1   0   4         28.57         39.93         3.83 o                         
   0   0   4         51.01         52.69         4.05 o                         
   0   0   4         20.85         22.86         3.21 o                         
   1   0   4        448.36        461.55        17.47 o                         
   1   0   4        146.58        178.27         5.13 o                         
   1   0   4        358.63        390.11         8.56 o                         
   2   0   4       2630.64       2751.69        46.20 o                         
   2   0   4       1075.22       1111.85        23.74 o                         
   3   0   4          0.14          2.08         2.53 o                         
   3   0   4          0.33         10.31         3.66 o                         
   3   0   4        543.03        530.13        12.14 o                         
   4   0   4       3333.15       3557.13        76.29 o                         
   4   0   4       3183.18       3439.14        91.98 o                         
   4   0   4       1301.06       1320.20        27.65 o                         
   5   0   4        677.98        668.33        28.61 o                         
   5   0   4        264.43        268.60         8.49 o                         
   5   0   4        646.95        666.65        22.71 o                         
   6   0   4        591.09        559.65        26.52 o                         
   7   0   4        416.04        388.84        17.19 o                         
   8   0   4        155.16        169.13         7.32 o                         
   9   0   4         28.92         31.61         7.44 o                         
  10   0   4        283.65        315.32        10.28 o                         
  11   0   4        225.76        228.29         9.24 o                         
  12   0   4        406.63        408.83        12.46 o                         
  13   0   4       1229.60       1278.22        26.57 o                         
  14   0   4         18.72         22.61         7.45 o                         
  15   0   4        217.46        218.83        13.94 o                         
  16   0   4          5.25         37.34        10.40 o                         
  17   0   4         26.53         98.53        22.98 o                         
  18   0   4         10.41         88.81        23.37 o                         
  19   0   4        114.48        223.65        28.46 o                         
 -21   1   4         50.70        145.21        18.84 o                         
 -19   1   4         12.95         45.27         7.88 o                         
 -18   1   4         10.68         43.43        15.22 o                         
 -17   1   4          7.51         -7.36         7.36 o                         
 -16   1   4         19.92         18.80         6.50 o                         
 -15   1   4         41.63         41.47         4.99 o                         
 -14   1   4        593.14        610.01        11.03 o                         
 -13   1   4        293.75        299.58         8.38 o                         
 -12   1   4        229.25        240.76         8.74 o                         
 -11   1   4        326.09        342.46        12.04 o                         
 -10   1   4        135.21        119.21         8.48 o                         
 -10   1   4        236.28        267.12        10.12 o                         
  -9   1   4        376.78        397.98        14.14 o                         
  -9   1   4          8.98         15.68         4.67 o                         
  -8   1   4        262.03        282.78         8.73 o                         
  -8   1   4        575.99        604.70        14.99 o                         
  -7   1   4        126.16        123.42         5.67 o                         
  -7   1   4        501.77        528.15        17.17 o                         
  -7   1   4         51.56         46.43         5.90 o                         
  -6   1   4        617.55        583.23        10.14 o                         
  -6   1   4        252.41        243.77         5.94 o                         
  -6   1   4        622.16        600.14        17.66 o                         
  -5   1   4       1073.34       1066.76        16.35 o                         
  -5   1   4       1968.30       2025.88        34.27 o                         
  -5   1   4        438.71        439.16         7.69 o                         
  -4   1   4        393.54        336.53         5.21 o                         
  -4   1   4        160.85        136.89         3.40 o                         
  -4   1   4        816.69        985.22        35.78 o                         
  -3   1   4       3731.83       3508.87        38.52 o                         
  -3   1   4       1525.31       1506.43        20.55 o                         
  -2   1   4        815.66        816.98        10.17 o                         
  -2   1   4       1995.61       1949.28        25.34 o                         
  -1   1   4        245.15        275.50         4.81 o                         
  -1   1   4        599.78        644.99         8.99 o                         
   0   1   4          1.36          6.12         1.08 o                         
   0   1   4          3.34          8.14         1.13 o                         
   1   1   4         94.41        110.33         2.58 o                         
   1   1   4        230.98        256.99         4.30 o                         
   1   1   4       1756.29       1752.74        51.73 o                         
   2   1   4       1035.28       1085.49        14.41 o                         
   2   1   4        423.15        444.88         6.83 o                         
   2   1   4       1196.13       1246.22        28.66 o                         
   3   1   4        894.96        938.40        14.67 o                         
   3   1   4       2189.61       2257.00        30.19 o                         
   3   1   4       2628.32       2679.41        48.51 o                         
   4   1   4         11.29          6.89         2.10 o                         
   4   1   4          4.61          5.37         1.81 o                         
   4   1   4        263.70        248.69         9.74 o                         
   5   1   4        970.54        987.95        19.77 o                         
   5   1   4        918.98        954.17        23.03 o                         
   5   1   4        375.61        374.19        10.19 o                         
   6   1   4        875.23        842.01        13.59 o                         
   6   1   4        313.96        290.54         8.73 o                         
   7   1   4        903.53        847.08        14.28 o                         
   7   1   4        367.80        359.93        15.04 o                         
   8   1   4        302.53        323.91         7.87 o                         
   8   1   4        101.07        117.08         8.81 o                         
   9   1   4        589.21        635.16        11.97 o                         
  10   1   4        446.93        461.85        10.13 o                         
  11   1   4        701.87        723.20        13.63 o                         
  12   1   4       1047.04       1035.87        17.74 o                         
  13   1   4         42.06         48.58         5.69 o                         
  14   1   4         18.77         23.44         6.58 o                         
  15   1   4          7.03         24.54         9.03 o                         
  16   1   4         21.68         37.10         7.67 o                         
  17   1   4         12.91         50.71         9.79 o                         
  18   1   4         24.55         73.54        11.04 o                         
  19   1   4         43.49        157.56        19.14 o                         
 -21   2   4          5.18         31.09         9.07 o                         
 -20   2   4         33.41         34.13        10.04 o                         
 -19   2   4          3.67         12.87         8.72 o                         
 -18   2   4          9.75         -4.83         7.92 o                         
 -17   2   4         34.48         30.30         8.02 o                         
 -16   2   4         12.86        -24.97        24.97 o                         
 -15   2   4         16.69         12.74         7.20 o                         
 -14   2   4         53.79         56.45         5.97 o                         
 -13   2   4        267.65        264.58         9.74 o                         
 -12   2   4         68.24         67.66         8.26 o                         
 -11   2   4        136.45        149.70         7.01 o                         
 -10   2   4         96.72         94.44         7.73 o                         
 -10   2   4          3.07          6.53         4.42 o                         
  -9   2   4        346.86        354.47         9.82 o                         
  -9   2   4        387.11        385.81        14.30 o                         
  -8   2   4        400.54        398.70        13.91 o                         
  -8   2   4        239.02        242.56         7.79 o                         
  -7   2   4        431.03        457.78        12.38 o                         
  -7   2   4        417.82        461.00        11.77 o                         
  -7   2   4        170.78        177.55         6.07 o                         
  -6   2   4       1223.17       1263.75        47.00 o                         
  -6   2   4        402.07        425.79        12.25 o                         
  -6   2   4        983.70       1019.78        19.06 o                         
  -5   2   4         13.00         16.92         2.05 o                         
  -5   2   4          5.31          5.72         2.27 o                         
  -4   2   4       1261.21       1288.47        16.84 o                         
  -4   2   4        515.50        526.38         9.80 o                         
  -4   2   4       1442.37       1469.02        45.24 o                         
  -3   2   4        213.67        198.29         4.01 o                         
  -3   2   4         87.33         82.13         2.61 o                         
  -3   2   4        218.89        199.61        12.35 o                         
  -2   2   4          2.21          7.62         1.42 o                         
  -2   2   4          0.90          2.65         1.41 o                         
  -1   2   4         47.74         46.73         2.31 o                         
  -1   2   4        116.80        127.72         3.75 o                         
  -1   2   4        164.54        172.30        11.05 o                         
   0   2   4         63.19         68.72         2.65 o                         
   0   2   4         25.83         29.44         1.91 o                         
   0   2   4         64.09         78.49         8.83 o                         
   1   2   4          5.22          2.97         1.40 o                         
   1   2   4         12.78          9.18         1.69 o                         
   1   2   4        100.11         97.28         9.09 o                         
   2   2   4        181.16        187.29         4.53 o                         
   2   2   4        443.22        447.37         8.77 o                         
   2   2   4        958.71        963.42        23.06 o                         
   3   2   4          1.72         -2.11         2.11 o                         
   3   2   4          0.70          0.95         1.68 o                         
   3   2   4          7.04         16.84         5.49 o                         
   4   2   4        239.47        251.61         6.92 o                         
   4   2   4        987.96       1008.59        19.46 o                         
   4   2   4        585.89        625.20        16.47 o                         
   5   2   4        203.09        216.00         6.43 o                         
   5   2   4         13.21         14.73         2.78 o                         
   5   2   4         32.31         33.03         3.36 o                         
   6   2   4        492.87        482.73         8.90 o                         
   6   2   4        161.52        159.72         6.14 o                         
   7   2   4        240.26        232.41         6.58 o                         
   7   2   4         40.26         43.14         6.29 o                         
   8   2   4        230.39        223.51         5.80 o                         
   8   2   4         93.65         90.51         7.71 o                         
   9   2   4        205.15        197.11         6.52 o                         
  10   2   4         82.59         70.66         6.86 o                         
  11   2   4        308.48        290.64         8.49 o                         
  12   2   4         22.38         26.30         7.00 o                         
  13   2   4         20.70         10.20         7.77 o                         
  14   2   4         30.76         15.31         9.32 o                         
  15   2   4         52.15         32.91        10.09 o                         
  16   2   4         23.62         13.63         8.01 o                         
  17   2   4          2.26         25.12         8.40 o                         
  18   2   4         52.11         66.18        11.41 o                         
  19   2   4          2.24         46.11        13.32 o                         
 -21   3   4          0.33          5.52         5.65 o                         
 -21   3   4          0.80          4.41         4.59 o                         
 -20   3   4          1.16         12.67         9.25 o                         
 -19   3   4         19.77         -4.85         9.93 o                         
 -18   3   4         75.58         57.71         9.52 o                         
 -17   3   4         44.77         37.06         8.59 o                         
 -16   3   4         65.96         47.36         8.12 o                         
 -15   3   4        139.61        130.27        12.68 o                         
 -14   3   4        135.06        123.97        15.15 o                         
 -13   3   4          9.50          9.86         6.56 o                         
 -12   3   4        146.36        142.70         6.40 o                         
 -11   3   4         52.69         45.02         5.84 o                         
 -10   3   4          4.44         -0.85         4.85 o                         
  -9   3   4        107.28        113.33         5.08 o                         
  -9   3   4        109.54        115.85         8.05 o                         
  -8   3   4        199.11        219.58         9.39 o                         
  -8   3   4        198.98        222.57         7.28 o                         
  -7   3   4        305.62        334.08         8.38 o                         
  -7   3   4        124.92        143.68        12.05 o                         
  -7   3   4        325.47        374.60        13.98 o                         
  -6   3   4          1.06          1.06         1.96 o                         
  -6   3   4        130.95        141.93        12.36 o                         
  -6   3   4          0.43          0.10         6.05 o                         
  -5   3   4          2.51          2.70         2.16 o                         
  -5   3   4        445.62        514.67        16.49 o                         
  -5   3   4          1.03          1.53         2.71 o                         
  -4   3   4       2418.14       2751.02        95.45 o                         
  -4   3   4        981.27       1011.00        17.00 o                         
  -4   3   4       2400.77       2403.44        41.17 o                         
  -3   3   4         37.08         84.18        14.54 o                         
  -3   3   4          0.00          2.14         2.25 o                         
  -3   3   4          0.00         -0.42         1.87 o                         
  -2   3   4         16.70         19.13         2.26 o                         
  -2   3   4         40.86         37.88         2.81 o                         
  -2   3   4        514.87        568.50        21.80 o                         
  -1   3   4          0.48         -0.73         1.67 o                         
  -1   3   4          0.19         -1.68         1.68 o                         
  -1   3   4          0.67         -5.77         7.71 o                         
   0   3   4        474.01        510.79         9.87 o                         
   0   3   4       1159.71       1202.28        19.17 o                         
   0   3   4       1176.41       1264.91        39.01 o                         
   1   3   4         37.08         40.89         3.60 o                         
   1   3   4         90.73        101.72         4.06 o                         
   1   3   4         90.73         93.98         7.15 o                         
   2   3   4         42.50         39.86         3.17 o                         
   2   3   4         17.37         12.10         2.46 o                         
   2   3   4       1023.77       1040.83        25.12 o                         
   3   3   4        443.10        476.25        13.03 o                         
   3   3   4       1085.12       1154.93        19.07 o                         
   3   3   4       1084.10       1124.32        26.40 o                         
   4   3   4        317.79        354.85        19.12 o                         
   4   3   4        318.22        341.25         7.03 o                         
   4   3   4        129.89        135.26         5.67 o                         
   5   3   4         48.57         40.87         8.46 o                         
   5   3   4         19.85         20.81         2.64 o                         
   5   3   4        173.49        184.55         5.55 o                         
   6   3   4         81.65         85.13         3.96 o                         
   6   3   4          0.13         -1.80         2.05 o                         
   7   3   4         49.39         42.12         3.26 o                         
   7   3   4          2.26         -1.93         1.93 o                         
   8   3   4          3.36          1.47         4.16 o                         
   9   3   4         64.95         58.03         5.25 o                         
  10   3   4         60.29         57.26         6.59 o                         
  11   3   4          5.46         -5.89         5.89 o                         
  12   3   4        184.93        163.89        13.58 o                         
  13   3   4          0.85         -0.68         5.45 o                         
  13   3   4         59.15         53.01        10.44 o                         
  14   3   4         28.68         12.61         7.64 o                         
  15   3   4        106.57         96.25         9.53 o                         
  16   3   4         32.10         12.49         8.71 o                         
  17   3   4          9.01         -8.56        10.74 o                         
  18   3   4          1.25         -0.41        11.50 o                         
 -20   4   4          0.74          2.55         9.81 o                         
 -19   4   4          0.63        -10.07        10.07 o                         
 -18   4   4         30.81          5.94         9.88 o                         
 -17   4   4        163.97        145.86        10.81 o                         
 -16   4   4         63.88         59.35        11.44 o                         
 -15   4   4         22.75         11.47         7.79 o                         
 -14   4   4         31.68         22.65         7.05 o                         
 -14   4   4         70.97         37.38        11.60 o                         
 -13   4   4        565.32        644.30        36.26 o                         
 -12   4   4          8.40          5.81         6.64 o                         
 -11   4   4          3.96         -3.15         6.75 o                         
 -10   4   4        126.90        130.49         7.60 o                         
 -10   4   4         40.06         46.51         6.92 o                         
  -9   4   4         32.63         33.01         3.49 o                         
  -9   4   4         53.49         48.00         7.63 o                         
  -8   4   4         27.84         29.31         7.08 o                         
  -8   4   4          8.01          7.00         2.49 o                         
  -7   4   4          0.22          1.70         6.12 o                         
  -7   4   4          8.07          5.56         7.08 o                         
  -7   4   4          0.54         -0.92         2.12 o                         
  -6   4   4         15.04         11.76         7.49 o                         
  -6   4   4          5.94          3.99         6.02 o                         
  -6   4   4         14.53         10.22         2.53 o                         
  -5   4   4        864.78        862.92        17.99 o                         
  -5   4   4        956.56       1026.39        27.35 o                         
  -5   4   4        353.46        353.52        20.14 o                         
  -4   4   4        201.05        199.91         6.59 o                         
  -4   4   4        277.80        280.56        15.48 o                         
  -4   4   4         82.17         76.29        10.14 o                         
  -3   4   4          0.11         -2.09         2.09 o                         
  -3   4   4          0.05         -1.38         2.65 o                         
  -3   4   4         11.79         20.56         8.44 o                         
  -2   4   4          3.75          4.30         2.97 o                         
  -2   4   4          9.17         17.68         2.71 o                         
  -2   4   4         94.53        127.86        10.65 o                         
  -1   4   4        102.60         96.76         4.46 o                         
  -1   4   4         41.94         38.67         3.39 o                         
   0   4   4         85.35         81.42         4.40 o                         
   0   4   4        208.82        239.26        10.43 o                         
   0   4   4        212.57        244.54         9.67 o                         
   1   4   4         28.61         31.67         5.31 o                         
   1   4   4         28.57         34.47         4.49 o                         
   1   4   4         11.68          7.46         2.58 o                         
   2   4   4         76.76         71.99         5.16 o                         
   2   4   4        269.97        287.33         7.07 o                         
   2   4   4        187.80        178.01        13.84 o                         
   3   4   4        578.00        613.16        11.21 o                         
   3   4   4         91.77         96.81         5.72 o                         
   3   4   4        224.53        227.61        15.91 o                         
   4   4   4          1.24         -1.60         5.32 o                         
   4   4   4          0.51         -2.08         2.08 o                         
   4   4   4          7.18          4.82         3.29 o                         
   5   4   4         18.63         19.98         3.38 o                         
   5   4   4          7.52          6.08         2.36 o                         
   5   4   4         18.41         31.32         8.85 o                         
   6   4   4         51.80         48.00         4.58 o                         
   6   4   4         19.83         14.51         2.73 o                         
   7   4   4         64.37         56.40         4.72 o                         
   7   4   4         20.86         15.52         2.80 o                         
   8   4   4        228.84        223.50         9.06 o                         
   8   4   4         86.84         80.11         7.75 o                         
   9   4   4          3.71         -0.13         6.30 o                         
  10   4   4         20.55         18.76         8.46 o                         
  11   4   4        244.27        252.23        15.47 o                         
  12   4   4        109.08        100.20         8.95 o                         
  12   4   4         39.29         35.43         8.59 o                         
  13   4   4         50.53         25.44        10.35 o                         
  14   4   4         26.89         10.34         8.44 o                         
  15   4   4         68.02         57.19         9.34 o                         
  16   4   4         28.85         37.55         9.86 o                         
  17   4   4          1.43         19.26        10.22 o                         
  18   4   4          1.82         -2.88        16.98 o                         
 -18   5   4         55.53         36.76        11.17 o                         
 -17   5   4         10.49         -3.87         8.49 o                         
 -16   5   4          2.17         -8.32         8.32 o                         
 -15   5   4          4.52         -8.55         8.55 o                         
 -14   5   4         26.25         18.21         7.69 o                         
 -13   5   4        100.27         83.31         9.32 o                         
 -12   5   4         21.17         26.12         7.95 o                         
 -11   5   4         27.90         23.60        12.42 o                         
 -10   5   4        367.98        372.39        13.97 o                         
  -9   5   4         33.05         35.69         7.32 o                         
  -9   5   4         44.73         38.78         6.70 o                         
  -8   5   4        184.58        198.09         8.66 o                         
  -8   5   4         49.43         51.91         7.87 o                         
  -7   5   4         52.24         60.72         9.48 o                         
  -7   5   4         51.57         43.52         3.82 o                         
  -7   5   4         21.08         17.94         8.40 o                         
  -6   5   4         39.71         43.85         7.77 o                         
  -6   5   4          0.30         -0.97         2.97 o                         
  -6   5   4          0.12          0.61         6.68 o                         
  -5   5   4        130.32        125.07         8.66 o                         
  -5   5   4         46.78         38.35         4.23 o                         
  -4   5   4        102.75         99.67        12.35 o                         
  -4   5   4        291.93        315.36        14.49 o                         
  -4   5   4        251.39        259.94         9.80 o                         
  -3   5   4         99.31         91.11        11.17 o                         
  -3   5   4          1.67          3.95         2.86 o                         
  -3   5   4          0.68          6.32         6.57 o                         
  -2   5   4          0.10          1.03         3.02 o                         
  -2   5   4          0.04         -0.27         4.00 o                         
  -2   5   4         14.08         18.48         6.32 o                         
  -1   5   4         25.23         26.82         5.91 o                         
  -1   5   4         61.72         66.73         7.43 o                         
  -1   5   4         86.95         91.75         5.87 o                         
   0   5   4         13.97         12.21         3.26 o                         
   0   5   4         34.23         35.49         4.94 o                         
   0   5   4         34.19         38.81         9.78 o                         
   1   5   4         97.64        102.04         6.42 o                         
   1   5   4        239.57        254.04        10.90 o                         
   1   5   4        238.89        210.85        16.39 o                         
   2   5   4         99.18         80.27        11.54 o                         
   2   5   4        201.93        201.00         7.04 o                         
   2   5   4         40.54         32.98         3.70 o                         
   3   5   4        223.50        213.83         6.66 o                         
   3   5   4         83.53         74.61         6.56 o                         
   4   5   4         39.41         17.93         3.43 o                         
   4   5   4         96.54         84.38         7.10 o                         
   4   5   4         96.42         81.55        12.21 o                         
   5   5   4         22.70         30.59         6.46 o                         
   5   5   4          0.66         -2.49         3.81 o                         
   5   5   4          1.62         -2.12         6.75 o                         
   6   5   4        350.87        348.67        10.98 o                         
   7   5   4         42.09         32.55         6.82 o                         
   7   5   4         11.68          5.89         5.55 o                         
   8   5   4        281.07        254.42        12.39 o                         
   9   5   4         67.93         72.13        20.21 o                         
  10   5   4         40.79          3.71         7.19 o                         
  11   5   4         78.33         64.11         7.95 o                         
  12   5   4         22.74         16.36         7.72 o                         
  13   5   4          9.04          7.39         8.24 o                         
  14   5   4          5.32         -7.02         9.43 o                         
  15   5   4          4.91         -5.30         9.05 o                         
  16   5   4         55.11         28.23        10.19 o                         
  17   5   4         15.76         12.38        18.65 o                         
 -18   6   4          0.83         -4.83         5.13 o                         
 -18   6   4          0.34          2.08         6.19 o                         
 -17   6   4         17.72        -27.91        27.91 o                         
 -16   6   4         10.56          2.33         9.90 o                         
 -15   6   4         17.82         17.47         9.07 o                         
 -14   6   4         47.33         41.05         8.67 o                         
 -13   6   4         14.83          6.62         7.91 o                         
 -12   6   4         27.57         30.71         8.93 o                         
 -11   6   4          5.20          9.42        10.60 o                         
 -11   6   4          1.75          6.67         6.24 o                         
 -10   6   4        381.88        388.14        15.37 o                         
  -9   6   4        171.67        163.68         9.99 o                         
  -8   6   4        116.14        107.80        14.07 o                         
  -7   6   4         47.86         61.25         8.73 o                         
  -7   6   4         53.42         59.69         7.51 o                         
  -6   6   4        100.78        113.23         7.90 o                         
  -6   6   4         94.77         81.35         9.86 o                         
  -5   6   4        317.90        316.20        10.45 o                         
  -5   6   4        365.00        373.27        13.83 o                         
  -4   6   4          2.56         -7.70         7.70 o                         
  -4   6   4          1.15          1.56         3.90 o                         
  -3   6   4        127.96        127.47         8.24 o                         
  -3   6   4         49.78         54.83         7.27 o                         
  -2   6   4          2.87          1.31         5.22 o                         
  -2   6   4         49.53         39.34         5.34 o                         
  -2   6   4          7.03          4.00         7.93 o                         
  -1   6   4         55.62         61.25         5.98 o                         
  -1   6   4         16.14         21.29         6.39 o                         
  -1   6   4         39.49         45.77         7.67 o                         
   0   6   4        106.84         96.19         6.62 o                         
   0   6   4        103.97         79.85        13.10 o                         
   0   6   4         42.50         38.86        10.62 o                         
   1   6   4         78.18        107.31        13.41 o                         
   1   6   4        211.62        244.24         7.85 o                         
   2   6   4          3.93          7.05         4.87 o                         
   2   6   4          1.41          1.00         3.74 o                         
   3   6   4        245.17        252.69         9.72 o                         
   3   6   4         47.10         10.07         6.59 o                         
   4   6   4         53.43         55.34         7.04 o                         
   4   6   4          6.00         -1.23         5.40 o                         
   5   6   4          5.57         -4.68         4.68 o                         
   5   6   4         33.18         35.35         6.72 o                         
   6   6   4         66.10         73.10         9.21 o                         
   7   6   4        265.96        295.92        16.63 o                         
   8   6   4        352.51        370.06        14.22 o                         
   9   6   4          3.45          3.35         6.12 o                         
   9   6   4          9.16         15.69         6.89 o                         
  10   6   4         21.09         22.40         7.92 o                         
  11   6   4         35.93         39.74         7.99 o                         
  12   6   4         27.19         22.29         8.42 o                         
  13   6   4         14.24         10.47         8.41 o                         
  14   6   4          4.51         -7.15         9.32 o                         
  15   6   4         23.16        -14.06        15.26 o                         
 -16   7   4          0.81        -15.12        15.12 o                         
 -16   7   4          1.97         -9.67         9.67 o                         
 -16   7   4          2.58        -14.42        14.42 o                         
 -15   7   4         17.60         20.27        13.79 o                         
 -14   7   4          4.80          1.67         9.01 o                         
 -13   7   4          2.57          7.69         8.51 o                         
 -12   7   4         15.69          7.55         8.21 o                         
 -11   7   4         15.13         18.00         8.03 o                         
 -10   7   4         15.87         18.08         7.95 o                         
  -9   7   4         11.40          7.91         8.89 o                         
  -8   7   4        118.76        117.96         9.98 o                         
  -7   7   4         75.33         75.94         9.04 o                         
  -6   7   4          0.43          7.14        12.81 o                         
  -6   7   4          0.39         -3.03         9.38 o                         
  -5   7   4        170.99        175.29         9.95 o                         
  -4   7   4         53.55         79.37         7.96 o                         
  -3   7   4        175.40        194.17         8.28 o                         
  -2   7   4         52.77         56.96         5.33 o                         
  -1   7   4          1.01          6.33         4.93 o                         
   0   7   4        101.43         90.76         7.20 o                         
   1   7   4        307.90        332.15        14.18 o                         
   2   7   4         23.04         30.68         7.91 o                         
   3   7   4         71.43         68.95         9.42 o                         
   3   7   4          0.76          7.36         7.18 o                         
   4   7   4          0.26          0.40         7.83 o                         
   5   7   4        153.00        157.65        14.13 o                         
   6   7   4         78.04         70.18         8.51 o                         
   7   7   4         24.24          9.94         8.24 o                         
   8   7   4          9.83          5.21         7.77 o                         
   9   7   4          7.39         14.77         7.64 o                         
  10   7   4         33.08         16.29         8.40 o                         
  11   7   4          1.15          1.00         8.63 o                         
  12   7   4          9.61          8.52         8.31 o                         
  13   7   4          9.62        -11.61        11.61 o                         
 -14   8   4          9.72         16.46         6.48 o                         
 -14   8   4          3.97          7.89         6.04 o                         
 -12   8   4          5.76         21.35        10.47 o                         
 -11   8   4         30.57         29.01         9.45 o                         
 -10   8   4          0.44         -6.36        10.50 o                         
  -9   8   4         19.99         11.14         8.12 o                         
  -8   8   4         38.12         37.58         8.53 o                         
  -7   8   4         10.73         18.23         7.79 o                         
  -6   8   4         48.33         48.51         8.80 o                         
  -5   8   4         46.52         41.55         8.12 o                         
  -4   8   4         13.98         12.75         9.92 o                         
  -3   8   4        150.20        153.98        12.04 o                         
  -2   8   4         26.34         29.61         7.17 o                         
  -1   8   4        174.87        176.86        11.14 o                         
   0   8   4         45.30         49.68        10.37 o                         
   1   8   4        267.28        284.82        11.69 o                         
   2   8   4         28.68         30.79         7.86 o                         
   3   8   4         39.94         50.39        10.77 o                         
   4   8   4         39.27         40.08         8.51 o                         
   5   8   4         14.10         20.45         8.36 o                         
   6   8   4         40.82         43.55         8.59 o                         
   7   8   4         32.29         29.45         8.72 o                         
   8   8   4          0.22          8.91         8.56 o                         
   9   8   4         27.11         39.70         8.92 o                         
  10   8   4         11.60          7.11         9.19 o                         
  11   8   4          5.37         -4.22        12.86 o                         
 -10   9   4         12.31         13.02        12.17 o                         
  -9   9   4         14.93         35.69        10.81 o                         
  -8   9   4          2.83         15.51        11.00 o                         
  -7   9   4         34.63         38.94         9.24 o                         
  -6   9   4         21.66         35.72         9.40 o                         
  -5   9   4         34.36         45.58         9.60 o                         
  -4   9   4         11.57         16.64         8.45 o                         
  -3   9   4          3.86         19.27        12.43 o                         
  -1   9   4          1.71        -27.87        27.87 o                         
   0   9   4         16.84         23.80        15.66 o                         
   1   9   4          2.07         -5.70        11.15 o                         
   2   9   4         12.21         10.65        11.23 o                         
   3   9   4         24.21         19.83         9.02 o                         
   4   9   4         12.35         37.00         9.09 o                         
   5   9   4         28.15         29.63        11.18 o                         
   6   9   4          4.14          8.89        10.68 o                         
   7   9   4          6.49         26.79        10.49 o                         
   8   9   4         10.33         21.40        13.21 o                         
  -1  10   4         54.15        -34.63        35.13 o                         
   1  10   4          5.49         -6.00        27.05 o                         
   2  10   4          7.10         -2.73        25.60 o                         
 -20   1   5         45.90         76.66         9.60 o                         
 -19   1   5          9.01         33.28         6.29 o                         
 -18   1   5         80.43         78.00         7.17 o                         
 -17   1   5         77.15         77.29         6.49 o                         
 -16   1   5         47.17         42.42         5.38 o                         
 -15   1   5         71.12         70.03         5.40 o                         
 -14   1   5         98.71        100.08         6.95 o                         
 -13   1   5        365.59        387.56        10.80 o                         
 -12   1   5         77.11         76.49         5.89 o                         
 -11   1   5        661.37        690.50        14.38 o                         
 -10   1   5         10.80         10.31         4.92 o                         
  -9   1   5         77.42         66.75         4.95 o                         
  -8   1   5        103.37         96.99         4.80 o                         
  -7   1   5        241.75        241.74         6.66 o                         
  -6   1   5        230.13        230.06         4.80 o                         
  -5   1   5        259.11        289.70         6.32 o                         
  -4   1   5        423.52        464.69         6.46 o                         
  -3   1   5        876.26        943.76        12.85 o                         
  -2   1   5        674.93        711.11        11.12 o                         
  -1   1   5        351.59        401.59         6.74 o                         
   0   1   5        576.93        608.28         9.02 o                         
   1   1   5        194.74        208.86         4.02 o                         
   2   1   5        146.34        151.34         4.20 o                         
   3   1   5        298.45        300.06         6.01 o                         
   4   1   5        329.65        338.38         8.26 o                         
   5   1   5        221.55        226.21         6.97 o                         
   6   1   5         39.53         37.87         3.66 o                         
   7   1   5          7.90          0.95         3.09 o                         
   8   1   5        277.94        299.82         7.55 o                         
   9   1   5         71.11         67.09         4.62 o                         
  10   1   5        874.52        856.04        13.61 o                         
  11   1   5         76.15         77.85         5.47 o                         
  12   1   5        112.18        115.01         5.81 o                         
  13   1   5         82.96         83.71         6.52 o                         
  14   1   5         43.72         40.51         6.01 o                         
  15   1   5         69.77         68.98         7.18 o                         
  16   1   5          3.85         40.32         8.26 o                         
  17   1   5         25.24         47.90         8.87 o                         
  18   1   5          5.49         72.05        14.70 o                         
 -21   2   5          2.17         -0.48         8.42 o                         
 -20   2   5          8.51         10.89         9.14 o                         
 -19   2   5         18.80         16.08         7.20 o                         
 -18   2   5         14.26         15.66         6.70 o                         
 -17   2   5         50.55         44.24         7.10 o                         
 -15   2   5         59.95         52.48         5.41 o                         
 -14   2   5        194.87        191.80         8.34 o                         
 -13   2   5        134.67        116.84         6.85 o                         
 -12   2   5        249.23        264.03         8.67 o                         
 -11   2   5        117.85        115.45         6.31 o                         
 -10   2   5        137.00        140.26         6.36 o                         
  -9   2   5          7.24          3.87         3.85 o                         
  -8   2   5         29.11         28.59         3.95 o                         
  -7   2   5        488.82        508.92        10.56 o                         
  -6   2   5        577.96        629.19        10.77 o                         
  -5   2   5        492.56        526.08         8.61 o                         
  -4   2   5        223.73        229.13         5.00 o                         
  -3   2   5       2070.01       2183.76        30.79 o                         
  -2   2   5        150.25        155.80         6.18 o                         
  -1   2   5         61.89         57.46         3.18 o                         
   0   2   5        874.22        917.04        15.76 o                         
   1   2   5        518.18        525.46         9.29 o                         
   2   2   5       1124.82       1134.92        15.64 o                         
   3   2   5       1397.45       1463.93        19.17 o                         
   4   2   5        290.58        307.92         6.33 o                         
   5   2   5         45.60         41.64         4.26 o                         
   6   2   5         17.71          9.05         3.60 o                         
   7   2   5        298.03        309.54         6.81 o                         
   8   2   5        197.51        183.23         5.57 o                         
   9   2   5        127.83        121.26         5.68 o                         
  10   2   5        138.20        130.50         5.94 o                         
  11   2   5         83.25         73.33         5.53 o                         
  12   2   5        126.18        130.58         9.70 o                         
  13   2   5          7.38         17.66         6.58 o                         
  14   2   5         77.40         79.20         9.29 o                         
  15   2   5         34.17         37.99         7.09 o                         
  16   2   5         45.82         57.58         7.61 o                         
  17   2   5         20.41         39.30         7.42 o                         
  18   2   5          1.25         16.85         8.96 o                         
 -20   3   5          8.77         14.45         8.12 o                         
 -19   3   5          2.18          3.73         7.30 o                         
 -18   3   5          7.88         15.63         7.04 o                         
 -17   3   5          2.61          3.57         6.70 o                         
 -16   3   5         44.63         29.76         7.39 o                         
 -15   3   5         32.23         37.18         7.07 o                         
 -14   3   5          7.95          3.02        10.04 o                         
 -13   3   5         27.82         39.38         5.70 o                         
 -12   3   5        437.69        460.99        11.84 o                         
 -11   3   5         62.41         69.17         5.72 o                         
 -10   3   5        107.60        101.38         7.38 o                         
  -9   3   5         43.60         30.46         4.12 o                         
  -8   3   5        197.40        205.14         7.39 o                         
  -7   3   5        209.31        236.28         6.97 o                         
  -6   3   5         23.68         38.86         4.55 o                         
  -5   3   5       1119.72       1183.13        18.60 o                         
  -4   3   5        147.94        150.00         5.09 o                         
  -3   3   5         66.05         60.82         3.95 o                         
  -2   3   5       1651.08       1732.13        26.60 o                         
  -1   3   5       1028.09       1156.61        23.27 o                         
   0   3   5        136.50        144.73         5.63 o                         
   1   3   5         99.78        104.62         4.99 o                         
   2   3   5        774.73        806.17        11.88 o                         
   3   3   5          9.68         12.43         3.09 o                         
   4   3   5        231.32        251.15         5.78 o                         
   5   3   5        335.34        326.60         7.79 o                         
   5   3   5        305.74        318.73        18.84 o                         
   6   3   5         34.06         31.04         4.05 o                         
   7   3   5        259.98        259.33         8.64 o                         
   8   3   5        130.21        132.34         5.83 o                         
   9   3   5        382.36        384.55         9.24 o                         
  10   3   5         30.41         37.46         5.80 o                         
  11   3   5          3.78         -3.78         7.02 o                         
  12   3   5         28.63         18.67        10.62 o                         
  13   3   5         99.65         94.18         7.71 o                         
  14   3   5          5.14         12.76         7.08 o                         
  15   3   5          3.89         -6.85         6.85 o                         
  16   3   5          4.09         -0.83         9.21 o                         
  17   3   5         21.43         26.40         7.97 o                         
  18   3   5          3.79         11.91         5.38 o                         
  18   3   5          1.55         16.64         5.87 o                         
 -20   4   5         37.27         30.89        10.21 o                         
 -19   4   5          4.88         -7.67         7.67 o                         
 -18   4   5          9.55         12.52         7.81 o                         
 -17   4   5          5.30          0.10         6.73 o                         
 -16   4   5         40.30         39.83         7.19 o                         
 -15   4   5         30.48         14.17         6.72 o                         
 -14   4   5         31.64         21.47         6.88 o                         
 -13   4   5        158.52        141.88         8.33 o                         
 -12   4   5         10.70         11.20         9.49 o                         
 -11   4   5         57.20         58.52         7.58 o                         
 -10   4   5          6.05         -1.33         6.07 o                         
  -9   4   5         29.75         32.52         4.37 o                         
  -8   4   5        239.00        248.04         6.59 o                         
  -7   4   5        129.58        118.81         4.96 o                         
  -6   4   5         11.79          8.76         3.66 o                         
  -5   4   5         82.88         81.05         4.45 o                         
  -4   4   5        123.23        148.31         5.40 o                         
  -3   4   5          1.50          5.34         4.55 o                         
  -2   4   5          1.09          2.72         4.06 o                         
  -1   4   5          2.50          1.13         4.01 o                         
   0   4   5          0.74          0.04         3.89 o                         
   1   4   5         65.31         72.19         4.25 o                         
   2   4   5         47.35         51.30         4.32 o                         
   3   4   5          8.27         10.20         3.56 o                         
   4   4   5        156.50        159.98         5.61 o                         
   5   4   5        466.46        494.54        10.01 o                         
   6   4   5         72.43         70.88         5.85 o                         
   7   4   5         13.57         12.01         4.93 o                         
   8   4   5         94.29         99.72         6.99 o                         
   9   4   5         11.30         11.38        10.33 o                         
  10   4   5         79.70         55.53         7.29 o                         
  11   4   5         66.85         60.96         7.37 o                         
  12   4   5         13.82          1.44         6.05 o                         
  13   4   5         28.31         18.48         6.84 o                         
  14   4   5          2.76         -1.33         6.42 o                         
  15   4   5         13.99         16.95         7.28 o                         
  16   4   5         11.92          8.57         7.49 o                         
  17   4   5         39.40         23.90        13.79 o                         
 -19   5   5          1.51         13.56        18.90 o                         
 -18   5   5          6.43         -3.79         7.89 o                         
 -17   5   5          8.25         10.54         8.01 o                         
 -16   5   5         22.97          8.90         7.21 o                         
 -15   5   5         21.96         17.92         6.55 o                         
 -14   5   5         32.35         23.90         6.46 o                         
 -13   5   5         99.45         87.81         8.37 o                         
 -12   5   5        222.77        223.82        10.80 o                         
 -11   5   5         58.70         46.10         6.56 o                         
 -10   5   5         37.12         31.62         9.90 o                         
  -9   5   5         36.41         38.26         5.58 o                         
  -8   5   5         10.16         15.29         5.27 o                         
  -7   5   5         28.73         24.88         4.02 o                         
  -6   5   5         25.41         19.43         4.05 o                         
  -5   5   5         89.27         80.53         5.01 o                         
  -4   5   5        114.39        115.59         6.70 o                         
  -3   5   5         87.20         69.79         5.87 o                         
  -2   5   5         61.77         56.99         6.22 o                         
  -1   5   5        106.63         93.71         5.53 o                         
   0   5   5        102.09         99.27         5.39 o                         
   1   5   5         70.50         66.94         4.69 o                         
   2   5   5        179.51        192.13         7.63 o                         
   3   5   5         40.20         33.83         4.21 o                         
   4   5   5         53.80         41.23         5.44 o                         
   5   5   5          4.25          3.86         5.12 o                         
   6   5   5         69.39         67.61         6.37 o                         
   7   5   5         81.08         91.53        11.57 o                         
   8   5   5         24.57         25.61         5.75 o                         
   9   5   5         96.98         94.83         7.25 o                         
  10   5   5        138.08        127.05         8.83 o                         
  11   5   5         45.81         31.29         6.82 o                         
  12   5   5         53.22         46.28         7.09 o                         
  13   5   5         20.57         16.55         7.41 o                         
  14   5   5          3.88          4.46         7.30 o                         
  15   5   5         15.68         -5.64         7.46 o                         
 -17   6   5          4.40          0.25        14.33 o                         
 -16   6   5         29.06         30.16         8.60 o                         
 -15   6   5          6.21          7.68         7.82 o                         
 -14   6   5         18.45         24.67         7.19 o                         
 -13   6   5         47.15         44.98         7.26 o                         
 -12   6   5          9.25          7.65         6.54 o                         
 -11   6   5         42.34         33.04         7.49 o                         
 -10   6   5        169.87        160.42        10.14 o                         
  -9   6   5          3.70          8.94         6.28 o                         
  -8   6   5        363.42        407.82        19.37 o                         
  -7   6   5        242.53        223.26         9.19 o                         
  -6   6   5        101.21        103.67         7.27 o                         
  -5   6   5        148.81        159.68         6.48 o                         
  -4   6   5        191.21        190.08         6.94 o                         
  -3   6   5         40.44         46.80         6.07 o                         
  -2   6   5         18.30         19.18         6.01 o                         
  -1   6   5          9.09         11.67         4.78 o                         
   0   6   5         57.28         47.89         5.39 o                         
   1   6   5        271.21        265.16         7.88 o                         
   2   6   5        280.57        303.51        10.04 o                         
   3   6   5         44.77         38.64         6.11 o                         
   4   6   5        115.85        115.23         8.83 o                         
   5   6   5        350.41        375.11        14.21 o                         
   6   6   5          1.53         -1.17         6.41 o                         
   7   6   5        154.79        148.57         8.28 o                         
   8   6   5         32.79         24.29         6.54 o                         
   9   6   5         17.65         22.31         6.74 o                         
  10   6   5         35.85         38.96         6.79 o                         
  11   6   5         18.48         13.56         6.70 o                         
  12   6   5          2.56         -3.00         6.60 o                         
  13   6   5         12.07          7.91         7.75 o                         
  14   6   5          2.13        -10.16        14.99 o                         
 -15   7   5          8.13          6.63        14.08 o                         
 -14   7   5          6.94          5.43         6.78 o                         
 -13   7   5         15.01         15.78         8.05 o                         
 -12   7   5         11.53          4.69         7.41 o                         
 -11   7   5          3.81          1.68         6.56 o                         
 -10   7   5         23.09         21.59         6.87 o                         
  -9   7   5          2.75          2.59         6.10 o                         
  -8   7   5        145.60        131.70         9.30 o                         
  -7   7   5        121.09        125.91         8.04 o                         
  -6   7   5         51.83         62.77         6.01 o                         
  -5   7   5          9.03         13.34         8.04 o                         
  -4   7   5         50.28         53.27         9.62 o                         
  -3   7   5         29.65         21.41         6.47 o                         
  -2   7   5         34.75         32.77         5.63 o                         
  -1   7   5         82.09         66.28         6.20 o                         
   0   7   5         71.27         78.69         6.21 o                         
   1   7   5         90.41         90.18         9.00 o                         
   2   7   5          5.08         10.78         6.17 o                         
   3   7   5        125.63        117.73         9.97 o                         
   4   7   5        121.76        126.40         8.97 o                         
   5   7   5        121.36        110.94         8.77 o                         
   6   7   5          2.02          5.11         6.25 o                         
   7   7   5         55.25         65.56         7.58 o                         
   8   7   5          3.49          0.68         6.36 o                         
   9   7   5         19.53          7.78         6.97 o                         
  10   7   5          8.68          3.58         7.22 o                         
  11   7   5         12.70          9.08         7.43 o                         
  12   7   5          6.35        -10.49        14.02 o                         
  13   7   5         10.52          2.00         6.01 o                         
  13   7   5          4.30          8.69         6.56 o                         
 -13   8   5          6.12          3.12        19.08 o                         
 -12   8   5          3.53         -4.81         7.04 o                         
 -11   8   5         14.88         22.60         7.82 o                         
 -10   8   5          4.39         -0.29         7.08 o                         
  -9   8   5         17.45         21.79         7.11 o                         
  -8   8   5         83.54         69.85         7.96 o                         
  -7   8   5         11.21         11.82         6.90 o                         
  -6   8   5         16.73         15.28         6.53 o                         
  -5   8   5          6.76          2.80         6.06 o                         
  -4   8   5          4.31         -5.08         5.91 o                         
  -3   8   5          3.80          3.49        24.34 o                         
  -2   8   5         10.74         10.40         6.38 o                         
  -1   8   5         24.62          7.32         6.99 o                         
   0   8   5          2.84         -6.46         6.46 o                         
   1   8   5          1.79         -0.44         8.42 o                         
   2   8   5         16.52         20.34         6.88 o                         
   3   8   5         33.18         33.68         6.55 o                         
   4   8   5         24.81         19.61         6.61 o                         
   5   8   5        163.20        175.38         9.76 o                         
   6   8   5          8.38         40.21         7.61 o                         
   7   8   5          3.41          9.75         7.14 o                         
   8   8   5         23.01         28.32         7.60 o                         
   9   8   5          8.45         14.15         7.26 o                         
  10   8   5         13.64         28.83        22.18 o                         
 -10   9   5         50.50         73.47        15.22 o                         
  -9   9   5          3.28          6.43         7.43 o                         
  -8   9   5          6.94          4.13         8.89 o                         
  -7   9   5         14.35         20.67         7.33 o                         
  -6   9   5         10.25         19.97         7.38 o                         
  -5   9   5         18.34         27.32         7.40 o                         
  -4   9   5         14.69          0.74         8.96 o                         
  -3   9   5         10.98        -23.80        26.81 o                         
  -2   9   5          2.35         -6.60        24.58 o                         
  -1   9   5          1.81        -30.09        30.09 o                         
   0   9   5         26.83         31.15        11.65 o                         
   1   9   5         34.03         42.86        10.03 o                         
   2   9   5          7.64          8.80         6.44 o                         
   3   9   5          8.57         17.08         6.88 o                         
   4   9   5          9.06         24.87         9.27 o                         
   5   9   5         15.85         24.00         7.95 o                         
   6   9   5          6.76          6.63         8.32 o                         
   7   9   5         20.67          7.03        13.15 o                         
   7   9   5          0.04         13.35        16.44 o                         
   7   9   5          0.02         36.57        15.28 o                         
 -21   0   6         41.13         92.44        17.33 o                         
 -21   0   6         16.81         40.26        13.83 o                         
 -20   0   6         14.09         37.05        12.96 o                         
 -20   0   6          5.76         39.34        12.71 o                         
 -19   0   6         15.27         23.08         6.71 o                         
 -19   0   6         37.36         61.53         8.56 o                         
 -18   0   6         28.21         38.63         8.37 o                         
 -18   0   6         11.53         18.25         6.17 o                         
 -17   0   6          1.13          1.54         4.49 o                         
 -17   0   6          0.46         -0.64         4.36 o                         
 -16   0   6          0.00          9.32         5.30 o                         
 -16   0   6          0.00         12.14         5.58 o                         
 -15   0   6          7.01          7.66         3.85 o                         
 -15   0   6         17.14         12.28         5.51 o                         
 -14   0   6        666.16        711.00        22.11 o                         
 -14   0   6        272.28        299.73        13.26 o                         
 -13   0   6         13.57         22.41         5.65 o                         
 -13   0   6         33.20         21.34         5.88 o                         
 -12   0   6         22.19         23.31         4.97 o                         
 -12   0   6         54.30         46.00         6.60 o                         
 -11   0   6          0.45          0.04         4.01 o                         
 -11   0   6          0.18          6.34         3.78 o                         
 -10   0   6         34.12         41.01         5.51 o                         
 -10   0   6         83.47         96.63         5.41 o                         
  -9   0   6          3.20          9.61         3.17 o                         
  -9   0   6          1.31          7.13         3.09 o                         
  -8   0   6          7.65          8.20         2.78 o                         
  -8   0   6         18.71         18.47         3.31 o                         
  -7   0   6        719.68        754.41        13.85 o                         
  -7   0   6        294.16        311.48         8.69 o                         
  -6   0   6       1707.80       1734.03        27.51 o                         
  -6   0   6        698.03        733.11        13.45 o                         
  -5   0   6         10.73          9.62         2.28 o                         
  -5   0   6          4.38          3.04         2.10 o                         
  -4   0   6          1.70          3.89         3.20 o                         
  -4   0   6          0.69          0.85         3.10 o                         
  -3   0   6          2.55          1.03         2.92 o                         
  -3   0   6          6.23          5.54         3.10 o                         
  -2   0   6          0.30          3.99         3.04 o                         
  -2   0   6          0.74         -2.60         2.60 o                         
  -1   0   6         65.60         70.78         5.45 o                         
  -1   0   6        160.49        166.49         7.67 o                         
   0   0   6         79.99         98.88         6.32 o                         
   0   0   6         32.69         32.70         4.25 o                         
   1   0   6        732.05        773.18        18.97 o                         
   1   0   6       1791.04       1891.30        33.52 o                         
   2   0   6        771.66        793.90        16.07 o                         
   2   0   6       1887.95       1976.09        30.95 o                         
   3   0   6         99.38         93.34         4.06 o                         
   3   0   6        243.15        213.96         6.97 o                         
   4   0   6        256.51        256.30         9.69 o                         
   4   0   6        104.84        104.14         5.25 o                         
   5   0   6         41.62         40.77         4.18 o                         
   5   0   6         17.01         11.95         3.01 o                         
   6   0   6        165.25        172.10         7.02 o                         
   6   0   6         67.54         66.38         4.67 o                         
   7   0   6          5.50         10.23         4.17 o                         
   7   0   6         13.45         15.08         4.34 o                         
   7   0   6         47.56         38.80        12.37 o                         
   8   0   6        252.78        265.96        17.31 o                         
   8   0   6        103.24        118.83         8.23 o                         
   8   0   6        252.60        294.68        12.14 o                         
   9   0   6        336.61        314.05        18.83 o                         
   9   0   6        128.51        134.04         9.20 o                         
   9   0   6        314.42        307.74        12.88 o                         
  10   0   6        106.88        110.39         8.85 o                         
  10   0   6         43.69         45.82         6.60 o                         
  11   0   6        136.56        142.62         7.67 o                         
  11   0   6         55.82         86.17         8.75 o                         
  12   0   6         13.64         21.92         4.47 o                         
  12   0   6          5.58         10.32         5.23 o                         
  13   0   6         48.04         65.43         8.64 o                         
  13   0   6         19.64         24.03         4.33 o                         
  14   0   6         27.82         29.54         5.90 o                         
  14   0   6         68.07         81.60         9.09 o                         
  15   0   6          1.48          9.44         5.86 o                         
  15   0   6          0.61          3.93         5.53 o                         
  16   0   6         29.10         51.85        14.90 o                         
  16   0   6         71.19        104.17        10.23 o                         
  17   0   6        200.33        210.50        23.35 o                         
  17   0   6         81.88        146.32        19.66 o                         
  18   0   6          2.76         81.26        16.85 o                         
  18   0   6          6.76         30.79        13.40 o                         
 -21   1   6          0.01         21.34         6.38 o                         
 -21   1   6          0.02         30.35         9.41 o                         
 -20   1   6         35.71        162.61        28.37 o                         
 -20   1   6         10.14         20.57         5.99 o                         
 -20   1   6         24.80         27.31         7.08 o                         
 -19   1   6         17.90         32.71         5.56 o                         
 -19   1   6          7.32         20.52         5.87 o                         
 -19   1   6         22.31         26.21        16.31 o                         
 -18   1   6          9.88         16.66         4.26 o                         
 -18   1   6          4.04         10.96         5.21 o                         
 -17   1   6         52.98         55.14         4.77 o                         
 -17   1   6        129.61        134.16         6.47 o                         
 -16   1   6        184.88        182.61         8.51 o                         
 -16   1   6         75.57         77.29         5.92 o                         
 -15   1   6          1.14         10.40         3.64 o                         
 -15   1   6          0.47          1.23         2.87 o                         
 -14   1   6        122.93        121.49         6.87 o                         
 -14   1   6         50.25         51.82         4.41 o                         
 -13   1   6        166.80        174.58         6.33 o                         
 -13   1   6        408.09        430.08        11.30 o                         
 -12   1   6        195.92        217.99         7.82 o                         
 -12   1   6         80.08         79.68         4.53 o                         
 -11   1   6         78.14         67.28         5.07 o                         
 -11   1   6         31.94         29.25         2.85 o                         
 -10   1   6         11.30          8.53         2.34 o                         
 -10   1   6         27.63         28.93         3.23 o                         
  -9   1   6         38.17         32.73         3.12 o                         
  -9   1   6         15.60         13.93         2.26 o                         
  -8   1   6         37.09         38.37         2.90 o                         
  -8   1   6         90.75         92.56         3.62 o                         
  -7   1   6        679.42        658.24         9.41 o                         
  -7   1   6        277.70        278.42         5.95 o                         
  -6   1   6        296.92        303.19         5.88 o                         
  -6   1   6        726.44        758.76        11.12 o                         
  -5   1   6         21.67         18.19         1.64 o                         
  -5   1   6          8.86          9.80         1.71 o                         
  -4   1   6         25.19         24.50         2.26 o                         
  -4   1   6         10.30         12.07         1.88 o                         
  -3   1   6        227.94        236.21         4.87 o                         
  -3   1   6        557.67        576.75         8.83 o                         
  -2   1   6        618.07        668.45         9.93 o                         
  -2   1   6        252.62        271.95         5.86 o                         
  -1   1   6         49.33         56.15         2.53 o                         
  -1   1   6        120.69        133.72         3.54 o                         
   0   1   6          0.61         -1.28         1.44 o                         
   0   1   6          1.49          1.70         1.63 o                         
   1   1   6        384.81        418.85         6.61 o                         
   1   1   6        157.28        157.26         4.01 o                         
   2   1   6          1.89         -0.34         1.38 o                         
   2   1   6          4.63          3.12         1.47 o                         
   3   1   6          6.64          7.82         1.76 o                         
   3   1   6         16.25         11.81         2.01 o                         
   4   1   6        120.44        128.57         4.02 o                         
   4   1   6        294.66        322.19         6.51 o                         
   5   1   6          6.69          3.51         2.16 o                         
   5   1   6          2.73          3.56         1.80 o                         
   6   1   6          2.18          1.87         2.04 o                         
   6   1   6          0.89          0.19         2.06 o                         
   7   1   6         71.85         74.62         3.81 o                         
   7   1   6         29.37         33.80         3.31 o                         
   8   1   6         71.98         72.20         5.19 o                         
   8   1   6        176.10        188.45         5.56 o                         
   9   1   6          5.23         10.96         3.01 o                         
   9   1   6          2.14          7.08         3.35 o                         
   9   1   6         85.31         70.20        11.96 o                         
  10   1   6        961.43        911.26        33.98 o                         
  10   1   6        794.63        789.06        14.54 o                         
  10   1   6        324.79        345.29        10.14 o                         
  11   1   6        163.93        177.80         7.73 o                         
  11   1   6        401.08        403.99         9.79 o                         
  12   1   6         11.92         13.00         4.08 o                         
  12   1   6         29.17         40.82         4.75 o                         
  13   1   6         17.85         19.62         4.24 o                         
  13   1   6         43.68         51.10         4.76 o                         
  14   1   6          0.04          6.60         3.31 o                         
  14   1   6          0.09          8.90         3.45 o                         
  15   1   6          2.29          7.31         3.91 o                         
  15   1   6          5.60          4.03         4.19 o                         
  16   1   6         10.79         26.44         6.44 o                         
  16   1   6          4.41          9.58         4.99 o                         
  17   1   6         26.69         57.85         7.13 o                         
  17   1   6         10.91         28.50         7.20 o                         
  18   1   6         37.70         31.82        16.07 o                         
 -21   2   6          0.03         12.71         6.24 o                         
 -21   2   6          0.08          2.82         4.81 o                         
 -20   2   6          0.02          5.81         5.62 o                         
 -20   2   6          0.01          8.30         5.37 o                         
 -20   2   6          0.07          1.91        14.48 o                         
 -19   2   6         27.19         20.17        30.06 o                         
 -19   2   6          3.96          7.14         4.57 o                         
 -19   2   6          1.62          5.63         4.97 o                         
 -18   2   6          6.75         13.26         4.42 o                         
 -18   2   6         16.50         10.79         4.77 o                         
 -18   2   6         20.67         23.69        29.88 o                         
 -17   2   6          5.82         12.46         4.44 o                         
 -17   2   6         14.23         10.49         4.39 o                         
 -17   2   6         94.14         51.21        30.29 o                         
 -16   2   6         17.18         18.68         6.03 o                         
 -16   2   6          7.02          7.93         4.50 o                         
 -16   2   6         18.78          8.49        14.04 o                         
 -15   2   6        101.91         91.15         5.48 o                         
 -15   2   6        249.32        241.82         9.09 o                         
 -14   2   6         27.78         27.29         4.03 o                         
 -14   2   6         67.96         61.96         5.68 o                         
 -13   2   6         34.64         27.86         4.25 o                         
 -13   2   6         14.16         13.72         3.36 o                         
 -12   2   6          5.07          5.11         2.53 o                         
 -12   2   6         12.41         10.31         3.53 o                         
 -11   2   6          6.65          3.34         2.48 o                         
 -11   2   6          2.72          0.80         2.52 o                         
 -10   2   6          2.51          2.58         2.29 o                         
 -10   2   6          1.03          2.06         2.51 o                         
  -9   2   6         84.23         82.16         4.32 o                         
  -9   2   6        206.08        205.03         6.28 o                         
  -9   2   6        230.86        195.52        18.00 o                         
  -8   2   6         71.69         71.04         3.81 o                         
  -8   2   6         29.30         34.99         3.37 o                         
  -7   2   6       2030.39       2155.10        27.16 o                         
  -7   2   6        829.88        870.95        13.03 o                         
  -6   2   6        135.53        122.11         3.59 o                         
  -6   2   6         55.40         55.06         3.31 o                         
  -5   2   6         84.31         72.83         2.82 o                         
  -5   2   6         34.46         32.58         2.71 o                         
  -4   2   6        133.02        144.84         4.05 o                         
  -4   2   6        325.45        354.77         6.53 o                         
  -3   2   6        470.60        481.70         6.81 o                         
  -3   2   6        192.35        193.23         4.24 o                         
  -2   2   6         58.08         55.12         2.46 o                         
  -2   2   6        142.10        138.57         3.48 o                         
  -1   2   6          0.39         -1.43         1.43 o                         
  -1   2   6          0.96          0.77         1.46 o                         
   0   2   6         74.64         72.89         2.49 o                         
   0   2   6        182.62        182.37         5.01 o                         
   1   2   6          0.29         -1.15         1.53 o                         
   1   2   6          0.12          3.36         1.71 o                         
   2   2   6        374.16        403.39         6.64 o                         
   2   2   6        915.42        975.42        15.27 o                         
   3   2   6          1.26          2.27         2.01 o                         
   3   2   6          0.52          1.21         1.75 o                         
   4   2   6         34.33         37.02         2.78 o                         
   4   2   6         84.00         90.17         3.85 o                         
   5   2   6          4.32          3.43         2.34 o                         
   5   2   6          1.76         -0.36         2.16 o                         
   6   2   6         24.79         23.75         3.03 o                         
   6   2   6         60.64         62.99         4.05 o                         
   7   2   6        153.17        147.06         5.51 o                         
   7   2   6         62.60         63.68         3.99 o                         
   8   2   6         51.58         51.37         4.21 o                         
   8   2   6         21.08         18.01         3.78 o                         
   9   2   6          3.86          3.37         3.08 o                         
   9   2   6          9.45          6.98         3.10 o                         
  10   2   6        636.29        619.69        12.52 o                         
  10   2   6        260.07        260.35         8.77 o                         
  11   2   6         21.53         26.09         4.97 o                         
  11   2   6         52.68         54.26         4.83 o                         
  12   2   6        122.64        116.95         8.23 o                         
  12   2   6         50.13         40.18         5.23 o                         
  13   2   6          3.92          8.03         4.30 o                         
  13   2   6          1.60         -4.82         4.82 o                         
  14   2   6        195.52        190.94         8.98 o                         
  14   2   6         79.91         82.11         7.29 o                         
  15   2   6         10.19         14.43         4.77 o                         
  15   2   6          4.17          8.41         4.84 o                         
  16   2   6         56.82         70.11         7.69 o                         
  16   2   6         23.23         28.51         5.63 o                         
  16   2   6         58.44        133.31        28.36 o                         
  17   2   6          0.13          2.46         5.20 o                         
  17   2   6          0.14        133.57        29.71 o                         
  17   2   6          0.05         12.84         6.41 o                         
 -20   3   6          2.13          4.10         5.89 o                         
 -20   3   6          0.87          3.81         5.54 o                         
 -19   3   6          1.18          2.82         5.18 o                         
 -19   3   6          2.89          3.05         4.79 o                         
 -18   3   6          1.13         -3.69         4.54 o                         
 -18   3   6          2.76         -4.08         4.08 o                         
 -17   3   6         10.69          5.02         4.69 o                         
 -17   3   6          4.37         10.03         5.08 o                         
 -16   3   6         37.68         22.41         5.09 o                         
 -16   3   6         15.40         14.59         4.93 o                         
 -15   3   6         44.57         41.05         5.91 o                         
 -15   3   6        109.04        108.44         7.60 o                         
 -14   3   6          0.08          0.14         3.69 o                         
 -14   3   6          0.20         -1.30         3.36 o                         
 -13   3   6        177.64        180.81         8.08 o                         
 -13   3   6         72.61         72.18         4.99 o                         
 -12   3   6         16.02         14.44         4.04 o                         
 -12   3   6          6.55          4.30         3.02 o                         
 -12   3   6         33.91         -1.46        18.91 o                         
 -11   3   6         21.78         21.85         3.26 o                         
 -11   3   6          8.90          6.27         2.86 o                         
 -11   3   6         21.89         16.97        16.91 o                         
 -10   3   6         15.40         18.15         3.02 o                         
 -10   3   6          6.29          6.37         2.57 o                         
  -9   3   6          1.66          3.08         2.46 o                         
  -9   3   6          4.07          3.39         2.88 o                         
  -8   3   6          0.63          0.21         2.35 o                         
  -8   3   6          1.55          1.33         2.65 o                         
  -7   3   6          5.53          3.25         2.25 o                         
  -7   3   6         13.54          9.67         2.71 o                         
  -6   3   6        406.92        431.89         9.01 o                         
  -6   3   6        995.56       1036.36        16.53 o                         
  -5   3   6        108.02         93.02         3.65 o                         
  -5   3   6        264.29        228.45         5.37 o                         
  -4   3   6          2.63          3.05         1.80 o                         
  -4   3   6          1.08          0.68         1.87 o                         
  -3   3   6          5.57          5.26         1.77 o                         
  -3   3   6         13.64         14.19         2.02 o                         
  -2   3   6        320.50        339.86        17.74 o                         
  -2   3   6        316.19        314.82         6.91 o                         
  -2   3   6        129.24        135.83         3.79 o                         
  -1   3   6          4.32          5.34         1.80 o                         
  -1   3   6         10.56          6.14         1.91 o                         
   0   3   6         31.58         34.54         2.45 o                         
   0   3   6         77.26         81.55         3.42 o                         
   1   3   6        339.85        354.04        17.40 o                         
   1   3   6        138.47        145.54         4.31 o                         
   1   3   6        338.78        355.78         7.59 o                         
   2   3   6         49.84         55.48         3.25 o                         
   2   3   6        121.95        114.49         3.96 o                         
   3   3   6        197.64        211.85         6.15 o                         
   3   3   6         80.78         85.34         4.42 o                         
   3   3   6        604.56        561.49        25.31 o                         
   4   3   6         34.25         42.95         3.50 o                         
   4   3   6         14.00         13.31         3.04 o                         
   5   3   6         35.39         32.19         3.31 o                         
   5   3   6         14.46          8.36         3.02 o                         
   5   3   6         36.02         19.91         9.57 o                         
   6   3   6         10.30          9.17         2.75 o                         
   6   3   6          4.21          2.25         2.56 o                         
   6   3   6         11.96          2.66         9.54 o                         
   7   3   6          1.99         -1.18         2.47 o                         
   7   3   6          0.81          2.96         2.51 o                         
   8   3   6          0.29          0.87         2.83 o                         
   8   3   6          0.12         -0.30         2.51 o                         
   9   3   6         17.89         17.16         4.29 o                         
   9   3   6         43.76         40.88         4.32 o                         
  10   3   6        145.78        145.34         7.05 o                         
  10   3   6        356.68        368.08        15.18 o                         
  11   3   6          0.07         -3.85         3.85 o                         
  11   3   6          0.03         -2.08         4.78 o                         
  12   3   6          0.62         -2.81         3.79 o                         
  12   3   6          1.51          0.37         4.07 o                         
  13   3   6          0.33         -2.96         3.77 o                         
  13   3   6          0.80          4.75         4.58 o                         
  13   3   6         16.20        -28.51        28.51 o                         
  14   3   6          7.02        -29.13        29.13 o                         
  14   3   6          2.65          5.35         5.01 o                         
  14   3   6          1.08         -3.70         4.06 o                         
  15   3   6          0.02         -3.73         3.73 o                         
  15   3   6          0.05          2.22         4.78 o                         
  15   3   6          1.18        -30.18        30.18 o                         
  16   3   6         20.06         15.04         6.17 o                         
  16   3   6         49.08         44.98         6.92 o                         
  16   3   6         50.26         60.92        32.33 o                         
  17   3   6          0.99          4.99         5.83 o                         
  17   3   6          2.43         -2.07         5.11 o                         
  17   3   6          3.30         40.95        30.66 o                         
 -19   4   6          6.84          5.87         6.91 o                         
 -19   4   6          2.79         -5.25         5.25 o                         
 -19   4   6          6.97         26.43        18.03 o                         
 -18   4   6          2.71          1.06         4.85 o                         
 -18   4   6          6.62          7.98         5.87 o                         
 -18   4   6          8.09        -13.96        16.34 o                         
 -17   4   6          0.12         -3.40         5.43 o                         
 -17   4   6          8.70         19.55        16.17 o                         
 -17   4   6          0.05         -3.69         4.64 o                         
 -16   4   6          0.00         -2.58         4.27 o                         
 -16   4   6          0.01          0.35         4.34 o                         
 -15   4   6          0.51         -1.87         4.17 o                         
 -15   4   6          0.21         -2.45         3.89 o                         
 -15   4   6          0.51         -8.14        22.74 o                         
 -14   4   6          0.15         -3.98         3.98 o                         
 -14   4   6          0.38         -2.25         3.74 o                         
 -13   4   6          3.09          4.22         4.07 o                         
 -13   4   6          7.57          0.45         5.34 o                         
 -12   4   6          3.28          1.56         3.52 o                         
 -12   4   6          8.03          8.39         4.06 o                         
 -12   4   6          9.98         -4.15        18.50 o                         
 -11   4   6        131.20        129.43        21.01 o                         
 -11   4   6         87.71         87.30         8.06 o                         
 -11   4   6         35.85         30.99         6.93 o                         
 -10   4   6         10.69         11.27         3.18 o                         
 -10   4   6         26.15         26.96         3.55 o                         
 -10   4   6         38.61         36.75        16.28 o                         
  -9   4   6         18.31         17.98         3.18 o                         
  -9   4   6         44.81         46.22         3.83 o                         
  -8   4   6          1.80          6.24         2.63 o                         
  -8   4   6          0.74          3.23         2.65 o                         
  -7   4   6         24.95         22.64         3.18 o                         
  -7   4   6         10.20         11.79         2.60 o                         
  -6   4   6          5.45          8.06         2.49 o                         
  -6   4   6          2.23          5.48         2.44 o                         
  -5   4   6         28.03         39.96         3.76 o                         
  -5   4   6         11.46         13.91         2.85 o                         
  -5   4   6        160.89        173.16        17.75 o                         
  -4   4   6         21.22         19.98         3.18 o                         
  -4   4   6          8.68          9.21         2.46 o                         
  -4   4   6        208.93        285.41        20.38 o                         
  -3   4   6          3.78          4.87         2.58 o                         
  -3   4   6          9.26          6.58         2.75 o                         
  -3   4   6        327.57        373.48        19.51 o                         
  -2   4   6        182.16        186.57         6.31 o                         
  -2   4   6        445.67        460.77        10.31 o                         
  -2   4   6        446.64        475.57        22.05 o                         
  -1   4   6          2.37          2.99         2.79 o                         
  -1   4   6          0.97          1.46         2.11 o                         
  -1   4   6        184.53        165.41        10.72 o                         
   0   4   6        318.31        322.91         8.04 o                         
   0   4   6        782.57        800.19        22.25 o                         
   0   4   6        778.79        807.21        15.15 o                         
   1   4   6        187.71        191.17         7.16 o                         
   1   4   6        459.25        470.59         9.49 o                         
   1   4   6        467.92        503.39        21.50 o                         
   2   4   6        132.86        132.02         5.43 o                         
   2   4   6        325.06        331.66         8.57 o                         
   2   4   6        336.52        324.04        16.43 o                         
   3   4   6         96.60        100.32         5.48 o                         
   3   4   6        236.35        244.29         6.66 o                         
   4   4   6         48.47         55.52         4.39 o                         
   4   4   6        118.59        133.03         5.15 o                         
   5   4   6          2.54         12.91        13.95 o                         
   5   4   6          0.74         -2.30         2.30 o                         
   5   4   6          1.81          3.34         2.68 o                         
   6   4   6         65.69         60.17         4.68 o                         
   6   4   6         26.85         31.45         3.22 o                         
   6   4   6         84.00        104.85        17.51 o                         
   7   4   6         12.46          7.56         3.83 o                         
   7   4   6         30.48         24.57         3.60 o                         
   7   4   6         41.17         36.75        18.40 o                         
   8   4   6         43.49         38.31         5.09 o                         
   8   4   6        106.41         79.65         7.22 o                         
   8   4   6        142.26         67.96        20.70 o                         
   9   4   6          1.94          1.91         5.10 o                         
   9   4   6          4.76         -1.11         3.61 o                         
  10   4   6          1.96          0.69         5.10 o                         
  10   4   6          4.81          4.24         4.13 o                         
  11   4   6         14.83         11.64         4.81 o                         
  11   4   6          6.06          4.00         4.37 o                         
  12   4   6          0.00         -3.78         3.78 o                         
  12   4   6          0.00          0.77         4.40 o                         
  13   4   6          9.21          2.11         4.81 o                         
  13   4   6          3.76          3.10         4.12 o                         
  14   4   6         21.01         21.78         5.83 o                         
  14   4   6          8.59          9.39         6.45 o                         
  15   4   6          3.60         -2.84         5.20 o                         
  15   4   6          1.47          4.11         6.32 o                         
  16   4   6          0.33         -4.92         4.92 o                         
  16   4   6          0.14         -1.07         6.02 o                         
 -18   5   6         12.73         14.95         5.68 o                         
 -18   5   6          5.20          2.59         5.65 o                         
 -17   5   6          0.17          2.46         5.09 o                         
 -17   5   6          0.41          4.11         4.65 o                         
 -16   5   6          0.61          8.93         5.09 o                         
 -16   5   6          1.50          0.47         4.20 o                         
 -16   5   6          2.84        -27.04        27.04 o                         
 -15   5   6          3.17         -2.69         4.05 o                         
 -15   5   6          4.08        -24.58        24.58 o                         
 -15   5   6          1.30          2.28         4.58 o                         
 -14   5   6         11.69          9.71         4.46 o                         
 -14   5   6         28.60         17.88         5.31 o                         
 -14   5   6         29.34        -16.04        22.26 o                         
 -13   5   6         46.82         24.66        22.08 o                         
 -13   5   6         28.71         36.35         5.75 o                         
 -13   5   6         11.73         14.59         4.86 o                         
 -12   5   6          5.34          1.69         4.01 o                         
 -12   5   6         13.08         19.00         6.26 o                         
 -11   5   6         46.22         49.14         7.22 o                         
 -11   5   6         18.89         18.01         4.62 o                         
 -10   5   6          2.37          0.70         3.65 o                         
 -10   5   6         44.50         48.36        19.26 o                         
 -10   5   6          5.79          1.84         3.88 o                         
  -9   5   6         40.30         43.14         5.68 o                         
  -9   5   6         98.59         98.32         7.33 o                         
  -8   5   6          4.68          4.08         4.12 o                         
  -8   5   6          1.91          5.96         2.68 o                         
  -8   5   6          4.99          7.46        12.19 o                         
  -7   5   6        107.12        109.15         5.10 o                         
  -7   5   6        262.08        277.27         9.02 o                         
  -7   5   6        262.38        316.25        16.07 o                         
  -6   5   6        135.61        133.92         6.08 o                         
  -6   5   6         55.43         54.47         4.42 o                         
  -6   5   6        143.29        151.45        16.38 o                         
  -5   5   6         26.72         32.34         4.38 o                         
  -5   5   6        124.86        145.88        12.28 o                         
  -5   5   6         10.92         13.56         3.24 o                         
  -4   5   6        332.05        323.43         8.72 o                         
  -4   5   6        135.72        127.24         5.63 o                         
  -4   5   6        368.43        466.59        33.35 o                         
  -3   5   6          7.82         -5.71        10.99 o                         
  -3   5   6          0.21         -1.37         2.49 o                         
  -3   5   6          0.52         -1.06         3.73 o                         
  -3   5   6         59.86         67.20        14.47 o                         
  -2   5   6        189.62        188.23         7.96 o                         
  -2   5   6        463.93        464.01        15.67 o                         
  -2   5   6        523.28        584.93        25.81 o                         
  -1   5   6        145.19        133.89         7.10 o                         
  -1   5   6         59.34         63.01         5.58 o                         
  -1   5   6        334.81        305.37        14.53 o                         
   0   5   6         17.86         12.91         3.19 o                         
   0   5   6         18.07          9.20         8.56 o                         
   0   5   6          7.30          4.69         3.19 o                         
   1   5   6         36.38         43.74         4.26 o                         
   1   5   6         89.00         95.41         5.17 o                         
   1   5   6        224.72        236.78        12.20 o                         
   2   5   6        240.13        235.52         7.47 o                         
   2   5   6         98.15         97.19         7.21 o                         
   2   5   6        251.05        268.96        12.54 o                         
   3   5   6         18.79         22.63         3.59 o                         
   3   5   6          7.68          8.01         3.23 o                         
   3   5   6         74.22         67.75         8.79 o                         
   4   5   6          0.74         -2.51         2.51 o                         
   4   5   6          0.30         -2.12         4.78 o                         
   5   5   6         12.78         13.53         3.38 o                         
   5   5   6          5.22          5.38         3.54 o                         
   6   5   6         22.98         19.78         4.78 o                         
   6   5   6          9.39          5.83         3.55 o                         
   7   5   6         94.70         81.00         6.91 o                         
   7   5   6         38.71         34.13         5.28 o                         
   8   5   6          8.26          5.06         5.27 o                         
   8   5   6         39.10         22.38        20.45 o                         
   8   5   6         20.21         19.73         5.06 o                         
   9   5   6          3.73          3.28         4.39 o                         
   9   5   6          1.52         -1.45         4.04 o                         
  10   5   6         18.11         10.60         4.61 o                         
  10   5   6         44.31         37.44         6.03 o                         
  11   5   6          0.74          1.89         4.31 o                         
  11   5   6          1.81          1.43         4.32 o                         
  11   5   6         13.50        -23.96        23.96 o                         
  12   5   6          2.23         14.90         5.57 o                         
  12   5   6          0.91          6.50         4.68 o                         
  13   5   6          3.29          7.51         4.96 o                         
  13   5   6          1.35          1.92         4.69 o                         
  14   5   6         21.73         20.29         6.03 o                         
  14   5   6          8.88          0.65         4.65 o                         
  15   5   6         15.99         12.02         5.86 o                         
  15   5   6          6.54          0.95        11.75 o                         
 -17   6   6          6.53         12.19         7.73 o                         
 -17   6   6         15.97         15.25         5.92 o                         
 -16   6   6         15.56         12.00         5.57 o                         
 -16   6   6          6.36          9.48         5.76 o                         
 -15   6   6          0.45         -0.69         4.98 o                         
 -15   6   6          1.11         -2.20         4.65 o                         
 -14   6   6          0.03          1.61         4.90 o                         
 -14   6   6          0.07         -3.91         4.33 o                         
 -13   6   6          0.40         -3.18         4.42 o                         
 -13   6   6          0.98         -0.24         4.25 o                         
 -13   6   6          6.82         -3.90        22.23 o                         
 -12   6   6          0.78          0.86         4.00 o                         
 -12   6   6          8.66         11.84        21.17 o                         
 -12   6   6          0.32          2.96         4.46 o                         
 -11   6   6          6.74          5.68        20.37 o                         
 -11   6   6          1.77         -0.38         4.07 o                         
 -11   6   6          4.34         -3.84         3.84 o                         
 -10   6   6          0.01         -1.53         3.87 o                         
 -10   6   6          4.45          2.69        19.42 o                         
 -10   6   6          0.02          2.30         5.53 o                         
  -9   6   6          2.90          0.55         4.03 o                         
  -9   6   6          7.11         10.85         5.88 o                         
  -8   6   6          2.64          3.59         4.24 o                         
  -8   6   6         18.87         19.95        13.02 o                         
  -8   6   6          6.46          0.62         4.77 o                         
  -7   6   6         18.08          8.89        12.56 o                         
  -7   6   6         12.52         11.15         5.58 o                         
  -7   6   6         24.93         28.59        19.46 o                         
  -7   6   6          5.12          4.37         3.94 o                         
  -6   6   6         33.24         25.89         5.31 o                         
  -6   6   6         88.82         67.76        14.85 o                         
  -6   6   6         81.32         79.22         8.51 o                         
  -5   6   6         31.23         26.86         5.43 o                         
  -5   6   6         12.76         12.22         4.14 o                         
  -5   6   6        120.19         86.47        16.10 o                         
  -5   6   6         38.73         54.09        14.31 o                         
  -4   6   6        398.66        429.48        25.03 o                         
  -4   6   6        152.89        156.50         8.23 o                         
  -4   6   6        374.05        392.84        14.38 o                         
  -4   6   6        463.01        542.02        26.34 o                         
  -3   6   6        130.81        169.03         8.68 o                         
  -3   6   6         53.47         61.46         6.19 o                         
  -3   6   6        155.42        161.61        16.28 o                         
  -2   6   6          5.47          2.30         3.70 o                         
  -2   6   6         89.81         88.87        14.00 o                         
  -2   6   6         13.39         12.96         4.33 o                         
  -1   6   6        186.96        199.73         9.00 o                         
  -1   6   6         76.42         68.41         5.35 o                         
  -1   6   6        192.44        233.56        16.95 o                         
   0   6   6         60.20         59.51         6.37 o                         
   0   6   6         24.60         27.16         4.87 o                         
   0   6   6        113.66        130.13        11.19 o                         
   1   6   6         88.96         90.31         7.69 o                         
   1   6   6        370.54        425.10        16.37 o                         
   1   6   6        217.65        226.74         9.57 o                         
   2   6   6         18.36         21.17         5.04 o                         
   2   6   6          7.50          4.03         4.24 o                         
   2   6   6         31.12         35.17        16.80 o                         
   3   6   6         46.84         45.72        16.54 o                         
   3   6   6         13.60         11.70         4.35 o                         
   3   6   6          5.56          0.20         4.90 o                         
   4   6   6         30.36         22.00         4.76 o                         
   4   6   6         12.41          9.48         5.54 o                         
   4   6   6         35.48         43.36        17.15 o                         
   5   6   6          7.83          6.10         4.26 o                         
   5   6   6         19.15         14.25         5.04 o                         
   5   6   6         21.80         24.02        17.65 o                         
   6   6   6          1.32          4.40         5.61 o                         
   6   6   6          6.13         10.30        18.47 o                         
   6   6   6          3.23          4.72         4.22 o                         
   7   6   6          4.44          1.31         4.01 o                         
   7   6   6         10.85          9.42         4.77 o                         
   8   6   6          5.89          5.00         4.59 o                         
   8   6   6          2.41          1.49         3.89 o                         
   9   6   6         19.28         16.47         5.42 o                         
   9   6   6          7.88          5.68         4.43 o                         
  10   6   6         14.30         18.93         6.16 o                         
  10   6   6          5.84          8.24         4.83 o                         
  10   6   6         14.70         19.81        21.89 o                         
  11   6   6          4.27         -0.02         4.67 o                         
  11   6   6         10.44          6.43         5.02 o                         
  12   6   6          1.57          5.03         5.41 o                         
  12   6   6          0.64          2.57         4.64 o                         
  13   6   6          3.25         11.18         5.86 o                         
  13   6   6          7.94          5.40         6.36 o                         
 -15   7   6          0.82          4.19         5.65 o                         
 -15   7   6          0.33         -0.44         5.57 o                         
 -14   7   6          0.40          3.30         5.52 o                         
 -14   7   6          0.97          2.86         4.91 o                         
 -13   7   6          2.31         -4.21         4.21 o                         
 -13   7   6          0.95         -1.01         4.84 o                         
 -12   7   6          0.88          4.59         4.83 o                         
 -12   7   6          0.36          0.49         4.80 o                         
 -11   7   6          6.94          9.52         5.38 o                         
 -11   7   6         36.50         51.22        23.88 o                         
 -11   7   6         16.97         15.51         5.05 o                         
 -10   7   6          9.88         12.82        15.08 o                         
 -10   7   6          2.78          2.58         4.58 o                         
 -10   7   6          6.80          9.07         4.95 o                         
  -9   7   6          9.21         35.55        21.76 o                         
  -9   7   6          6.24         -0.60         4.12 o                         
  -9   7   6          2.55          6.60         5.05 o                         
  -8   7   6          6.89         16.09         4.99 o                         
  -8   7   6         16.86         19.98         4.74 o                         
  -8   7   6         64.46        115.62        24.40 o                         
  -7   7   6          7.86         10.56         4.79 o                         
  -7   7   6         19.23         12.90         5.94 o                         
  -6   7   6          4.90          2.59         4.18 o                         
  -6   7   6         11.99          4.85         5.78 o                         
  -6   7   6         44.36         26.87        15.72 o                         
  -5   7   6          2.66          7.68         4.54 o                         
  -5   7   6          6.71         29.58        15.95 o                         
  -5   7   6          6.50          8.73         5.69 o                         
  -4   7   6         31.19          8.37        15.83 o                         
  -4   7   6          0.07          1.46         4.06 o                         
  -4   7   6          0.17          3.45         5.60 o                         
  -3   7   6         26.75         33.44         4.98 o                         
  -3   7   6         10.93         13.81         3.71 o                         
  -2   7   6          1.48          0.85         3.37 o                         
  -2   7   6          0.61          4.80         3.39 o                         
  -1   7   6         74.47         62.00         6.33 o                         
  -1   7   6         30.44         29.20         4.56 o                         
   0   7   6         31.02         31.36         5.44 o                         
   0   7   6         75.89         78.09         7.13 o                         
   1   7   6          0.21          7.61         6.17 o                         
   1   7   6          0.52         -0.38         4.14 o                         
   2   7   6         32.37         41.19         7.75 o                         
   2   7   6         79.19         87.83         7.89 o                         
   2   7   6         81.85        125.30        20.78 o                         
   3   7   6         40.97         40.21         5.91 o                         
   3   7   6         16.74         13.34         6.24 o                         
   3   7   6         45.87         64.00        19.64 o                         
   4   7   6         87.54         97.16         8.23 o                         
   4   7   6         35.78         32.42         7.22 o                         
   5   7   6        116.47        136.33         8.89 o                         
   5   7   6         47.61         45.42         6.79 o                         
   6   7   6          7.27          4.92         4.84 o                         
   6   7   6          2.97         -1.42         3.91 o                         
   6   7   6          9.82         19.25        19.88 o                         
   7   7   6          3.07          5.46         5.14 o                         
   7   7   6          7.52          9.00         5.05 o                         
   7   7   6         10.30          7.09        20.92 o                         
   8   7   6         47.78         33.44         5.95 o                         
   8   7   6         19.53         15.14         5.51 o                         
   9   7   6          0.08          1.62         5.12 o                         
   9   7   6          0.03          8.08         4.73 o                         
  10   7   6          7.42          4.40         5.21 o                         
  10   7   6         18.17         17.69         6.30 o                         
  11   7   6          0.31          7.18         6.02 o                         
  11   7   6          0.13          6.14         6.40 o                         
 -12   8   6          0.68         -0.10         5.45 o                         
 -12   8   6          0.28          1.67         7.47 o                         
 -12   8   6          1.90         -5.97        25.51 o                         
 -11   8   6          0.34          6.14         5.45 o                         
 -11   8   6          0.83         -1.02         4.78 o                         
 -10   8   6          7.31          0.72         5.05 o                         
 -10   8   6         17.87          4.91         5.19 o                         
  -9   8   6          2.35          2.62         4.99 o                         
  -9   8   6          0.96          5.80         5.76 o                         
  -8   8   6          4.70         -2.86         6.12 o                         
  -8   8   6         11.49          7.74         4.80 o                         
  -7   8   6          0.21          1.79         5.03 o                         
  -7   8   6          0.51          0.51         4.51 o                         
  -6   8   6          0.87         -0.08         4.74 o                         
  -6   8   6         36.82         50.47        22.85 o                         
  -6   8   6          2.12         -1.62         4.34 o                         
  -5   8   6          7.86         17.53        21.03 o                         
  -5   8   6          3.18          2.78         5.18 o                         
  -5   8   6          7.78          4.49         4.82 o                         
  -4   8   6         24.34         22.90         5.02 o                         
  -4   8   6         24.76         11.51        16.64 o                         
  -4   8   6          9.95         12.25         5.85 o                         
  -3   8   6          4.71         11.93         5.71 o                         
  -3   8   6          1.92          0.90         4.71 o                         
  -2   8   6          2.12          6.38         6.04 o                         
  -1   8   6         14.07          7.85         4.92 o                         
  -1   8   6          5.75         -5.63         5.63 o                         
   0   8   6          0.41          1.47         5.28 o                         
   0   8   6          1.01          9.01         4.83 o                         
   1   8   6         30.00         31.72         7.17 o                         
   1   8   6         12.26         13.53         4.54 o                         
   1   8   6         39.95         36.12        16.97 o                         
   2   8   6          3.38         31.35        16.01 o                         
   2   8   6          0.20         -4.74         4.74 o                         
   2   8   6          0.08          0.41         4.53 o                         
   3   8   6         85.75        144.07        24.43 o                         
   3   8   6         84.89         83.76         7.91 o                         
   3   8   6         34.70         31.58         6.41 o                         
   4   8   6          5.90         17.27         5.34 o                         
   4   8   6          2.41          0.73         4.51 o                         
   4   8   6          6.11         25.31        20.98 o                         
   5   8   6          0.71         -2.63         4.65 o                         
   5   8   6          6.43         15.96        12.78 o                         
   5   8   6          1.73          8.57         6.98 o                         
   6   8   6          5.70          6.30         4.62 o                         
   6   8   6         13.94         13.50         6.47 o                         
   6   8   6         14.90         41.30        17.01 o                         
   7   8   6         22.51         23.03         6.33 o                         
   7   8   6          9.20          5.51         4.78 o                         
   8   8   6          8.29         10.03         5.49 o                         
   8   8   6          3.39          4.83         5.27 o                         
   9   8   6          2.98          2.27         6.04 o                         
   9   8   6          1.22         -0.98         8.09 o                         
  -8   9   6          1.25          7.75         6.57 o                         
  -8   9   6          0.51         11.51         7.78 o                         
  -7   9   6          2.56          0.10         5.22 o                         
  -7   9   6          1.05          6.93         7.49 o                         
  -6   9   6          0.53          5.20         6.00 o                         
  -6   9   6          1.29         -1.47         5.06 o                         
  -5   9   6          0.01          2.86        11.34 o                         
  -5   9   6          0.03         -0.23         4.99 o                         
  -4   9   6          0.81          4.18         6.73 o                         
  -2   9   6          0.07          0.74         9.03 o                         
  -1   9   6          0.32         -0.11         8.14 o                         
   0   9   6          1.03          0.18         6.47 o                         
   0   9   6         17.26         26.30        18.80 o                         
   1   9   6         10.35         11.93         5.61 o                         
   1   9   6         25.65         55.41        20.43 o                         
   2   9   6          0.86          6.95        15.08 o                         
   2   9   6          0.84          0.75         7.48 o                         
   2   9   6          0.35         -2.17         4.80 o                         
   3   9   6          8.54          5.83         5.54 o                         
   3   9   6         21.42         31.50        17.36 o                         
   3   9   6         20.90         12.50         8.93 o                         
   4   9   6          0.33         -1.89         7.14 o                         
   4   9   6          0.13          0.03         5.26 o                         
   4   9   6          1.37         20.51        13.66 o                         
   5   9   6          0.95         -3.51         7.25 o                         
   5   9   6          0.39         -0.02         5.43 o                         
   5   9   6          1.46         15.55        14.36 o                         
 -21   1   7          2.43         -3.66         8.19 o                         
 -21   1   7          0.99         -0.04         7.56 o                         
 -20   1   7          1.29         22.15         9.85 o                         
 -19   1   7          6.77         20.61         6.94 o                         
 -18   1   7         13.06         24.38         5.84 o                         
 -17   1   7         82.12         82.53        10.76 o                         
 -16   1   7         53.09         52.55         6.44 o                         
 -15   1   7          8.07         13.18         6.71 o                         
 -14   1   7         41.78         49.39         5.95 o                         
 -13   1   7         55.90         56.97         5.89 o                         
 -12   1   7        114.83        105.00         6.43 o                         
 -11   1   7         65.36         61.82         5.49 o                         
 -10   1   7         86.33         89.87         5.15 o                         
  -9   1   7         39.29         40.86         3.85 o                         
  -8   1   7         11.25          8.96         2.90 o                         
  -7   1   7        478.19        483.65         8.40 o                         
  -6   1   7        288.54        296.48         6.03 o                         
  -5   1   7         13.94         12.52         2.95 o                         
  -4   1   7          6.83          7.11         2.59 o                         
  -3   1   7         33.80         32.39         2.87 o                         
  -2   1   7          1.87          6.40         2.36 o                         
  -1   1   7         74.46         73.17         4.52 o                         
   0   1   7          4.65         -1.80         2.53 o                         
   1   1   7         29.28         26.17         3.15 o                         
   2   1   7        579.37        577.92         9.48 o                         
   3   1   7        463.46        493.25         8.70 o                         
   4   1   7          4.68         12.42         2.93 o                         
   5   1   7         46.89         49.54         3.74 o                         
   6   1   7         81.76         69.61         4.52 o                         
   7   1   7         44.43         41.29         3.96 o                         
   8   1   7         54.10         47.80         4.31 o                         
   9   1   7        127.61        135.81         6.11 o                         
  10   1   7         63.60         66.87         5.82 o                         
  11   1   7          6.47         18.40         4.59 o                         
  12   1   7        128.60        128.74         7.05 o                         
  13   1   7         65.73         54.46         7.30 o                         
  14   1   7         23.06         31.51         6.08 o                         
  15   1   7         11.64         36.15         7.36 o                         
  16   1   7          3.07         31.85         8.20 o                         
 -20   2   7          5.58         12.04         7.81 o                         
 -19   2   7         12.70         17.26         7.51 o                         
 -18   2   7          9.33         -1.50         7.10 o                         
 -17   2   7         87.56         67.16        11.53 o                         
 -16   2   7         16.00         25.26         7.56 o                         
 -15   2   7        115.97        102.38         7.37 o                         
 -14   2   7         46.42         44.67         5.97 o                         
 -14   2   7          6.59         94.69        16.36 o                         
 -13   2   7        265.28        259.67        10.73 o                         
 -12   2   7         27.66         20.36         5.11 o                         
 -11   2   7         43.53         37.58         4.23 o                         
 -10   2   7          6.15          2.53         4.06 o                         
  -9   2   7         40.92         40.72         4.28 o                         
  -8   2   7         65.24         59.87         4.00 o                         
  -7   2   7         30.92         27.33         3.91 o                         
  -6   2   7         70.82         62.92         3.82 o                         
  -5   2   7        225.71        235.04         6.13 o                         
  -4   2   7        344.21        349.37         7.61 o                         
  -3   2   7         43.38         40.13         3.37 o                         
  -2   2   7        316.73        340.11         7.61 o                         
  -1   2   7         24.29         23.17         3.19 o                         
   0   2   7        152.92        160.81         5.20 o                         
   1   2   7        383.83        409.29         7.61 o                         
   2   2   7         50.25         41.73         3.30 o                         
   3   2   7         36.83         32.71         3.30 o                         
   4   2   7         37.13         28.49         3.87 o                         
   5   2   7         48.27         45.48         3.85 o                         
   6   2   7          9.02          9.11         3.41 o                         
   7   2   7         97.89         86.34         4.57 o                         
   8   2   7         61.67         48.43         4.39 o                         
   9   2   7        111.43        111.35         6.49 o                         
  10   2   7         80.72         74.28         6.62 o                         
  11   2   7         52.67         48.88         5.14 o                         
  12   2   7          8.31          4.79         5.62 o                         
  13   2   7         48.95         55.82         6.72 o                         
  14   2   7          8.02         18.01         6.08 o                         
  15   2   7         20.34         39.24         8.15 o                         
  16   2   7         13.64         33.15         8.32 o                         
 -20   3   7         13.38         -5.87         8.26 o                         
 -19   3   7          2.58          2.96        13.67 o                         
 -18   3   7         88.19         63.61        12.26 o                         
 -17   3   7         15.62         20.65        11.85 o                         
 -16   3   7          4.81         -5.60         9.28 o                         
 -15   3   7         30.76         30.83        12.25 o                         
 -14   3   7        221.63        230.70        10.31 o                         
 -13   3   7          6.97         12.41         6.29 o                         
 -12   3   7        126.20        119.43        10.18 o                         
 -11   3   7        219.27        222.47         8.73 o                         
 -10   3   7         50.21         45.81         4.85 o                         
  -9   3   7         85.50         78.81         5.28 o                         
  -8   3   7         89.40         80.86         5.09 o                         
  -7   3   7         36.84         40.10         4.45 o                         
  -6   3   7         29.26         99.53        10.76 o                         
  -6   3   7        114.96        104.72         7.28 o                         
  -5   3   7         19.92         23.10         4.09 o                         
  -4   3   7          4.17          3.09         3.22 o                         
  -3   3   7        128.23        143.15         4.89 o                         
  -2   3   7          0.83         -0.26         2.81 o                         
  -1   3   7         53.56         55.37         3.43 o                         
   0   3   7          8.34          7.92         2.64 o                         
   1   3   7         18.37         11.07         2.94 o                         
   2   3   7        221.63        206.60         6.02 o                         
   3   3   7         72.76         68.99         3.96 o                         
   4   3   7         36.59         28.55         3.50 o                         
   5   3   7         74.33         65.13         4.15 o                         
   6   3   7         90.61         87.22         4.46 o                         
   7   3   7        157.48        145.19         7.00 o                         
   8   3   7         91.15         85.57         6.09 o                         
   9   3   7         16.81         13.07         4.45 o                         
  10   3   7        102.65         95.61         8.71 o                         
  11   3   7         67.40         55.00         6.92 o                         
  12   3   7          5.40         -5.46         5.46 o                         
  13   3   7         14.41          8.50         6.08 o                         
  14   3   7         38.20         35.51         6.73 o                         
  15   3   7          1.42         15.98         6.98 o                         
  16   3   7         29.92         35.85         7.47 o                         
 -19   4   7          6.43         24.10        12.54 o                         
 -18   4   7          1.08         -2.72        11.12 o                         
 -17   4   7          0.46         -7.25         7.25 o                         
 -16   4   7         25.11         15.45         7.35 o                         
 -15   4   7         62.74         48.87         9.98 o                         
 -14   4   7          9.34         -0.32        11.30 o                         
 -13   4   7          3.83         -4.95         7.66 o                         
 -12   4   7         61.36         60.27         7.13 o                         
 -11   4   7         37.20         27.27         6.29 o                         
 -10   4   7        149.48        140.48         7.43 o                         
  -9   4   7         74.93         63.31         6.07 o                         
  -8   4   7         87.05         86.38         5.59 o                         
  -7   4   7        118.37        107.13         5.89 o                         
  -6   4   7          8.57          4.59         4.28 o                         
  -5   4   7        655.57        712.55        14.65 o                         
  -4   4   7        473.04        495.56        12.96 o                         
  -3   4   7         24.82         21.94         4.57 o                         
  -2   4   7         42.98         49.27         4.06 o                         
  -1   4   7         32.06         20.17         3.54 o                         
   0   4   7        678.79        714.97        11.74 o                         
   1   4   7        687.33        704.13        11.60 o                         
   2   4   7         16.50         20.31         3.28 o                         
   3   4   7        128.31        114.03         4.68 o                         
   4   4   7        111.35        115.58         4.78 o                         
   5   4   7        113.58        110.00         5.98 o                         
   6   4   7        244.11        224.29         9.39 o                         
   7   4   7         86.95         84.03         5.34 o                         
   8   4   7        119.96        105.15         6.99 o                         
   9   4   7          5.03          4.25         6.13 o                         
  10   4   7          6.19          3.22         5.46 o                         
  11   4   7        104.20        105.32         8.02 o                         
  12   4   7         45.79         29.13         6.60 o                         
  13   4   7          0.29          0.71         6.75 o                         
  14   4   7          0.54         -6.56         6.81 o                         
  15   4   7         15.45         12.31         9.28 o                         
 -17   5   7         17.43         10.45         8.19 o                         
 -16   5   7         20.84         -0.49         7.35 o                         
 -15   5   7          4.30         -0.40         7.14 o                         
 -14   5   7          2.38          1.47         6.85 o                         
 -13   5   7          6.55          6.48         8.85 o                         
 -12   5   7          7.62         10.77        10.02 o                         
 -11   5   7         39.97         45.03         8.45 o                         
 -10   5   7         64.29         52.42         9.17 o                         
  -9   5   7        150.04        155.05         9.04 o                         
  -8   5   7        193.21        164.60        10.98 o                         
  -8   5   7        178.98        169.10        14.14 o                         
  -7   5   7        173.98        153.47         8.18 o                         
  -6   5   7        248.73        269.92         8.77 o                         
  -5   5   7        237.71        260.81         8.65 o                         
  -4   5   7         93.74        116.79         6.56 o                         
  -3   5   7        216.11        219.24         8.43 o                         
  -2   5   7         16.66         16.95         5.24 o                         
  -1   5   7        269.71        282.38         7.15 o                         
   0   5   7         52.18         47.70         5.30 o                         
   1   5   7        144.42        147.53         5.38 o                         
   2   5   7        377.09        353.38         8.57 o                         
   3   5   7        118.92         96.98         5.82 o                         
   4   5   7        107.96         95.13         5.96 o                         
   5   5   7        113.25        101.16         6.87 o                         
   6   5   7         73.81         71.10         6.12 o                         
   7   5   7         57.00         69.88         7.15 o                         
   8   5   7          9.49          5.03         5.36 o                         
   9   5   7         12.73         11.16         6.52 o                         
  10   5   7          1.03         -5.60         5.74 o                         
  11   5   7          1.93          4.23         6.59 o                         
  12   5   7         25.40         10.42         6.70 o                         
  13   5   7         32.96         29.18         7.82 o                         
  14   5   7          2.32          6.16        10.41 o                         
 -16   6   7          2.93        -11.39        18.84 o                         
 -15   6   7          6.78         -2.56         7.52 o                         
 -14   6   7          0.34         -0.36         6.21 o                         
 -13   6   7          7.30         10.56         6.50 o                         
 -12   6   7         17.54          8.12         8.32 o                         
 -11   6   7         16.41         10.32         7.90 o                         
 -10   6   7         61.41         55.47         9.06 o                         
  -9   6   7          8.33          3.28         9.77 o                         
  -8   6   7          5.78         14.52         8.04 o                         
  -7   6   7         48.55         49.81         7.26 o                         
  -6   6   7         49.27         52.88         7.65 o                         
  -5   6   7         49.47         39.93         6.96 o                         
  -4   6   7          4.40         10.69         5.20 o                         
  -3   6   7        194.02        203.91         8.43 o                         
  -2   6   7         75.52         59.21         6.50 o                         
  -1   6   7        101.66         95.63         6.46 o                         
   0   6   7          3.99          5.05         4.86 o                         
   1   6   7         34.72         27.80         5.83 o                         
   2   6   7         79.17         71.09         7.52 o                         
   3   6   7         33.96         33.56         5.37 o                         
   4   6   7          9.31         14.86         6.19 o                         
   5   6   7         19.31         21.67         5.40 o                         
   6   6   7         56.61         59.15         6.40 o                         
   7   6   7          6.77          7.43         5.74 o                         
   8   6   7         24.41         18.90         5.98 o                         
   9   6   7          5.53          8.73         6.10 o                         
  10   6   7          0.77          1.46         6.71 o                         
  11   6   7          2.86         -3.29         6.85 o                         
  12   6   7          2.47        -12.01        12.01 o                         
 -14   7   7          3.00          4.58        17.68 o                         
 -13   7   7         21.56         30.09         8.12 o                         
 -12   7   7         42.04         42.50         7.61 o                         
 -11   7   7         25.73         43.63         7.92 o                         
 -10   7   7          8.43          3.62         6.16 o                         
  -9   7   7         24.98         27.75         8.87 o                         
  -8   7   7         16.80         37.87         8.93 o                         
  -7   7   7         43.90         43.67         7.64 o                         
  -6   7   7         13.24         29.11         7.42 o                         
  -5   7   7         45.37         56.87         9.43 o                         
  -4   7   7         31.87         16.32         8.91 o                         
  -3   7   7          5.88         -1.21         6.95 o                         
  -2   7   7         57.07         51.39         6.18 o                         
  -1   7   7          2.50          6.28         4.64 o                         
   0   7   7         35.60         44.73         7.90 o                         
   1   7   7         27.73         33.80         6.09 o                         
   2   7   7          6.34          8.09         5.79 o                         
   3   7   7         32.69         36.15         5.87 o                         
   4   7   7         40.77         48.48         7.02 o                         
   5   7   7         10.24          2.79         5.56 o                         
   6   7   7         18.71         10.76         6.01 o                         
   7   7   7         60.49         58.46         7.46 o                         
   8   7   7         34.64         40.44         7.14 o                         
   9   7   7         37.67         41.33         7.51 o                         
  10   7   7          1.24        -10.83        12.12 o                         
 -10   8   7         13.67         13.68         7.29 o                         
  -9   8   7         12.80         13.64         7.14 o                         
  -8   8   7          3.85          7.33         9.48 o                         
  -7   8   7          9.51         17.96         6.96 o                         
  -6   8   7         14.78          8.06         7.18 o                         
  -5   8   7          8.55         13.28         6.34 o                         
  -4   8   7          0.39         -5.36         5.36 o                         
  -3   8   7         14.39         14.04         7.33 o                         
  -2   8   7         12.89        -12.67        20.98 o                         
  -1   8   7          9.33         18.84         9.36 o                         
   0   8   7          0.58          4.29         7.19 o                         
   1   8   7          6.77          6.98         6.97 o                         
   2   8   7         25.59         22.14         9.34 o                         
   3   8   7         22.51         22.94         6.62 o                         
   4   8   7          8.80         -2.15         5.87 o                         
   5   8   7          5.83          6.53         5.99 o                         
   6   8   7         17.66         23.51         6.79 o                         
   7   8   7          3.21          1.36         8.50 o                         
  -6   9   7         13.93         22.66         7.28 o                         
  -5   9   7          6.81          2.51         6.02 o                         
  -4   9   7         10.64          8.02         9.80 o                         
  -1   9   7          0.85         11.08        12.59 o                         
   0   9   7          4.49         10.53        10.00 o                         
   1   9   7         12.32         13.33        10.40 o                         
   2   9   7          5.89        -13.55        15.06 o                         
 -19   0   8         23.78         20.75        16.10 o                         
 -18   0   8        113.25        142.03        19.11 o                         
 -17   0   8          0.16         12.52         9.59 o                         
 -17   0   8         10.04          5.43        14.61 o                         
 -16   0   8        132.94        148.77        18.51 o                         
 -16   0   8         20.89         35.03        10.90 o                         
 -15   0   8         74.29        101.74        14.19 o                         
 -14   0   8          9.32         15.44         8.89 o                         
 -13   0   8        270.10        262.46        19.62 o                         
 -13   0   8         53.86         76.73        11.96 o                         
 -12   0   8        770.51        779.60        32.78 o                         
 -12   0   8          5.45         26.37         8.49 o                         
 -11   0   8          0.64          7.14         4.69 o                         
 -11   0   8         79.01         65.04        15.71 o                         
 -11   0   8          1.56         -2.72         5.54 o                         
 -10   0   8         59.70         48.49         7.94 o                         
 -10   0   8         24.40         19.69         5.23 o                         
 -10   0   8        172.04        156.13        16.58 o                         
  -9   0   8        185.99        184.53         9.35 o                         
  -9   0   8        455.04        474.40        15.15 o                         
  -8   0   8         47.03         54.32         5.80 o                         
  -8   0   8        228.63        234.47        18.41 o                         
  -8   0   8        115.05         98.89        10.05 o                         
  -7   0   8          6.55          9.49         2.95 o                         
  -7   0   8         16.02         17.28         4.79 o                         
  -6   0   8          4.40         11.20         5.43 o                         
  -6   0   8         10.76         21.65         4.65 o                         
  -5   0   8        162.11        192.68         9.20 o                         
  -5   0   8         66.26         72.82         9.32 o                         
  -4   0   8        100.94        100.01         9.58 o                         
  -4   0   8        246.97        288.21        11.23 o                         
  -3   0   8          2.18         -1.72         3.31 o                         
  -3   0   8          5.32          3.82         3.65 o                         
  -2   0   8        548.17        572.03        17.11 o                         
  -2   0   8        224.05        244.39        10.34 o                         
  -1   0   8         48.19         54.93         8.48 o                         
  -1   0   8         19.70         22.12         4.85 o                         
  -1   0   8        149.13        183.33        16.34 o                         
   0   0   8        411.54        418.40        13.81 o                         
   0   0   8       1073.13       1109.63        40.73 o                         
   0   0   8       1006.87       1089.49        37.20 o                         
   1   0   8          4.31          0.79         4.89 o                         
   1   0   8          8.71         20.31        12.89 o                         
   1   0   8          1.76         -2.28         3.32 o                         
   2   0   8         11.20         11.66         3.03 o                         
   2   0   8          4.58          5.24         3.95 o                         
   3   0   8        277.88        276.54        10.62 o                         
   3   0   8        113.58        107.21        10.18 o                         
   3   0   8        324.90        280.90        17.71 o                         
   4   0   8         76.57         72.80         6.52 o                         
   4   0   8        262.56        267.63        17.99 o                         
   4   0   8         31.30         28.34         4.86 o                         
   5   0   8        274.83        271.06        11.30 o                         
   5   0   8        299.23        276.49        18.76 o                         
   5   0   8        112.33        100.37         9.54 o                         
   6   0   8        189.50        198.55        10.35 o                         
   6   0   8         77.46         82.22         9.86 o                         
   6   0   8        190.14        213.50        17.69 o                         
   7   0   8       1857.98       1913.22        43.99 o                         
   7   0   8       1852.53       1851.42        67.69 o                         
   7   0   8        757.19        763.80        28.61 o                         
   8   0   8        392.29        410.88        17.04 o                         
   8   0   8        338.43        340.40        20.55 o                         
   9   0   8          9.93          8.85        15.79 o                         
   9   0   8          0.61         12.18         8.27 o                         
  10   0   8        262.38        306.14        21.30 o                         
  10   0   8        336.67        346.58        16.54 o                         
  11   0   8        221.09        247.67        21.00 o                         
  11   0   8        200.20        195.83        18.33 o                         
  12   0   8         23.78         43.88        16.19 o                         
  12   0   8         23.62         36.68        14.36 o                         
  13   0   8         56.59         93.01        12.90 o                         
  14   0   8          9.84         58.05        12.85 o                         
  15   0   8         99.09        231.60        28.46 o                         
 -20   1   8          0.51          3.32        17.49 o                         
 -19   1   8         19.19         33.71        17.34 o                         
 -18   1   8         13.13         19.38        10.98 o                         
 -18   1   8          0.22         16.27         7.52 o                         
 -17   1   8         56.74         79.23        10.37 o                         
 -17   1   8        148.47        157.72        13.47 o                         
 -16   1   8          0.43         16.14        15.71 o                         
 -16   1   8          0.07         13.54         6.58 o                         
 -15   1   8         77.88         87.03         9.58 o                         
 -15   1   8        191.59        207.79        20.25 o                         
 -14   1   8        128.51        120.89        11.96 o                         
 -14   1   8         23.34         19.71         4.83 o                         
 -13   1   8         21.95         34.96         6.59 o                         
 -13   1   8        260.30        249.45        19.66 o                         
 -12   1   8        108.54        103.94        11.37 o                         
 -12   1   8         39.23         46.85         7.15 o                         
 -12   1   8         95.98        102.45        10.56 o                         
 -11   1   8         29.97         45.27         6.39 o                         
 -11   1   8         73.32         81.63         9.61 o                         
 -11   1   8         73.90         74.49        10.24 o                         
 -10   1   8         22.25         24.91         4.53 o                         
 -10   1   8         54.44         44.14         4.89 o                         
 -10   1   8         75.99         57.49        13.98 o                         
  -9   1   8          4.69          5.14         3.56 o                         
  -9   1   8         11.47          8.11         3.61 o                         
  -9   1   8         24.78         46.07        13.91 o                         
  -8   1   8         29.19         36.51         4.73 o                         
  -8   1   8         71.43         62.98         5.25 o                         
  -8   1   8         89.65         74.28        13.18 o                         
  -7   1   8          2.22          5.49         3.13 o                         
  -7   1   8          0.91          2.23         2.36 o                         
  -7   1   8         58.92         58.74        13.39 o                         
  -6   1   8          1.27          2.84         2.50 o                         
  -6   1   8          3.10          8.57         3.03 o                         
  -6   1   8         78.96         72.01        14.31 o                         
  -5   1   8         88.21         76.58         5.47 o                         
  -5   1   8         36.05         32.46         3.29 o                         
  -5   1   8        141.07        130.97        15.83 o                         
  -4   1   8         26.55         28.04         3.64 o                         
  -4   1   8         64.96         67.86         4.96 o                         
  -4   1   8        195.32        242.09        18.71 o                         
  -3   1   8         79.00         85.47         5.55 o                         
  -3   1   8        193.28        199.45         7.57 o                         
  -3   1   8        198.09        195.01        16.34 o                         
  -2   1   8          4.81          8.42         3.40 o                         
  -2   1   8         90.77         85.55        14.14 o                         
  -2   1   8         11.77         11.13         3.24 o                         
  -1   1   8        318.94        324.42         8.53 o                         
  -1   1   8        130.36        136.40         6.59 o                         
   0   1   8        129.34        120.14         4.81 o                         
   0   1   8         52.87         56.27         4.90 o                         
   0   1   8        165.39        179.22        16.46 o                         
   1   1   8         75.86         67.84         4.99 o                         
   1   1   8        185.60        176.32         5.94 o                         
   1   1   8        186.86        160.91        16.21 o                         
   2   1   8        139.63        132.92        11.18 o                         
   2   1   8        138.72        138.27         6.13 o                         
   2   1   8         56.70         49.46         4.89 o                         
   3   1   8         18.22         19.73         3.63 o                         
   3   1   8         44.58         53.43         5.01 o                         
   3   1   8         73.77         71.29         6.61 o                         
   4   1   8         13.30          8.56         3.41 o                         
   4   1   8         32.55         45.93         5.40 o                         
   4   1   8         37.24         50.06         6.59 o                         
   5   1   8         52.72         58.98         5.71 o                         
   5   1   8         21.55         14.01         3.57 o                         
   5   1   8         74.97         62.99         7.77 o                         
   6   1   8         31.39         33.30         6.84 o                         
   6   1   8          1.42          6.73         4.34 o                         
   6   1   8          0.58          2.08         4.03 o                         
   7   1   8         69.95         66.21         8.84 o                         
   7   1   8         30.72         52.52         7.06 o                         
   7   1   8         12.56         16.21         6.38 o                         
   8   1   8        527.42        517.75        15.31 o                         
   8   1   8        505.47        504.65        18.47 o                         
   9   1   8        198.04        188.29        10.89 o                         
   9   1   8        174.71        156.90        10.41 o                         
  10   1   8         80.44         75.95        15.50 o                         
  10   1   8          2.55          9.18         5.93 o                         
  11   1   8          0.64          8.66         6.13 o                         
  11   1   8          0.71         -4.61         9.80 o                         
  12   1   8         80.33         82.85         9.84 o                         
  12   1   8         23.59         26.35        11.19 o                         
  13   1   8         30.84         51.09         9.37 o                         
  13   1   8         31.05         31.99         9.96 o                         
  14   1   8         12.26         32.64        12.81 o                         
  15   1   8          1.25         86.36        13.95 o                         
 -20   2   8         18.01         13.71        11.85 o                         
 -19   2   8          5.48          1.43        11.08 o                         
 -18   2   8         50.61         52.36        18.40 o                         
 -17   2   8         22.33         -2.15        15.69 o                         
 -16   2   8         21.11         13.81        15.46 o                         
 -16   2   8          2.16         26.93        11.49 o                         
 -15   2   8         60.09         74.61        11.27 o                         
 -15   2   8         24.56         45.58        11.97 o                         
 -14   2   8         93.90         93.54        11.67 o                         
 -14   2   8          1.60         31.19        10.50 o                         
 -13   2   8         67.62         66.48         8.90 o                         
 -13   2   8         70.07         84.29        11.30 o                         
 -13   2   8         27.64         34.12         7.42 o                         
 -12   2   8         20.76         20.37         6.25 o                         
 -12   2   8         50.79         43.93         7.58 o                         
 -11   2   8          5.71          6.24         5.58 o                         
 -11   2   8         13.98          9.48         6.16 o                         
 -11   2   8         15.81          1.98        13.62 o                         
 -10   2   8        202.08        191.92        18.04 o                         
 -10   2   8        201.06        196.72         9.71 o                         
  -9   2   8        330.97        345.15        10.30 o                         
  -9   2   8        135.28        136.91         8.74 o                         
  -9   2   8        332.99        357.75        21.61 o                         
  -8   2   8         39.00         37.88         6.34 o                         
  -8   2   8         95.41         67.20         5.32 o                         
  -8   2   8         95.77         88.01        14.90 o                         
  -7   2   8          5.92          2.36         2.93 o                         
  -7   2   8          2.42          4.32         3.90 o                         
  -7   2   8         18.46         16.38        13.14 o                         
  -6   2   8        142.67        175.83        16.71 o                         
  -6   2   8        137.53        138.05         6.69 o                         
  -6   2   8         56.21         54.47         5.61 o                         
  -5   2   8          0.07          1.25         2.84 o                         
  -5   2   8          0.03          3.08         2.90 o                         
  -5   2   8          9.31         -4.45        12.16 o                         
  -4   2   8          4.89         12.22         3.21 o                         
  -4   2   8         11.95          8.20         3.37 o                         
  -4   2   8         93.63        104.96        15.28 o                         
  -3   2   8        100.69         95.51         5.79 o                         
  -3   2   8         41.15         41.60         5.21 o                         
  -3   2   8        117.79        137.91        15.72 o                         
  -2   2   8         41.85         42.25         5.24 o                         
  -2   2   8         83.00         78.61         9.87 o                         
  -2   2   8         17.11         13.36         3.65 o                         
  -1   2   8         81.68         69.13         5.21 o                         
  -1   2   8        204.72        204.91        11.97 o                         
  -1   2   8        199.83        196.62         7.06 o                         
   0   2   8          9.24          8.18         3.11 o                         
   0   2   8         22.63         21.16         9.09 o                         
   0   2   8         22.61         24.19         3.70 o                         
   1   2   8          5.14          4.54         3.12 o                         
   1   2   8         68.79         57.84         7.61 o                         
   1   2   8         12.58          7.74         3.68 o                         
   2   2   8         33.10         24.39         7.29 o                         
   2   2   8         30.68         25.36         4.92 o                         
   2   2   8         12.54         11.52         3.44 o                         
   3   2   8          0.37          2.02         2.74 o                         
   3   2   8          0.89          2.39         5.03 o                         
   3   2   8         39.89         29.76         6.07 o                         
   4   2   8          2.02          3.28         3.15 o                         
   4   2   8          4.94          7.84         3.98 o                         
   4   2   8        140.22        129.44         8.62 o                         
   5   2   8          1.02          0.48         3.03 o                         
   5   2   8         84.68         81.12         6.63 o                         
   5   2   8          2.50          9.97         8.08 o                         
   6   2   8          4.48          2.59         5.19 o                         
   6   2   8          1.83          2.55         5.19 o                         
   6   2   8         10.20         13.13         8.06 o                         
   7   2   8         30.78         28.65         7.88 o                         
   7   2   8         10.02          8.31         5.74 o                         
   7   2   8          4.10          1.81         5.02 o                         
   8   2   8          5.97          7.53         5.60 o                         
   8   2   8         33.61         31.81         9.53 o                         
   8   2   8          2.44          3.57         5.37 o                         
   9   2   8        221.74        228.60        11.50 o                         
   9   2   8        220.14        232.65        18.88 o                         
  10   2   8         24.59         17.54         8.64 o                         
  10   2   8          0.03         13.66        10.38 o                         
  11   2   8         38.69         60.21        13.87 o                         
  11   2   8         40.85         38.64        15.55 o                         
  12   2   8         53.20         46.65        11.61 o                         
  13   2   8         54.15        181.84        25.93 o                         
  14   2   8          3.40         -7.07        12.41 o                         
  15   2   8          9.05         28.52         9.24 o                         
 -19   3   8          0.05         -2.19         8.05 o                         
 -19   3   8          4.59          4.01        15.44 o                         
 -18   3   8         16.44         23.20        17.88 o                         
 -17   3   8          0.12         -1.61        13.40 o                         
 -17   3   8          0.37          4.36        16.95 o                         
 -16   3   8         16.45         15.67        15.55 o                         
 -15   3   8         25.60         24.49        15.23 o                         
 -14   3   8          9.72          5.24         7.28 o                         
 -14   3   8         20.14         -1.53        13.44 o                         
 -14   3   8          3.97          2.07         8.60 o                         
 -13   3   8          1.02         -5.20         6.48 o                         
 -13   3   8         56.20         16.51        13.59 o                         
 -13   3   8          2.49         -0.37         6.08 o                         
 -12   3   8        201.34        195.41        10.10 o                         
 -12   3   8        206.01        198.53        18.67 o                         
 -12   3   8         82.29         56.44        14.82 o                         
 -11   3   8         40.29         17.81        13.49 o                         
 -11   3   8          0.52          4.93         4.23 o                         
 -11   3   8          0.21         -5.15        10.57 o                         
 -10   3   8         79.00         62.43        14.79 o                         
 -10   3   8         59.20         56.65         8.72 o                         
 -10   3   8         24.20         18.62         6.06 o                         
  -9   3   8          9.58         -2.84        13.86 o                         
  -9   3   8          1.54         -0.64         4.40 o                         
  -9   3   8          3.76          3.54         5.18 o                         
  -8   3   8          4.48         19.24         9.57 o                         
  -8   3   8          0.08         -2.59         3.27 o                         
  -8   3   8          0.19          0.90         3.67 o                         
  -7   3   8         27.87         22.69         4.23 o                         
  -7   3   8         89.59         93.12        10.85 o                         
  -7   3   8         68.19         69.62         6.45 o                         
  -6   3   8         19.61         20.79         4.07 o                         
  -6   3   8         47.97         43.52         4.61 o                         
  -6   3   8         48.43         38.11         9.75 o                         
  -5   3   8         10.85         17.62         6.94 o                         
  -5   3   8         26.54         27.78         4.12 o                         
  -5   3   8         27.94         30.32         9.57 o                         
  -4   3   8         24.94          2.66         9.08 o                         
  -4   3   8         22.94         18.87         4.24 o                         
  -4   3   8          9.38          8.62         3.51 o                         
  -3   3   8         15.23         14.92         3.00 o                         
  -3   3   8         37.25         27.85         4.05 o                         
  -3   3   8        192.69        211.51        18.32 o                         
  -2   3   8        380.30        391.36        11.09 o                         
  -2   3   8        155.44        148.96         6.84 o                         
  -2   3   8        395.53        439.63        24.29 o                         
  -1   3   8         14.28          6.95         7.65 o                         
  -1   3   8          2.01          4.09         3.36 o                         
  -1   3   8          4.91          2.85         3.16 o                         
   0   3   8         14.27         20.64         7.00 o                         
   0   3   8          3.42          0.46         5.60 o                         
   0   3   8          1.40          0.07         2.93 o                         
   1   3   8         20.73         30.14         9.56 o                         
   1   3   8          0.46         -0.09         2.85 o                         
   1   3   8          1.13          0.61         4.00 o                         
   2   3   8         52.35         60.37         5.60 o                         
   2   3   8         21.40         22.57         4.79 o                         
   2   3   8         80.22         70.06        15.43 o                         
   3   3   8         10.49         14.59         3.97 o                         
   3   3   8         10.57         22.18         9.09 o                         
   3   3   8          4.29          9.51         4.03 o                         
   4   3   8         14.24         12.76         4.99 o                         
   4   3   8          5.82          5.45         5.35 o                         
   4   3   8         15.78         13.76         7.18 o                         
   5   3   8         48.43         55.09         8.12 o                         
   5   3   8         72.63         70.39        10.06 o                         
   5   3   8         19.80         15.81         6.16 o                         
   6   3   8         39.77         35.65         5.53 o                         
   6   3   8         97.30         84.65         8.63 o                         
   6   3   8         97.51        105.54         9.12 o                         
   7   3   8         93.70         92.41         8.97 o                         
   7   3   8         11.41          5.23        11.12 o                         
   7   3   8          4.66          4.21         4.28 o                         
   8   3   8        131.42         91.63        10.88 o                         
   8   3   8        132.44        131.58        11.19 o                         
   8   3   8         53.71         47.66         6.18 o                         
   9   3   8         10.42         14.04         8.02 o                         
   9   3   8         29.48         38.36        14.81 o                         
   9   3   8         25.50         17.95        10.09 o                         
  10   3   8         17.93         16.46        15.04 o                         
  11   3   8          9.15         -3.27        11.66 o                         
  12   3   8          0.31          4.75        10.80 o                         
  13   3   8         37.48         35.13        12.05 o                         
  14   3   8         11.12         22.48        12.58 o                         
  14   3   8          4.54          4.01         8.58 o                         
 -18   4   8          1.54          8.40        11.83 o                         
 -17   4   8         20.94         43.71        11.87 o                         
 -15   4   8         17.19         32.67        15.48 o                         
 -14   4   8          3.09         -3.08        14.54 o                         
 -13   4   8         21.93         -2.78         9.04 o                         
 -12   4   8          2.45          6.88         7.48 o                         
 -12   4   8          6.66         -2.57        11.10 o                         
 -11   4   8         54.06         36.12         9.36 o                         
 -10   4   8          0.60          2.84         8.75 o                         
 -10   4   8          0.03          4.49         5.67 o                         
  -9   4   8         34.09         31.57        10.87 o                         
  -9   4   8         15.26         15.97         4.70 o                         
  -9   4   8          6.24          8.25         8.10 o                         
  -8   4   8          0.84          2.74         7.38 o                         
  -8   4   8          2.06          9.66         4.10 o                         
  -8   4   8          3.87         -8.12        14.43 o                         
  -7   4   8        124.33        110.35        12.23 o                         
  -7   4   8         65.18         52.52         6.69 o                         
  -6   4   8        155.71        134.85         8.14 o                         
  -6   4   8        234.54        220.72        11.38 o                         
  -6   4   8         63.64         56.80        10.98 o                         
  -5   4   8        137.50        133.09        10.00 o                         
  -5   4   8         27.57         27.20         5.56 o                         
  -5   4   8         67.45         61.02         6.55 o                         
  -4   4   8         58.03         54.68         6.62 o                         
  -4   4   8        124.87        130.08         9.71 o                         
  -4   4   8         23.72         37.62         9.63 o                         
  -3   4   8        106.77        119.18         8.17 o                         
  -3   4   8         43.64         50.53         6.85 o                         
  -3   4   8        128.87        126.03        11.59 o                         
  -2   4   8         97.72        108.81         8.44 o                         
  -2   4   8         22.10         20.51         5.11 o                         
  -2   4   8         54.08         51.73         6.61 o                         
  -1   4   8         66.84         78.07         7.17 o                         
  -1   4   8        187.24        217.83         8.67 o                         
  -1   4   8        163.52        189.14        15.13 o                         
   0   4   8        198.97        211.67        10.07 o                         
   0   4   8        171.40        187.31        10.29 o                         
   0   4   8         70.06         63.15         6.48 o                         
   1   4   8        256.50        248.46         9.29 o                         
   1   4   8        192.86        192.58        15.91 o                         
   1   4   8         78.83         77.68         6.81 o                         
   2   4   8         59.15         45.58         6.34 o                         
   2   4   8        171.36        149.67         7.96 o                         
   3   4   8          4.45          3.55         7.36 o                         
   3   4   8          1.82          0.53         4.20 o                         
   3   4   8          5.29          1.33         7.93 o                         
   4   4   8         18.82         14.24         4.82 o                         
   4   4   8         46.06         61.67        12.13 o                         
   4   4   8         52.29         54.13         9.04 o                         
   5   4   8          1.41          6.91         7.22 o                         
   5   4   8          0.57         -4.79         4.79 o                         
   6   4   8         81.48         65.35         8.66 o                         
   6   4   8         29.14         27.68        11.50 o                         
   7   4   8         11.29         23.95        11.24 o                         
   7   4   8          4.21         -1.37         6.69 o                         
   8   4   8         45.53         58.41        15.45 o                         
   9   4   8          1.73         -6.91        10.99 o                         
  10   4   8         28.86         33.07        12.60 o                         
  11   4   8          0.03         -7.61         9.64 o                         
  12   4   8         45.99         42.86        10.26 o                         
  13   4   8          3.70         19.59        13.98 o                         
 -17   5   8          6.25         -2.86        11.37 o                         
 -16   5   8          0.98          3.52         8.87 o                         
 -16   5   8          4.77          9.17        15.62 o                         
 -15   5   8         14.52          9.99         8.59 o                         
 -14   5   8          1.95         -3.81        13.13 o                         
 -13   5   8         10.22         20.95        13.08 o                         
 -12   5   8          7.06         27.85        16.26 o                         
 -11   5   8         56.03         39.65         9.67 o                         
 -10   5   8          1.92          1.47        11.54 o                         
 -10   5   8          0.45         -0.68         6.47 o                         
  -9   5   8          0.52          2.90        11.10 o                         
  -9   5   8          0.16         -3.31         6.59 o                         
  -8   5   8          0.98         -2.12         3.60 o                         
  -8   5   8          0.40          0.59         8.04 o                         
  -8   5   8         40.28         33.62        16.04 o                         
  -7   5   8         64.95         55.49        12.21 o                         
  -7   5   8         55.39         54.09         6.67 o                         
  -6   5   8         42.60         33.85        11.75 o                         
  -6   5   8          0.53         -2.16         4.05 o                         
  -5   5   8        422.82        443.85        15.33 o                         
  -5   5   8        425.56        447.39        19.54 o                         
  -4   5   8          1.27          2.08         4.83 o                         
  -4   5   8          6.06          3.19        11.59 o                         
  -4   5   8          3.10          4.45         4.39 o                         
  -3   5   8        254.26        274.45         9.99 o                         
  -3   5   8        622.07        640.69        18.78 o                         
  -3   5   8        636.29        661.34        21.96 o                         
  -2   5   8         34.77         31.95         4.85 o                         
  -2   5   8        289.03        292.01        19.71 o                         
  -2   5   8         14.21         16.74         4.98 o                         
  -1   5   8          2.97         12.05         4.87 o                         
  -1   5   8          8.52         22.73        13.03 o                         
  -1   5   8          7.26         10.63         5.33 o                         
   0   5   8        179.51        192.23         8.83 o                         
   0   5   8          2.74         16.63         5.09 o                         
   1   5   8        103.14        104.82         8.11 o                         
   1   5   8         42.07         39.43         7.89 o                         
   2   5   8         46.02         49.03         8.30 o                         
   2   5   8          9.56         10.73         4.88 o                         
   3   5   8         96.55         81.13         9.90 o                         
   3   5   8         39.30         35.55         5.26 o                         
   3   5   8         96.15         88.01        13.85 o                         
   4   5   8          0.35         -5.90         5.90 o                         
   4   5   8          0.94          5.20         7.47 o                         
   5   5   8          3.76          9.24        10.69 o                         
   5   5   8          1.46          1.94         6.53 o                         
   6   5   8         66.49        123.31        17.18 o                         
   6   5   8         52.33         68.23        14.17 o                         
   7   5   8         16.11         11.45         9.51 o                         
   8   5   8         14.50         12.42         9.50 o                         
   9   5   8          0.83         -2.07         9.71 o                         
  10   5   8          5.94         13.44        10.17 o                         
  10   5   8          0.00         -6.83         6.83 o                         
  11   5   8          9.69         18.55        10.69 o                         
  11   5   8          3.80          1.31         8.36 o                         
  12   5   8          0.08          6.69        10.67 o                         
  12   5   8          2.75         -1.35        23.23 o                         
 -14   6   8          0.97          4.94         8.30 o                         
 -13   6   8          6.47         -7.57        22.19 o                         
 -13   6   8          3.22          0.45         7.90 o                         
 -12   6   8          8.18         12.22        21.51 o                         
 -12   6   8          2.57          8.86         8.24 o                         
 -11   6   8          3.37         -1.79         9.85 o                         
 -11   6   8         10.16          4.00        20.24 o                         
 -11   6   8          8.24          0.91         7.64 o                         
 -10   6   8         11.39         16.50        20.06 o                         
 -10   6   8         11.02         12.46         8.15 o                         
  -9   6   8         19.39         26.48         9.39 o                         
  -9   6   8         23.54         26.70        15.48 o                         
  -8   6   8          0.14          7.90         7.45 o                         
  -8   6   8          1.10         -5.19        16.05 o                         
  -7   6   8         32.51         59.46        20.63 o                         
  -7   6   8         28.73         18.82         8.37 o                         
  -6   6   8        103.88        107.77         9.36 o                         
  -6   6   8        144.82        140.67        23.45 o                         
  -5   6   8          0.51          3.96         4.88 o                         
  -4   6   8         94.37        106.84        18.53 o                         
  -4   6   8         88.75         86.59         8.21 o                         
  -3   6   8          0.09          6.71         8.00 o                         
  -3   6   8         15.94         11.65         9.90 o                         
  -2   6   8         38.81         48.39         8.67 o                         
  -2   6   8         15.85          8.64         6.94 o                         
  -1   6   8          5.61         13.55         5.20 o                         
  -1   6   8         50.01         60.92        11.30 o                         
   0   6   8          0.21          3.70         7.49 o                         
   0   6   8          0.00          1.11         4.34 o                         
   1   6   8         40.94         35.93         6.15 o                         
   1   6   8        142.63        138.36        13.76 o                         
   2   6   8         20.99         31.18        14.86 o                         
   2   6   8          3.78         10.70         7.46 o                         
   3   6   8          0.96         -4.92         6.51 o                         
   3   6   8          2.40         17.16        13.52 o                         
   4   6   8         18.08         14.83        11.16 o                         
   4   6   8          4.15          1.82         7.15 o                         
   5   6   8          5.40          9.95        11.85 o                         
   5   6   8          0.36         -1.85         7.45 o                         
   6   6   8          8.07         13.47        11.64 o                         
   6   6   8          1.92         -1.80         7.99 o                         
   6   6   8          4.70         10.64        10.48 o                         
   7   6   8         14.76         22.22        10.37 o                         
   7   6   8          5.60         -5.50         7.91 o                         
   8   6   8          3.24         10.48         8.68 o                         
   8   6   8          9.25          2.55        10.31 o                         
   9   6   8          0.74         21.41        10.86 o                         
   9   6   8          0.14         -6.75         7.67 o                         
  10   6   8          1.67         20.55        23.86 o                         
  10   6   8          0.45          0.83         8.59 o                         
  11   6   8          0.13         -3.55         5.78 o                         
  11   6   8          0.33         -1.41         6.46 o                         
 -13   7   8          0.21        -10.46        24.87 o                         
 -13   7   8          0.20          8.56         9.63 o                         
 -12   7   8         13.38         21.83        10.49 o                         
 -12   7   8         18.26         35.89        24.56 o                         
 -11   7   8          0.36         -3.30         8.18 o                         
 -11   7   8          0.36          5.52        23.31 o                         
 -10   7   8         12.72          7.83         9.15 o                         
 -10   7   8         12.72          7.74        22.23 o                         
  -9   7   8          6.04         20.80        21.94 o                         
  -9   7   8          0.00          0.15         7.78 o                         
  -8   7   8         20.24         21.10        22.16 o                         
  -8   7   8          6.10          6.36         9.10 o                         
  -7   7   8         15.04         17.51        16.00 o                         
  -7   7   8          1.94         12.59         8.70 o                         
  -6   7   8         31.71         43.06        13.05 o                         
  -6   7   8         30.14         33.39         9.94 o                         
  -5   7   8         68.22         56.70        16.89 o                         
  -5   7   8         11.75          7.32         7.99 o                         
  -4   7   8          0.12          0.65         6.72 o                         
  -4   7   8         12.78          8.30        16.51 o                         
  -3   7   8         64.77         79.60        17.97 o                         
  -3   7   8         49.37         44.02         9.46 o                         
  -2   7   8         57.87         44.37         9.25 o                         
  -2   7   8         15.41         14.78         7.58 o                         
  -1   7   8         31.03         30.00        11.24 o                         
  -1   7   8         12.66         11.22         7.47 o                         
   0   7   8        142.96        167.02        14.67 o                         
   0   7   8         56.47         55.11        10.55 o                         
   1   7   8         16.15         11.36        12.64 o                         
   1   7   8          1.57          3.25         7.37 o                         
   2   7   8         32.84         29.33        12.93 o                         
   2   7   8         13.10          9.57         8.08 o                         
   3   7   8         14.14          4.69         7.78 o                         
   3   7   8         37.09         13.47        13.03 o                         
   4   7   8         14.78         24.16        12.87 o                         
   4   7   8          6.04          9.76         8.38 o                         
   5   7   8          5.21         12.56        10.91 o                         
   5   7   8          0.01         12.46         8.73 o                         
   6   7   8          0.00         -0.76         8.26 o                         
   6   7   8          0.15          1.67        11.12 o                         
   7   7   8         17.41         20.36        13.83 o                         
   7   7   8          4.88         15.75         9.94 o                         
   8   7   8          0.11         19.07        25.07 o                         
 -10   8   8          3.62          0.88         8.65 o                         
  -9   8   8          2.58         14.57        24.47 o                         
  -9   8   8          0.17         11.84         8.51 o                         
  -8   8   8         36.98         64.84        25.93 o                         
  -7   8   8         23.63         46.72        25.44 o                         
  -7   8   8         13.58         21.62        10.07 o                         
  -6   8   8         16.65         18.46         9.73 o                         
  -5   8   8         42.09         65.10        12.38 o                         
  -5   8   8         46.63         80.60        18.95 o                         
  -4   8   8         30.55         27.13        17.29 o                         
  -4   8   8          0.31          1.66         8.05 o                         
  -3   8   8         20.61         31.77        18.80 o                         
  -2   8   8         46.48         46.79        18.82 o                         
  -1   8   8         74.12        104.67        18.81 o                         
  -1   8   8         30.24         26.04         9.23 o                         
   0   8   8          4.54         13.32         8.39 o                         
   0   8   8         28.31         68.78        17.82 o                         
   1   8   8         71.28         84.15        14.71 o                         
   1   8   8         26.35         28.37        10.03 o                         
   2   8   8         30.15         64.18        15.20 o                         
   2   8   8         10.06         20.69         9.91 o                         
   3   8   8         81.99         75.39        15.62 o                         
   3   8   8         32.81         17.83         8.78 o                         
   4   8   8          5.95          4.69        13.90 o                         
   5   8   8          3.41         -1.18        12.06 o                         
   5   8   8          1.39          2.92         6.89 o                         
   5   8   8          4.89         19.64        18.72 o                         
 -19   1   9          2.32          0.23        14.41 o                         
 -18   1   9         14.14         29.32        10.73 o                         
 -17   1   9         58.37         93.28        12.03 o                         
 -16   1   9         10.38          9.85         9.85 o                         
 -15   1   9         38.67         47.35        10.43 o                         
 -14   1   9         10.45         11.84         9.92 o                         
 -13   1   9        109.31         98.51        16.07 o                         
 -12   1   9         21.97         20.73        12.81 o                         
 -11   1   9        186.25        183.84        11.53 o                         
 -10   1   9         67.85         61.06         8.85 o                         
  -9   1   9         51.34         42.30         6.24 o                         
  -8   1   9         52.56         44.65         5.92 o                         
  -7   1   9        219.41        212.63         8.27 o                         
  -6   1   9          9.33          2.48         5.32 o                         
  -5   1   9        119.56        113.73         6.66 o                         
  -4   1   9         97.01         97.71         6.62 o                         
  -3   1   9         21.36         15.75         5.22 o                         
  -2   1   9         24.32         17.46         5.40 o                         
  -1   1   9         70.68         61.63         6.29 o                         
   0   1   9        209.50        230.11         8.55 o                         
   1   1   9          3.99          9.47         5.38 o                         
   2   1   9        253.40        260.59         9.05 o                         
   3   1   9        107.71        118.67         6.86 o                         
   4   1   9         74.10         74.16         6.56 o                         
   5   1   9        107.69         82.73         7.08 o                         
   6   1   9        100.78         90.70         6.74 o                         
   7   1   9         20.56         28.96         9.28 o                         
   8   1   9         72.38         62.39         6.99 o                         
   9   1   9         24.88         28.18         8.28 o                         
  10   1   9         15.88         17.84         8.31 o                         
  11   1   9         16.65         12.48         7.72 o                         
  12   1   9         23.89         25.21         8.39 o                         
 -19   2   9          0.24         12.13        16.02 o                         
 -18   2   9         29.47         39.98        16.42 o                         
 -17   2   9          7.80          4.78        15.37 o                         
 -16   2   9          9.94         19.56        10.36 o                         
 -15   2   9         45.78         42.63         9.96 o                         
 -14   2   9         13.43         16.35         9.89 o                         
 -13   2   9          7.55         12.72        13.46 o                         
 -12   2   9         25.16         32.09         8.57 o                         
 -11   2   9         73.28         47.14         7.45 o                         
 -10   2   9          9.16          5.99         6.74 o                         
  -9   2   9        368.42        348.18        14.53 o                         
  -8   2   9         42.92         32.46         8.82 o                         
  -7   2   9        300.59        312.69         9.79 o                         
  -6   2   9        205.16        208.30         8.38 o                         
  -5   2   9        156.22        147.62         7.52 o                         
  -4   2   9         68.68         64.75         6.30 o                         
  -3   2   9        116.21        124.12         7.20 o                         
  -2   2   9        129.72        125.42         7.18 o                         
  -1   2   9         34.14         32.86         5.85 o                         
   0   2   9        276.05        269.53         9.15 o                         
   1   2   9        323.85        324.44        10.09 o                         
   2   2   9        209.37        200.41         8.45 o                         
   3   2   9         28.19         30.79         6.59 o                         
   4   2   9        268.96        232.71        11.81 o                         
   5   2   9          5.26         -4.57         7.80 o                         
   6   2   9        118.75         99.30         7.05 o                         
   7   2   9         11.99          4.56         8.13 o                         
   8   2   9         16.86          6.53        10.68 o                         
   9   2   9         20.57         24.19         7.23 o                         
  10   2   9         90.48         93.94         9.87 o                         
  11   2   9         21.24         36.41        11.70 o                         
  12   2   9          8.91         15.44        11.95 o                         
  13   2   9         25.95         22.64        12.28 o                         
  14   2   9          0.15         -3.65        13.60 o                         
 -18   3   9         41.70         28.36        17.46 o                         
 -17   3   9          8.40         23.13        15.50 o                         
 -16   3   9         13.16         28.44        14.78 o                         
 -15   3   9         21.82          8.23         9.97 o                         
 -14   3   9          2.66         11.37        13.64 o                         
 -13   3   9         11.21          8.13        12.88 o                         
 -12   3   9         81.62         81.23         9.52 o                         
 -11   3   9         13.07         15.06         6.99 o                         
 -10   3   9         69.79         63.04         7.77 o                         
  -9   3   9        138.68        136.78         9.09 o                         
  -8   3   9        473.13        509.95        14.73 o                         
  -7   3   9         21.81         20.09         9.02 o                         
  -6   3   9        140.12        144.00        11.18 o                         
  -5   3   9         54.27         51.95         6.40 o                         
  -4   3   9         70.09         70.40         6.57 o                         
  -3   3   9        143.17        152.08         7.94 o                         
  -2   3   9        267.69        281.24         9.47 o                         
  -1   3   9         50.57         44.08         6.14 o                         
   0   3   9        131.26        128.98         8.07 o                         
   1   3   9        276.63        259.22        10.25 o                         
   2   3   9         15.42         15.13         7.29 o                         
   3   3   9        375.01        369.86        10.63 o                         
   4   3   9        158.82        150.75         7.63 o                         
   5   3   9         81.31         71.61         6.21 o                         
   6   3   9          5.57         -2.44         7.48 o                         
   7   3   9        199.65        172.48        10.01 o                         
   8   3   9          5.81          3.67         8.55 o                         
   9   3   9          4.14          7.21         9.66 o                         
  10   3   9         19.60         23.66        15.33 o                         
  11   3   9         30.11         15.98        15.89 o                         
  12   3   9          5.91          5.92        13.65 o                         
 -16   4   9          1.21         22.72        16.05 o                         
 -15   4   9         14.95         12.60        14.89 o                         
 -14   4   9         29.11         43.66        15.61 o                         
 -13   4   9          0.50         -3.26        13.39 o                         
 -12   4   9         35.70         40.98        14.58 o                         
 -11   4   9         59.15         64.61        15.05 o                         
 -10   4   9          3.23          5.93         8.01 o                         
  -9   4   9         22.63         -9.94         9.94 o                         
  -8   4   9        338.55        360.50        15.05 o                         
  -7   4   9        381.44        410.69        16.18 o                         
  -6   4   9         52.72         63.90         9.20 o                         
  -5   4   9        205.62        178.11        16.25 o                         
  -4   4   9         13.80          2.00        11.93 o                         
  -3   4   9         49.92         61.08         9.25 o                         
  -2   4   9        118.67        147.68         8.76 o                         
  -1   4   9          7.29          1.95         6.28 o                         
   0   4   9        399.88        419.64        13.54 o                         
   1   4   9        100.84        108.64         8.16 o                         
   2   4   9        250.06        269.64         9.38 o                         
   3   4   9        140.66        148.99         7.50 o                         
   4   4   9         42.27         36.35         7.93 o                         
   5   4   9          5.33          9.69         6.57 o                         
   6   4   9        143.85        131.25         9.60 o                         
   7   4   9         17.32         16.05        10.73 o                         
   8   4   9          0.78         27.45        14.89 o                         
   9   4   9         23.91         23.93        10.60 o                         
  10   4   9         33.07         61.11        15.00 o                         
  11   4   9          1.23         -4.46        13.13 o                         
 -14   5   9          2.56         -2.74        14.62 o                         
 -13   5   9         40.73         52.20        15.68 o                         
 -12   5   9          0.80         24.20        13.59 o                         
 -11   5   9         34.25         32.42        15.13 o                         
 -10   5   9         27.56         17.88        13.29 o                         
  -9   5   9         44.76         55.86        14.97 o                         
  -7   5   9         12.21          8.30         8.30 o                         
  -6   5   9         21.45         18.56         7.58 o                         
  -5   5   9         85.94         96.27         8.76 o                         
  -4   5   9         54.30         60.45         8.59 o                         
  -3   5   9         17.22         18.59        10.19 o                         
  -2   5   9         29.52         26.88        16.51 o                         
  -1   5   9        104.65         95.92        10.16 o                         
   0   5   9        130.26        148.74         8.35 o                         
   1   5   9         18.26         22.02         6.23 o                         
   2   5   9          7.07         20.66         8.88 o                         
   3   5   9         62.66         57.28         7.59 o                         
   4   5   9         90.01         85.92         8.04 o                         
   5   5   9         18.92         24.19        10.72 o                         
   6   5   9         82.77         88.27        16.38 o                         
   7   5   9          0.34          4.58        11.25 o                         
   8   5   9         73.03         76.59        12.21 o                         
   9   5   9          5.40          0.80        11.94 o                         
  10   5   9         54.48         42.71        20.68 o                         
  11   5   9         15.83         11.42        14.36 o                         
 -12   6   9         45.01         55.91        16.07 o                         
 -11   6   9         13.44         -2.72        13.85 o                         
 -10   6   9         11.69         10.61        13.30 o                         
  -9   6   9          9.09         -4.64         9.83 o                         
  -8   6   9          9.89         18.24        10.68 o                         
  -7   6   9         11.03         14.81        10.75 o                         
  -6   6   9         16.64         19.33        10.66 o                         
  -5   6   9         16.36         10.82         7.67 o                         
  -4   6   9          7.53          3.27         9.95 o                         
  -3   6   9        125.55        119.94        12.24 o                         
  -2   6   9         51.79         44.37         8.53 o                         
  -1   6   9         16.98          4.13        10.86 o                         
   0   6   9         14.46          7.64         9.25 o                         
   1   6   9          6.81         11.28        10.96 o                         
   2   6   9         20.37         10.79        10.55 o                         
   3   6   9         20.10         22.70        11.58 o                         
   4   6   9         14.26         19.55        11.93 o                         
   5   6   9         27.24         27.94        11.81 o                         
   6   6   9         24.29         15.94        11.68 o                         
   7   6   9         36.63         47.21        13.07 o                         
   8   6   9          0.27         10.09        19.56 o                         
   9   6   9         48.94         57.23        22.50 o                         
 -10   7   9         30.02         32.01        16.36 o                         
  -9   7   9          6.61         18.57        15.40 o                         
  -7   7   9         17.93         33.39        19.45 o                         
  -6   7   9         24.85          7.98        10.15 o                         
  -5   7   9          0.75         -8.48        10.34 o                         
  -4   7   9          7.74          6.06        10.20 o                         
  -3   7   9          1.33          7.59         8.36 o                         
  -2   7   9          2.77         16.94        12.19 o                         
  -1   7   9          6.59         -0.36        11.74 o                         
   0   7   9          1.27          7.15        11.85 o                         
   1   7   9         10.71         13.06        10.49 o                         
   2   7   9         15.97         20.91        10.73 o                         
   3   7   9          0.77         -1.50        11.64 o                         
   4   7   9         15.94         14.81        12.24 o                         
   5   7   9         48.54         40.72        13.17 o                         
   6   7   9         30.48         49.81        21.88 o                         
  -7   8   9          0.69          4.90         6.97 o                         
  -6   8   9          2.83         16.27        14.81 o                         
  -5   8   9          1.19         17.05        11.62 o                         
  -4   8   9          4.66         12.51        20.61 o                         
  -3   8   9         17.87          0.49        21.05 o                         
  -2   8   9         30.44         62.83        23.90 o                         
  -1   8   9          9.15         38.39        22.59 o                         
   0   8   9          2.53         14.70        13.41 o                         
   1   8   9          1.27        -14.76        15.75 o                         
 -18   0  10         12.97         16.34        15.36 o                         
 -17   0  10          1.88         -2.30        15.25 o                         
 -16   0  10          5.59          8.90        15.71 o                         
 -15   0  10        307.20        389.55        25.84 o                         
 -14   0  10         81.58        107.21        17.58 o                         
 -13   0  10        221.73        254.32        20.56 o                         
 -12   0  10         59.79         58.47        15.59 o                         
 -11   0  10         77.77         71.69         9.90 o                         
 -10   0  10        189.07        204.50        12.33 o                         
  -9   0  10         76.69         48.18        14.48 o                         
  -6   0  10         37.52         38.34        10.83 o                         
  -5   0  10        411.46        446.93        23.35 o                         
  -4   0  10        160.48        179.83        12.18 o                         
  -3   0  10        648.45        687.80        21.79 o                         
  -2   0  10         96.36         87.76         9.59 o                         
  -1   0  10        178.75        199.05        19.01 o                         
   0   0  10         88.11        100.70        16.74 o                         
   1   0  10        368.04        386.71        24.11 o                         
   2   0  10        126.24        136.96        15.23 o                         
   3   0  10        121.83        129.56        15.34 o                         
   4   0  10        360.76        375.98        23.23 o                         
   5   0  10        189.94        201.31        17.94 o                         
   6   0  10         26.60         12.33         9.78 o                         
   7   0  10        105.19        108.69        11.77 o                         
   8   0  10        157.26        159.13        13.21 o                         
   9   0  10        125.99        143.85        13.60 o                         
  10   0  10         10.82          6.95        14.16 o                         
  11   0  10          1.83         -4.07        14.23 o                         
  12   0  10          7.32          0.30        15.04 o                         
 -18   1  10          6.49         14.71        11.53 o                         
 -17   1  10          4.30         12.92        11.19 o                         
 -16   1  10         29.06         29.07        10.94 o                         
 -15   1  10          7.25         21.69        10.97 o                         
 -14   1  10        177.03        160.59        13.23 o                         
 -13   1  10         28.50         34.87        11.23 o                         
 -12   1  10        181.59        173.05        10.04 o                         
 -11   1  10          4.24          5.45         9.94 o                         
 -10   1  10         53.34         58.05         8.18 o                         
  -9   1  10         26.68         24.94         7.52 o                         
  -8   1  10        109.14         96.40         8.02 o                         
  -7   1  10         69.35         65.98        12.51 o                         
  -6   1  10         67.05         49.09        12.08 o                         
  -5   1  10         38.98         28.49        10.60 o                         
  -4   1  10        394.87        413.35        16.59 o                         
  -3   1  10        625.79        708.87        22.05 o                         
  -2   1  10        261.22        262.38        20.38 o                         
  -1   1  10         22.73         24.10        14.68 o                         
   0   1  10         64.80         64.36        15.28 o                         
   1   1  10         28.83         21.02         9.11 o                         
   2   1  10        239.89        264.80        14.02 o                         
   3   1  10         63.29         51.02         7.29 o                         
   4   1  10         43.72         40.75         8.39 o                         
   5   1  10          1.94          7.96         9.03 o                         
   6   1  10        158.36        158.37        10.16 o                         
   7   1  10         21.66         34.93        10.52 o                         
   8   1  10        142.30        102.85         9.50 o                         
   9   1  10         10.66          1.72         8.10 o                         
  10   1  10         28.65         47.13        12.11 o                         
  11   1  10          9.39          3.93        11.02 o                         
  12   1  10          2.82         13.80        14.71 o                         
 -18   2  10          3.72          4.00        15.86 o                         
 -17   2  10          0.99          3.56        10.52 o                         
 -16   2  10         12.13          9.64        10.26 o                         
 -15   2  10         40.14         39.67        11.00 o                         
 -14   2  10         74.61         57.48        11.70 o                         
 -13   2  10         69.35         56.08         8.50 o                         
 -12   2  10         38.19         27.24        10.89 o                         
 -11   2  10        106.59        108.79        12.15 o                         
 -10   2  10         35.68         10.57        10.03 o                         
  -9   2  10         37.44         31.09         7.78 o                         
  -8   2  10         50.11         37.28         6.41 o                         
  -7   2  10        142.98        133.40         8.73 o                         
  -6   2  10         14.99         16.36         6.91 o                         
  -5   2  10        409.49        424.28        16.22 o                         
  -4   2  10        185.00        161.48        14.89 o                         
  -2   2  10        349.52        363.92        23.61 o                         
  -1   2  10        289.63        293.09        21.33 o                         
   0   2  10         36.55         39.44         8.36 o                         
   1   2  10        128.60        118.94         9.38 o                         
   2   2  10         64.45         58.77         8.59 o                         
   3   2  10         31.22         39.13         6.84 o                         
   4   2  10         36.30         37.36         6.99 o                         
   5   2  10         65.85         57.53         7.37 o                         
   6   2  10         66.31         56.03         7.56 o                         
   7   2  10         46.35         45.12         8.58 o                         
   8   2  10        148.25        164.01        10.87 o                         
   9   2  10         57.15         48.27         9.46 o                         
  10   2  10         25.34         22.03         8.83 o                         
  11   2  10          2.35         24.12        12.41 o                         
  12   2  10          6.68        -13.35        18.76 o                         
 -16   3  10          7.79         24.18        16.91 o                         
 -15   3  10         44.51         42.91        12.03 o                         
 -14   3  10          3.14          0.20        10.61 o                         
 -13   3  10          3.02          4.77        10.39 o                         
 -12   3  10         19.84         12.58        10.87 o                         
 -11   3  10         95.34         94.53         9.04 o                         
 -10   3  10          0.72          2.37         7.43 o                         
  -9   3  10         27.29         30.18         7.85 o                         
  -8   3  10         99.46        101.78        10.58 o                         
  -7   3  10         65.20         49.50         6.94 o                         
  -6   3  10         21.00         10.97         6.14 o                         
  -5   3  10        118.11        127.98         9.33 o                         
  -4   3  10         64.61         58.76         9.43 o                         
  -3   3  10         17.65          8.76         8.39 o                         
  -2   3  10        157.89        153.13         9.36 o                         
  -1   3  10        172.56        189.41         8.90 o                         
   0   3  10         27.42         21.54         6.41 o                         
   1   3  10        152.78        144.25         8.44 o                         
   2   3  10         45.63         39.02         6.91 o                         
   3   3  10         33.57         28.51         6.61 o                         
   4   3  10          0.34          4.29         7.25 o                         
   5   3  10         66.84         53.12         8.48 o                         
   6   3  10         44.68         56.06         8.54 o                         
   7   3  10          5.96         13.73         7.45 o                         
   8   3  10          6.77          4.78         8.22 o                         
   9   3  10        108.37        107.77        18.27 o                         
  10   3  10          7.11         -0.57        15.27 o                         
 -15   4  10         11.48          7.97        16.21 o                         
 -14   4  10          7.81         18.19        16.85 o                         
 -13   4  10         26.45         17.02        11.60 o                         
 -12   4  10          8.44         -5.61        10.58 o                         
 -11   4  10         25.95         32.78        11.42 o                         
 -10   4  10        128.38        123.94         9.72 o                         
  -9   4  10         18.47          4.97         7.91 o                         
  -8   4  10         98.86         96.15         9.32 o                         
  -7   4  10          9.31          4.50        10.67 o                         
  -6   4  10         99.83         93.17        11.97 o                         
  -5   4  10         37.01         39.04        10.84 o                         
  -4   4  10         70.75         83.08         7.42 o                         
  -3   4  10          4.72         -6.11         6.11 o                         
  -2   4  10         57.94         48.63         7.64 o                         
  -1   4  10         88.86         62.74         8.31 o                         
   0   4  10        234.55        263.65        11.89 o                         
   1   4  10         15.17          9.59         6.42 o                         
   2   4  10        199.54        192.12         9.13 o                         
   3   4  10         37.12         30.79         8.14 o                         
   4   4  10        285.10        291.08        12.18 o                         
   5   4  10         55.44         61.75         8.59 o                         
   6   4  10         12.77         11.77         7.89 o                         
   7   4  10         34.83         27.35        11.20 o                         
   8   4  10         18.50          8.56        14.60 o                         
   9   4  10         27.76         31.58        11.62 o                         
 -13   5  10         12.65         -1.00        16.42 o                         
 -12   5  10          3.77         -1.70        15.75 o                         
 -11   5  10          5.84          9.81        11.52 o                         
 -10   5  10         19.85          8.94        11.47 o                         
  -9   5  10         52.33         59.94        12.43 o                         
  -8   5  10          6.52        -10.45        10.45 o                         
  -7   5  10         18.48         26.49        11.49 o                         
  -6   5  10         80.86         73.05         9.47 o                         
  -5   5  10        131.99        119.90        10.24 o                         
  -4   5  10          2.42         12.51         8.13 o                         
  -3   5  10         39.30         38.04         8.62 o                         
  -2   5  10          1.01          8.31         8.10 o                         
  -1   5  10         54.12         44.20         7.16 o                         
   0   5  10         34.24         39.37         8.04 o                         
   1   5  10         31.49         27.00         7.37 o                         
   2   5  10          2.71          8.85         7.32 o                         
   3   5  10         21.75         12.63         7.53 o                         
   4   5  10         21.04         21.81        11.09 o                         
   5   5  10          2.39         -7.87        10.74 o                         
   6   5  10          7.10          1.03        11.14 o                         
   7   5  10          5.19         -8.31        10.87 o                         
   9   5  10          1.35         -3.32         8.52 o                         
   9   5  10          0.55          4.66         8.89 o                         
 -11   6  10         18.15         24.43        16.13 o                         
 -10   6  10          5.28         23.75        12.16 o                         
  -9   6  10          2.67         15.01        12.04 o                         
  -8   6  10          9.49         11.22        11.20 o                         
  -7   6  10          5.24         23.09        17.23 o                         
  -6   6  10         27.09         21.33        10.47 o                         
  -5   6  10         19.47         21.95         8.06 o                         
  -4   6  10         72.04         68.69         8.96 o                         
  -3   6  10          0.04          3.83         7.55 o                         
  -2   6  10         45.83         45.98         8.47 o                         
  -1   6  10         12.09         17.20         9.45 o                         
   0   6  10         19.78         15.02        10.15 o                         
   1   6  10          8.67         -8.15        10.13 o                         
   2   6  10          4.17          0.72        10.56 o                         
   3   6  10          1.32         -6.24        10.32 o                         
   4   6  10          5.61         14.95        11.50 o                         
   5   6  10         31.90         52.19        16.49 o                         
   7   6  10          0.31          5.80         9.42 o                         
  -8   7  10          5.59         17.17        12.30 o                         
  -7   7  10          0.92          0.13        14.67 o                         
  -6   7  10          5.90          3.97        10.76 o                         
  -5   7  10          9.27         11.97        10.85 o                         
  -4   7  10          4.01         17.05        10.51 o                         
  -3   7  10          0.58         -7.03        10.36 o                         
  -2   7  10          4.42          4.62        10.10 o                         
  -1   7  10         15.12         19.01        10.63 o                         
   0   7  10         11.84         15.17        10.59 o                         
   1   7  10          1.77         -8.72        10.86 o                         
   2   7  10         11.43         40.73        17.60 o                         
   3   7  10          7.53         -3.44        16.72 o                         
 -17   1  11         18.55         25.28         7.88 o                         
 -17   1  11         45.39         49.71         8.79 o                         
 -16   1  11          7.01          3.89        12.19 o                         
 -15   1  11          0.28         10.95        12.36 o                         
 -14   1  11          2.22         -1.36        11.97 o                         
 -14   1  11          0.68         -5.38         7.10 o                         
 -13   1  11          8.70         -3.30         6.98 o                         
 -13   1  11         19.63         17.89        11.95 o                         
 -12   1  11         64.11         42.46        12.12 o                         
 -12   1  11          5.07          4.78         5.09 o                         
 -11   1  11          1.67         -2.99         4.68 o                         
 -11   1  11         23.44         25.84        11.58 o                         
 -10   1  11         17.08         14.97         5.58 o                         
 -10   1  11         18.49         12.92        11.71 o                         
  -9   1  11         11.38        -10.72        10.72 o                         
  -9   1  11          4.65          2.54         6.46 o                         
  -9   1  11         11.38         20.87         5.83 o                         
  -8   1  11          7.17          0.10        11.01 o                         
  -8   1  11          3.09          0.36         4.31 o                         
  -7   1  11         26.02         26.26         6.06 o                         
  -7   1  11         33.67         36.31        11.82 o                         
  -6   1  11          8.01         13.36        11.61 o                         
  -6   1  11          3.87          1.61         4.37 o                         
  -5   1  11         32.04         43.05        10.27 o                         
  -5   1  11         78.39         59.36         7.24 o                         
  -5   1  11         81.91         80.12        12.71 o                         
  -4   1  11          0.05         -4.53         6.73 o                         
  -4   1  11         37.67         48.53        17.93 o                         
  -4   1  11          0.12         -1.42         4.48 o                         
  -3   1  11          4.03          8.45         5.33 o                         
  -3   1  11          1.65          3.72         5.03 o                         
  -3   1  11          5.68         -6.85        10.90 o                         
  -2   1  11         91.89        103.18        13.01 o                         
  -2   1  11         37.56         30.32         6.62 o                         
  -2   1  11         91.93         87.39        10.06 o                         
  -1   1  11          8.63         18.88         8.60 o                         
  -1   1  11          3.53          7.43         4.75 o                         
  -1   1  11         40.67         55.95        17.47 o                         
   0   1  11         11.71          6.78        10.71 o                         
   0   1  11          4.14         -3.82         4.75 o                         
   1   1  11         29.37         28.86         7.80 o                         
   1   1  11          7.66          7.16         5.09 o                         
   2   1  11          4.08          2.19         4.56 o                         
   2   1  11         11.24         -1.70         7.44 o                         
   3   1  11          4.66         13.91         9.33 o                         
   3   1  11          0.00         -4.15         6.96 o                         
   3   1  11          0.00         -3.52         3.94 o                         
   4   1  11         10.43          2.25         7.87 o                         
   4   1  11          1.41         -0.83         4.28 o                         
   5   1  11         21.77         17.51         5.44 o                         
   5   1  11         53.95         55.92         8.71 o                         
   6   1  11         59.03         53.72         7.21 o                         
   6   1  11        146.50        155.00        10.31 o                         
   7   1  11         30.29         28.07         8.48 o                         
   7   1  11         10.93         10.99         6.98 o                         
   8   1  11          4.05         38.51        10.38 o                         
   8   1  11          1.54          0.80         7.15 o                         
   9   1  11          0.66         -4.21         9.62 o                         
  10   1  11         16.60         11.25        10.53 o                         
 -16   2  11         14.24         -6.93        16.79 o                         
 -16   2  11          5.31         -8.48         8.48 o                         
 -15   2  11          0.83          4.71        12.28 o                         
 -14   2  11          7.87         -3.59        12.40 o                         
 -14   2  11          4.25          7.62         7.71 o                         
 -13   2  11          0.23          5.27         7.44 o                         
 -13   2  11         45.79         42.05        12.97 o                         
 -12   2  11          7.17          0.15         7.16 o                         
 -12   2  11         26.00         19.39        11.59 o                         
 -11   2  11         57.90         65.51        11.42 o                         
 -11   2  11         65.55         47.16        12.41 o                         
 -10   2  11          7.30         -0.53        11.26 o                         
 -10   2  11          1.11          4.27         6.95 o                         
 -10   2  11          2.71          1.86         6.68 o                         
  -9   2  11        188.95        160.05        10.43 o                         
  -9   2  11        190.39        177.17        14.74 o                         
  -8   2  11          7.32          2.48         6.87 o                         
  -8   2  11          2.99          1.05         6.82 o                         
  -8   2  11          7.34          2.40         8.41 o                         
  -7   2  11        119.65        114.34        10.60 o                         
  -7   2  11         48.75         43.00         9.44 o                         
  -7   2  11        119.28        120.28        12.62 o                         
  -6   2  11          3.96         -6.81         6.81 o                         
  -6   2  11          4.03         -0.42         9.63 o                         
  -6   2  11          1.62          3.94         6.70 o                         
  -5   2  11         13.93         -0.34        10.01 o                         
  -5   2  11          3.48         10.26         7.61 o                         
  -5   2  11          1.42          3.30         7.89 o                         
  -4   2  11         11.50          8.28         9.84 o                         
  -4   2  11          0.01          3.66         6.66 o                         
  -4   2  11          0.04         -6.19         6.19 o                         
  -3   2  11         47.88         32.68         9.22 o                         
  -2   2  11         28.05         25.59         9.07 o                         
  -2   2  11         11.46          7.57         7.77 o                         
  -2   2  11         28.06         12.98         8.96 o                         
  -1   2  11         26.98         24.81         8.89 o                         
  -1   2  11         10.44         10.92         7.97 o                         
  -1   2  11         25.55         29.01         9.57 o                         
   0   2  11          0.16          1.35         7.54 o                         
   0   2  11          1.78          1.24         8.86 o                         
   0   2  11          0.06          8.15         7.00 o                         
   1   2  11         49.67         47.31         9.53 o                         
   1   2  11          0.37          5.01         7.16 o                         
   1   2  11          0.92          4.02         7.37 o                         
   2   2  11          3.05          5.97         8.91 o                         
   2   2  11          0.05          0.28         6.95 o                         
   2   2  11          0.02          7.49         7.41 o                         
   3   2  11         80.76         89.92         9.10 o                         
   3   2  11          1.44          3.76         5.01 o                         
   4   2  11         12.32          3.63         9.43 o                         
   4   2  11         11.21         26.27         9.24 o                         
   4   2  11          4.58          2.84         7.43 o                         
   5   2  11         42.39         32.61         7.64 o                         
   5   2  11          7.65          8.26         7.15 o                         
   6   2  11         49.00         43.77         7.72 o                         
   6   2  11         18.83         17.94         8.50 o                         
   7   2  11        111.57        140.43        14.29 o                         
   7   2  11         45.56         25.91         8.60 o                         
   8   2  11          3.62         -5.76         6.53 o                         
   8   2  11         10.59         11.75        11.38 o                         
   9   2  11          1.73          1.53        11.89 o                         
  10   2  11          3.04         -0.70        10.22 o                         
  10   2  11          8.36         14.34        18.55 o                         
 -16   3  11         12.99         14.44         8.37 o                         
 -16   3  11          5.31          4.97         7.33 o                         
 -15   3  11          9.14        -17.99        17.99 o                         
 -14   3  11          8.95          1.78        12.49 o                         
 -13   3  11          0.15         -3.12         8.39 o                         
 -13   3  11          1.80          4.52        12.24 o                         
 -12   3  11          8.62          1.36        12.13 o                         
 -12   3  11          4.82         -0.07         7.11 o                         
 -11   3  11          9.40         -3.73        12.27 o                         
 -11   3  11          0.45          2.84         8.76 o                         
 -11   3  11          1.10         -2.71         7.09 o                         
 -10   3  11        123.54        130.27        14.47 o                         
 -10   3  11        123.46        113.26         9.17 o                         
  -9   3  11         65.78         70.52        13.00 o                         
  -9   3  11          0.06         -5.94         5.94 o                         
  -8   3  11         66.15         59.97        12.63 o                         
  -8   3  11         66.13         57.75         7.51 o                         
  -7   3  11         54.58         49.39        12.54 o                         
  -7   3  11          2.96          3.60         4.81 o                         
  -7   3  11          1.21          1.38         7.92 o                         
  -6   3  11         50.10         51.69         9.58 o                         
  -6   3  11         46.85         32.90         8.92 o                         
  -5   3  11          7.55          9.18         7.62 o                         
  -5   3  11         53.21         35.35        10.91 o                         
  -5   3  11          3.09          0.85         6.49 o                         
  -4   3  11         84.35         81.01        12.45 o                         
  -4   3  11        207.00        216.15        11.98 o                         
  -4   3  11        206.38        222.26        17.12 o                         
  -3   3  11         48.80         49.37         8.09 o                         
  -2   3  11         85.88         89.96        10.11 o                         
  -2   3  11          1.52          4.77         8.06 o                         
  -2   3  11          0.62         15.57         7.97 o                         
  -1   3  11        114.80        114.94        10.73 o                         
  -1   3  11        111.71         84.02        12.37 o                         
  -1   3  11         45.66         32.88         8.83 o                         
   0   3  11         27.09         24.22         7.67 o                         
   0   3  11          3.25         -2.94         7.25 o                         
   1   3  11         51.62         63.48         7.69 o                         
   1   3  11        127.51        127.41        10.80 o                         
   1   3  11        126.31        114.49        13.69 o                         
   2   3  11         27.09         32.12         8.13 o                         
   2   3  11          0.03          4.70         4.96 o                         
   3   3  11        160.82        168.85         9.95 o                         
   3   3  11         65.72         53.10        10.26 o                         
   4   3  11         50.65         34.34         8.09 o                         
   4   3  11          0.08         -4.47         6.51 o                         
   5   3  11          8.30         11.33         7.74 o                         
   5   3  11         20.75         25.76        11.36 o                         
   5   3  11         20.31         16.67        10.33 o
[truncated: 35,722 more chars]
